# Supplementary material for: Mechanism of connexin channel inhibition by mefloquine and 2-aminoethoxydiphenyl borate
Source: PLoS One. 2024 Dec 31;19(12):e0315510. doi: 10.1371/journal.pone.0315510 (PMC11687724; doi:10.1371/journal.pone.0315510)
Supplement: S2 File — (XLSX) [file pone.0315510.s002.xlsx]

## Sheet: 20240924_191224_dschuster_Repor
R.Condition	R.FileName	R.Replicate	PG.ProteinAccessions	PG.ProteinDescriptions	PG.ProteinNames	PG.Coverage	PG.IsSingleHit	PG.Qvalue	PG.Quantity
Cx32	220426_LU1_dschuster_C05_001	1	A0A0B4J2D5;P0DPI2	Glutamine amidotransferase-like class 1 domain-containing protein 3B, mitochondrial;Glutamine amidotransferase-like class 1 domain-containing protein 3A, mitochondrial	GAL3B_HUMAN;GAL3A_HUMAN	54.9%;54.9%	False	0	90542.7
Cx32	220426_LU1_dschuster_C05_001	1	A0A0B4J2D5	Glutamine amidotransferase-like class 1 domain-containing protein 3B, mitochondrial	GAL3B_HUMAN	0	False	NaN	NaN
Cx32	220426_LU1_dschuster_C05_001	1	A0AVT1	Ubiquitin-like modifier-activating enzyme 6	UBA6_HUMAN	0.298	False	0	42136.4
Cx32	220426_LU1_dschuster_C05_001	1	A0AVT1	NaN	A0AVT1	0	False	NaN	NaN
Cx32	220426_LU1_dschuster_C05_001	1	A0FGR8	Extended synaptotagmin-2	ESYT2_HUMAN	0.163	False	0	33600.8
Cx32	220426_LU1_dschuster_C05_001	1	A0FGR8	NaN	A0FGR8	0	False	NaN	NaN
Cx32	220426_LU1_dschuster_C05_001	1	A0MZ66	Shootin-1	SHOT1_HUMAN	0.078	False	0	7039.41
Cx32	220426_LU1_dschuster_C05_001	1	A1A5C7	Solute carrier family 22 member 23	S22AN_HUMAN	0.133	False	0	60055.1
Cx32	220426_LU1_dschuster_C05_001	1	A1L0T0	2-hydroxyacyl-CoA lyase 2	HACL2_HUMAN	0.312	False	0	30124.3
Cx32	220426_LU1_dschuster_C05_001	1		Tax_Id=10090 Gene_Symbol=Krt31 keratin complex 1, acidic, gene 1	A2A5Y0	0	True	0.000629129	NaN
Cx32	220426_LU1_dschuster_C05_001	1	A2RU67	Protein FAM234B	F234B_HUMAN	0.418	False	0	190921
Cx32	220426_LU1_dschuster_C05_001	1	A2RU67	NaN	A2RU67	0	False	NaN	NaN
Cx32	220426_LU1_dschuster_C05_001	1	A4D1S0	Killer cell lectin-like receptor subfamily G member 2	KLRG2_HUMAN	0.565	False	0	499034
Cx32	220426_LU1_dschuster_C05_001	1	A4D1S0	NaN	A4D1S0	0	False	NaN	NaN
Cx32	220426_LU1_dschuster_C05_001	1	A5YKK6	CCR4-NOT transcription complex subunit 1	CNOT1_HUMAN	0.004	True	0.00154369	7203.3
Cx32	220426_LU1_dschuster_C05_001	1	A6NCE7;Q9GZQ8	Microtubule-associated proteins 1A/1B light chain 3 beta 2;Microtubule-associated proteins 1A/1B light chain 3B	MP3B2_HUMAN;MLP3B_HUMAN	21.6%;21.6%	False	0	67300.6
Cx32	220426_LU1_dschuster_C05_001	1	A6NCN2	Putative keratin-87 protein	KR87P_HUMAN	0	False	0	NaN
Cx32	220426_LU1_dschuster_C05_001	1	A6NCN2	NaN	A6NCN2	0	False	NaN	NaN
Cx32	220426_LU1_dschuster_C05_001	1	A6NDG6	Glycerol-3-phosphate phosphatase	PGP_HUMAN	0.19	False	0	15775.7
Cx32	220426_LU1_dschuster_C05_001	1	A6NDU8	UPF0600 protein C5orf51	CE051_HUMAN	0.177	False	0	8501.09
Cx32	220426_LU1_dschuster_C05_001	1	A6NDU8	NaN	A6NDU8	0	False	NaN	NaN
Cx32	220426_LU1_dschuster_C05_001	1	A6NE52	WD repeat-containing protein 97	WDR97_HUMAN	0.004	True	0.000629129	66459.9
Cx32	220426_LU1_dschuster_C05_001	1	A6NE52	NaN	A6NE52	0	False	NaN	NaN
Cx32	220426_LU1_dschuster_C05_001	1	A6NFQ2	TRPM8 channel-associated factor 2	TCAF2_HUMAN	0.037	False	0	7747.03
Cx32	220426_LU1_dschuster_C05_001	1	A6NHL2	Tubulin alpha chain-like 3	TBAL3_HUMAN	0.038	True	0	29982.7
Cx32	220426_LU1_dschuster_C05_001	1	A6NI28	Rho GTPase-activating protein 42	RHG42_HUMAN	0.008	True	0	6118.32
Cx32	220426_LU1_dschuster_C05_001	1	A6NI28	NaN	A6NI28	0	False	NaN	NaN
Cx32	220426_LU1_dschuster_C05_001	1	A8MVW0	Protein FAM171A2	F1712_HUMAN	0.482	False	0	195157
Cx32	220426_LU1_dschuster_C05_001	1	A8MVW0	NaN	A8MVW0	0	False	NaN	NaN
Cx32	220426_LU1_dschuster_C05_001	1	A8MWD9;P62308	Putative small nuclear ribonucleoprotein G-like protein 15;Small nuclear ribonucleoprotein G	RUXGL_HUMAN;RUXG_HUMAN	15.8%;15.8%	True	0	17729.8
Cx32	220426_LU1_dschuster_C05_001	1	A8MWY0	Endosome/lysosome-associated apoptosis and autophagy regulator family member 2	ELAP2_HUMAN	0.461	False	0	304092
Cx32	220426_LU1_dschuster_C05_001	1	A8MWY0	NaN	A8MWY0	0	False	NaN	NaN
Cx32	220426_LU1_dschuster_C05_001	1	A8MXV4	Nucleoside diphosphate-linked moiety X motif 19	NUD19_HUMAN	0.325	False	0	52882.6
Cx32	220426_LU1_dschuster_C05_001	1	B2RUZ4	Small integral membrane protein 1	SMIM1_HUMAN	0.205	True	0	6047.2
Cx32	220426_LU1_dschuster_C05_001	1	B2RXH4	BTB/POZ domain-containing protein 18	BTBDI_HUMAN	0.022	True	0	5450.45
Cx32	220426_LU1_dschuster_C05_001	1	B4DZS4;Q5H9J9	T-complex protein 11 X-linked protein 1;T-complex protein 11 X-linked protein 2	T11X1_HUMAN;T11X2_HUMAN	5.8%;4.4%	True	0.000629129	3613.03
Cx32	220426_LU1_dschuster_C05_001	1	B4DZS4	T-complex protein 11 X-linked protein 1	T11X1_HUMAN	0	False	NaN	NaN
Cx32	220426_LU1_dschuster_C05_001	1	B5ME19;Q99613	Eukaryotic translation initiation factor 3 subunit C-like protein;Eukaryotic translation initiation factor 3 subunit C	EIFCL_HUMAN;EIF3C_HUMAN	6%;6%	False	0	16295.7
Cx32	220426_LU1_dschuster_C05_001	1	B9A064;P0CF74;P0CG04;P0DOY2;P0DOY3	Immunoglobulin lambda-like polypeptide 5;Immunoglobulin lambda constant 6;Immunoglobulin lambda constant 1;Immunoglobulin lambda constant 2;Immunoglobulin lambda constant 3	IGLL5_HUMAN;IGLC6_HUMAN;IGLC1_HUMAN;IGLC2_HUMAN;IGLC3_HUMAN	0%;0%;0%;0%;0%	True	0.0520646	NaN
Cx32	220426_LU1_dschuster_C05_001	1	B9A064;P0CF74;P0CG04;P0DOY2	Immunoglobulin lambda-like polypeptide 5;Immunoglobulin lambda constant 6;Immunoglobulin lambda constant 1;Immunoglobulin lambda constant 2	IGLL5_HUMAN;IGLC6_HUMAN;IGLC1_HUMAN;IGLC2_HUMAN	0%;0%;0%;0%	False	NaN	NaN
Cx32	220426_LU1_dschuster_C05_001	1	B9EJG8	Transmembrane protein 150C	T150C_HUMAN	0.036	True	0	21767.3
Cx32	220426_LU1_dschuster_C05_001	1	C9JH25	Proline-rich transmembrane protein 4	PRRT4_HUMAN	0.046	False	0	4864.82
Cx32	220426_LU1_dschuster_C05_001	1	E9PAV3;Q13765	Nascent polypeptide-associated complex subunit alpha, muscle-specific form;Nascent polypeptide-associated complex subunit alpha	NACAM_HUMAN;NACA_HUMAN	2.6%;25.6%	False	0	24362.4
Cx32	220426_LU1_dschuster_C05_001	1		taurus) similar to Complement C4-A precursor	ENSEMBL:ENSBTAP00000007350	0.036	False	0	39857.5
Cx32	220426_LU1_dschuster_C05_001	1		taurus) similar to fibulin-1 C isoform 1	ENSEMBL:ENSBTAP00000016046	0.203	False	0	39857.5
Cx32	220426_LU1_dschuster_C05_001	1	ENSEMBL:ENSBTAP00000016046	NaN	ENSEMBL:ENSBTAP00000016046	0	False	NaN	NaN
Cx32	220426_LU1_dschuster_C05_001	1		taurus) 54 kDa protein;(Bos taurus) Vitamin D-binding protein precursor	ENSEMBL:ENSBTAP00000018229;Q3MHN5	8.4%;8.4%	False	0	39857.5
Cx32	220426_LU1_dschuster_C05_001	1		taurus) similar to alpha-2-macroglobulin isoform 1	ENSEMBL:ENSBTAP00000024146	0.453	False	0	39857.5
Cx32	220426_LU1_dschuster_C05_001	1	ENSEMBL:ENSBTAP00000024146	NaN	ENSEMBL:ENSBTAP00000024146	0	False	NaN	NaN
Cx32	220426_LU1_dschuster_C05_001	1		taurus) similar to C4b-binding protein alpha chain	ENSEMBL:ENSBTAP00000034412	0.518	False	0	39857.5
Cx32	220426_LU1_dschuster_C05_001	1	ENSEMBL:ENSBTAP00000034412	NaN	ENSEMBL:ENSBTAP00000034412	0	False	NaN	NaN
Cx32	220426_LU1_dschuster_C05_001	1		taurus) similar to Pregnancy zone protein, partial	ENSEMBL:ENSBTAP00000037665	0.038	False	0.00031837	39857.5
Cx32	220426_LU1_dschuster_C05_001	1	F2Z333	Fibronectin type III domain-containing protein 10	FND10_HUMAN	0.04	False	0	4046.86
Cx32	220426_LU1_dschuster_C05_001	1	G2XKQ0;P63165	Small ubiquitin-related modifier 5;Small ubiquitin-related modifier 1	SUMO5_HUMAN;SUMO1_HUMAN	18.8%;18.8%	False	0	5591.06
Cx32	220426_LU1_dschuster_C05_001	1	H3BS89	Transmembrane protein 178B	T178B_HUMAN	0.109	False	0	57700.6
Cx32	220426_LU1_dschuster_C05_001	1	H7BZ55	Ciliary rootlet coiled-coil protein 2	CRCC2_HUMAN	0	True	0.208654	NaN
Cx32	220426_LU1_dschuster_C05_001	1	H7BZ55	NaN	H7BZ55	0	False	NaN	NaN
Cx32	220426_LU1_dschuster_C05_001	1	iRT-Kit_WR_fusion	protein WR fusion	iRT	1	False	0	5.61784e+06
Cx32	220426_LU1_dschuster_C05_001	1	iRT-Kit_WR_fusion	NaN	iRT-Kit_WR_fusion	0	False	NaN	NaN
Cx32	220426_LU1_dschuster_C05_001	1	iRT-pep	NaN	iRT-pep	0	False	NaN	NaN
Cx32	220426_LU1_dschuster_C05_001	1	L0R6Q1	SLC35A4 upstream open reading frame protein	S35U4_HUMAN	0.097	True	0	1815.13
Cx32	220426_LU1_dschuster_C05_001	1	O00116	Alkyldihydroxyacetonephosphate synthase, peroxisomal	ADAS_HUMAN	0.593	False	0	92370.2
Cx32	220426_LU1_dschuster_C05_001	1	O00116	NaN	O00116	0	False	NaN	NaN
Cx32	220426_LU1_dschuster_C05_001	1	O00148	ATP-dependent RNA helicase DDX39A	DX39A_HUMAN	0.075	False	0	5423.16
Cx32	220426_LU1_dschuster_C05_001	1	O00151	PDZ and LIM domain protein 1	PDLI1_HUMAN	0.134	False	0	5832.87
Cx32	220426_LU1_dschuster_C05_001	1	O00154	Cytosolic acyl coenzyme A thioester hydrolase	BACH_HUMAN	0.321	False	0	48678.3
Cx32	220426_LU1_dschuster_C05_001	1	O00154	NaN	O00154	0	False	NaN	NaN
Cx32	220426_LU1_dschuster_C05_001	1	O00159	Unconventional myosin-Ic	MYO1C_HUMAN	0.035	False	0	3686.7
Cx32	220426_LU1_dschuster_C05_001	1	O00161	Synaptosomal-associated protein 23	SNP23_HUMAN	0.479	False	0	13525.2
Cx32	220426_LU1_dschuster_C05_001	1	O00186	Syntaxin-binding protein 3	STXB3_HUMAN	0.209	False	0	23841.5
Cx32	220426_LU1_dschuster_C05_001	1	O00186	NaN	O00186	0	False	NaN	NaN
Cx32	220426_LU1_dschuster_C05_001	1	O00192	Armadillo repeat protein deleted in velo-cardio-facial syndrome	ARVC_HUMAN	0	False	0	NaN
Cx32	220426_LU1_dschuster_C05_001	1	O00192	NaN	O00192	0	False	NaN	NaN
Cx32	220426_LU1_dschuster_C05_001	1	O00193	Small acidic protein	SMAP_HUMAN	0.126	False	0	19777.6
Cx32	220426_LU1_dschuster_C05_001	1	O00193	NaN	O00193	0	False	NaN	NaN
Cx32	220426_LU1_dschuster_C05_001	1	O00217	NADH dehydrogenase [ubiquinone] iron-sulfur protein 8, mitochondrial	NDUS8_HUMAN	0.043	True	0	10010.9
Cx32	220426_LU1_dschuster_C05_001	1	O00220	Tumor necrosis factor receptor superfamily member 10A	TR10A_HUMAN	0.16	False	0	14061.5
Cx32	220426_LU1_dschuster_C05_001	1	O00231	26S proteasome non-ATPase regulatory subunit 11	PSD11_HUMAN	0.332	False	0	20918
Cx32	220426_LU1_dschuster_C05_001	1	O00232	26S proteasome non-ATPase regulatory subunit 12	PSD12_HUMAN	0.3	False	0	20823.5
Cx32	220426_LU1_dschuster_C05_001	1	O00232	NaN	O00232	0	False	NaN	NaN
Cx32	220426_LU1_dschuster_C05_001	1	O00233	26S proteasome non-ATPase regulatory subunit 9	PSMD9_HUMAN	0.211	False	0	17675.2
Cx32	220426_LU1_dschuster_C05_001	1	O00233	NaN	O00233	0	False	NaN	NaN
Cx32	220426_LU1_dschuster_C05_001	1	O00244	Copper transport protein ATOX1	ATOX1_HUMAN	0	True	0	NaN
Cx32	220426_LU1_dschuster_C05_001	1	O00264	Membrane-associated progesterone receptor component 1	PGRC1_HUMAN	0.569	False	0	244473
Cx32	220426_LU1_dschuster_C05_001	1	O00264	NaN	O00264	0	False	NaN	NaN
Cx32	220426_LU1_dschuster_C05_001	1	O00267	Transcription elongation factor SPT5	SPT5H_HUMAN	0.213	False	0	36939.3
Cx32	220426_LU1_dschuster_C05_001	1	O00273	DNA fragmentation factor subunit alpha	DFFA_HUMAN	0.051	True	0	4697.65
Cx32	220426_LU1_dschuster_C05_001	1	O00273	NaN	O00273	0	False	NaN	NaN
Cx32	220426_LU1_dschuster_C05_001	1	O00291	Huntingtin-interacting protein 1	HIP1_HUMAN	0	False	0	NaN
Cx32	220426_LU1_dschuster_C05_001	1	O00291	NaN	O00291	0	False	NaN	NaN
Cx32	220426_LU1_dschuster_C05_001	1	O00299	Chloride intracellular channel protein 1	CLIC1_HUMAN	0.548	False	0	50703.3
Cx32	220426_LU1_dschuster_C05_001	1	O00299	NaN	O00299	0	False	NaN	NaN
Cx32	220426_LU1_dschuster_C05_001	1	O00303	Eukaryotic translation initiation factor 3 subunit F	EIF3F_HUMAN	0.123	False	0	6121.52
Cx32	220426_LU1_dschuster_C05_001	1	O00303	NaN	O00303	0	False	NaN	NaN
Cx32	220426_LU1_dschuster_C05_001	1	O00330	Pyruvate dehydrogenase protein X component, mitochondrial	ODPX_HUMAN	0.134	False	0	62248
Cx32	220426_LU1_dschuster_C05_001	1	O00400	Acetyl-coenzyme A transporter 1	ACATN_HUMAN	0.049	False	0	691.886
Cx32	220426_LU1_dschuster_C05_001	1	O00400	NaN	O00400	0	False	NaN	NaN
Cx32	220426_LU1_dschuster_C05_001	1	O00410	Importin-5	IPO5_HUMAN	0.569	False	0	126950
Cx32	220426_LU1_dschuster_C05_001	1	O00410	NaN	O00410	0	False	NaN	NaN
Cx32	220426_LU1_dschuster_C05_001	1	O00411	DNA-directed RNA polymerase, mitochondrial	RPOM_HUMAN	0.239	False	0	21004.5
Cx32	220426_LU1_dschuster_C05_001	1	O00411	NaN	O00411	0	False	NaN	NaN
Cx32	220426_LU1_dschuster_C05_001	1	O00429	Dynamin-1-like protein	DNM1L_HUMAN	0.412	False	0	45121.5
Cx32	220426_LU1_dschuster_C05_001	1	O00429	NaN	O00429	0	False	NaN	NaN
Cx32	220426_LU1_dschuster_C05_001	1	O00442	RNA 3'-terminal phosphate cyclase	RTCA_HUMAN	0.221	False	0	20592.2
Cx32	220426_LU1_dschuster_C05_001	1	O00442	NaN	O00442	0	False	NaN	NaN
Cx32	220426_LU1_dschuster_C05_001	1	O00451	GDNF family receptor alpha-2	GFRA2_HUMAN	0.062	False	0	9093.09
Cx32	220426_LU1_dschuster_C05_001	1	O00468	Agrin	AGRIN_HUMAN	0.036	False	0	8919.1
Cx32	220426_LU1_dschuster_C05_001	1	O00469	Procollagen-lysine,2-oxoglutarate 5-dioxygenase 2	PLOD2_HUMAN	0.392	False	0	77458
Cx32	220426_LU1_dschuster_C05_001	1	O00469	NaN	O00469	0	False	NaN	NaN
Cx32	220426_LU1_dschuster_C05_001	1	O00471	Exocyst complex component 5	EXOC5_HUMAN	0.017	True	0.00822168	1.20717
Cx32	220426_LU1_dschuster_C05_001	1	O00478	Butyrophilin subfamily 3 member A3	BT3A3_HUMAN	0.421	False	0	263615
Cx32	220426_LU1_dschuster_C05_001	1	O00478	NaN	O00478	0	False	NaN	NaN
Cx32	220426_LU1_dschuster_C05_001	1	O00481	Butyrophilin subfamily 3 member A1	BT3A1_HUMAN	0.283	False	0	116334
Cx32	220426_LU1_dschuster_C05_001	1	O00481	NaN	O00481	0	False	NaN	NaN
Cx32	220426_LU1_dschuster_C05_001	1	O00483	Cytochrome c oxidase subunit NDUFA4	NDUA4_HUMAN	0.469	False	0	13792.7
Cx32	220426_LU1_dschuster_C05_001	1	O00487	26S proteasome non-ATPase regulatory subunit 14	PSDE_HUMAN	0.103	False	0	11658.9
Cx32	220426_LU1_dschuster_C05_001	1	O00505	Importin subunit alpha-4	IMA4_HUMAN	0.017	True	0.00154369	7911.91
Cx32	220426_LU1_dschuster_C05_001	1	O00505	NaN	O00505	0	False	NaN	NaN
Cx32	220426_LU1_dschuster_C05_001	1	O00506;Q9P289	Serine/threonine-protein kinase 25;Serine/threonine-protein kinase 26	STK25_HUMAN;STK26_HUMAN	8.2%;8.4%	False	0	4593.68
Cx32	220426_LU1_dschuster_C05_001	1	O00541	Pescadillo homolog	PESC_HUMAN	0.09	False	0	13094.3
Cx32	220426_LU1_dschuster_C05_001	1	O00567	Nucleolar protein 56	NOP56_HUMAN	0	True	0.213333	NaN
Cx32	220426_LU1_dschuster_C05_001	1	O00571	ATP-dependent RNA helicase DDX3X	DDX3X_HUMAN	0.45	False	0	143744
Cx32	220426_LU1_dschuster_C05_001	1	O00571	NaN	O00571	0	False	NaN	NaN
Cx32	220426_LU1_dschuster_C05_001	1	O00592	Podocalyxin	PODXL_HUMAN	0.201	False	0	571557
Cx32	220426_LU1_dschuster_C05_001	1	O00592	NaN	O00592	0	False	NaN	NaN
Cx32	220426_LU1_dschuster_C05_001	1	O00625	Pirin	PIR_HUMAN	0.069	False	0	2803.68
Cx32	220426_LU1_dschuster_C05_001	1	O00629	Importin subunit alpha-3	IMA3_HUMAN	0.102	False	0	1222
Cx32	220426_LU1_dschuster_C05_001	1	O00746	Nucleoside diphosphate kinase, mitochondrial	NDKM_HUMAN	0.497	False	0	51807.4
Cx32	220426_LU1_dschuster_C05_001	1	O00754	Lysosomal alpha-mannosidase	MA2B1_HUMAN	0.048	False	0	16202.3
Cx32	220426_LU1_dschuster_C05_001	1	O00754	NaN	O00754	0	False	NaN	NaN
Cx32	220426_LU1_dschuster_C05_001	1	O00763	Acetyl-CoA carboxylase 2	ACACB_HUMAN	0.119	False	0	1.90333e+06
Cx32	220426_LU1_dschuster_C05_001	1	O00763	NaN	O00763	0	False	NaN	NaN
Cx32	220426_LU1_dschuster_C05_001	1	O00764	Pyridoxal kinase	PDXK_HUMAN	0.067	True	0	303.077
Cx32	220426_LU1_dschuster_C05_001	1	O14494	Phospholipid phosphatase 1	PLPP1_HUMAN	0.137	False	0	9503.84
Cx32	220426_LU1_dschuster_C05_001	1	O14495	Phospholipid phosphatase 3	PLPP3_HUMAN	0.164	False	0	77123.9
Cx32	220426_LU1_dschuster_C05_001	1	O14521	Succinate dehydrogenase [ubiquinone] cytochrome b small subunit, mitochondrial	DHSD_HUMAN	0.063	True	0	5455.59
Cx32	220426_LU1_dschuster_C05_001	1	O14521	NaN	O14521	0	False	NaN	NaN
Cx32	220426_LU1_dschuster_C05_001	1	O14526	F-BAR domain only protein 1	FCHO1_HUMAN	0	True	0.0851697	NaN
Cx32	220426_LU1_dschuster_C05_001	1	O14526	NaN	O14526	0	False	NaN	NaN
Cx32	220426_LU1_dschuster_C05_001	1	O14561	Acyl carrier protein, mitochondrial	ACPM_HUMAN	0	True	0.00031837	NaN
Cx32	220426_LU1_dschuster_C05_001	1	O14569	Transmembrane reductase CYB561D2	C56D2_HUMAN	0.054	True	0	12055.6
Cx32	220426_LU1_dschuster_C05_001	1	O14579	Coatomer subunit epsilon	COPE_HUMAN	0.065	False	0	8750.99
Cx32	220426_LU1_dschuster_C05_001	1	O14617	AP-3 complex subunit delta-1	AP3D1_HUMAN	0.114	False	0	38336.5
Cx32	220426_LU1_dschuster_C05_001	1	O14617	NaN	O14617	0	False	NaN	NaN
Cx32	220426_LU1_dschuster_C05_001	1	O14654	Insulin receptor substrate 4	IRS4_HUMAN	0.229	False	0	26000.6
Cx32	220426_LU1_dschuster_C05_001	1	O14654	NaN	O14654	0	False	NaN	NaN
Cx32	220426_LU1_dschuster_C05_001	1	O14656	Torsin-1A	TOR1A_HUMAN	0.102	False	0	4360.46
Cx32	220426_LU1_dschuster_C05_001	1	O14662	Syntaxin-16	STX16_HUMAN	0.12	False	0	4963.05
Cx32	220426_LU1_dschuster_C05_001	1	O14672	Disintegrin and metalloproteinase domain-containing protein 10	ADA10_HUMAN	0.531	False	0	1.56904e+06
Cx32	220426_LU1_dschuster_C05_001	1	O14672	NaN	O14672	0	False	NaN	NaN
Cx32	220426_LU1_dschuster_C05_001	1	O14715	RANBP2-like and GRIP domain-containing protein 8	RGPD8_HUMAN	0	True	0.0813953	NaN
Cx32	220426_LU1_dschuster_C05_001	1	O14733	Dual specificity mitogen-activated protein kinase kinase 7	MP2K7_HUMAN	0.611	False	0	117583
Cx32	220426_LU1_dschuster_C05_001	1	O14733	NaN	O14733	0	False	NaN	NaN
Cx32	220426_LU1_dschuster_C05_001	1	O14734	Acyl-coenzyme A thioesterase 8	ACOT8_HUMAN	0.323	False	0	61852.8
Cx32	220426_LU1_dschuster_C05_001	1	O14734	NaN	O14734	0	False	NaN	NaN
Cx32	220426_LU1_dschuster_C05_001	1	O14735	CDP-diacylglycerol--inositol 3-phosphatidyltransferase	CDIPT_HUMAN	0.174	False	0	4991.5
Cx32	220426_LU1_dschuster_C05_001	1	O14737	Programmed cell death protein 5	PDCD5_HUMAN	0.176	False	0	1011.48
Cx32	220426_LU1_dschuster_C05_001	1	O14744	Protein arginine N-methyltransferase 5	ANM5_HUMAN	0.154	False	0	15364.9
Cx32	220426_LU1_dschuster_C05_001	1	O14744	NaN	O14744	0	False	NaN	NaN
Cx32	220426_LU1_dschuster_C05_001	1	O14745	Na(+)/H(+) exchange regulatory cofactor NHE-RF1	NHRF1_HUMAN	0.047	True	0.00154369	8340.31
Cx32	220426_LU1_dschuster_C05_001	1	O14757	Serine/threonine-protein kinase Chk1	CHK1_HUMAN	0.403	False	0	64704.7
Cx32	220426_LU1_dschuster_C05_001	1	O14757	NaN	O14757	0	False	NaN	NaN
Cx32	220426_LU1_dschuster_C05_001	1	O14763	Tumor necrosis factor receptor superfamily member 10B	TR10B_HUMAN	0.445	False	0	637399
Cx32	220426_LU1_dschuster_C05_001	1	O14763	NaN	O14763	0	False	NaN	NaN
Cx32	220426_LU1_dschuster_C05_001	1	O14773	Tripeptidyl-peptidase 1	TPP1_HUMAN	0.073	False	0	6775.32
Cx32	220426_LU1_dschuster_C05_001	1	O14773	NaN	O14773	0	False	NaN	NaN
Cx32	220426_LU1_dschuster_C05_001	1	O14776	Transcription elongation regulator 1	TCRG1_HUMAN	0.04	False	0	8075.49
Cx32	220426_LU1_dschuster_C05_001	1	O14786	Neuropilin-1	NRP1_HUMAN	0.576	False	0	414402
Cx32	220426_LU1_dschuster_C05_001	1	O14786	NaN	O14786	0	False	NaN	NaN
Cx32	220426_LU1_dschuster_C05_001	1	O14787	Transportin-2	TNPO2_HUMAN	0.145	False	0	90489.9
Cx32	220426_LU1_dschuster_C05_001	1	O14802	DNA-directed RNA polymerase III subunit RPC1	RPC1_HUMAN	0	True	0.684304	NaN
Cx32	220426_LU1_dschuster_C05_001	1	O14802	NaN	O14802	0	False	NaN	NaN
Cx32	220426_LU1_dschuster_C05_001	1	O14818	Proteasome subunit alpha type-7	PSA7_HUMAN	0.524	False	0	56048
Cx32	220426_LU1_dschuster_C05_001	1	O14818	NaN	O14818	0	False	NaN	NaN
Cx32	220426_LU1_dschuster_C05_001	1	O14828	Secretory carrier-associated membrane protein 3	SCAM3_HUMAN	0.21	False	0	53889.1
Cx32	220426_LU1_dschuster_C05_001	1	O14828	NaN	O14828	0	False	NaN	NaN
Cx32	220426_LU1_dschuster_C05_001	1	O14832	Phytanoyl-CoA dioxygenase, peroxisomal	PAHX_HUMAN	0.071	False	0	9751.5
Cx32	220426_LU1_dschuster_C05_001	1	O14832	NaN	O14832	0	False	NaN	NaN
Cx32	220426_LU1_dschuster_C05_001	1	O14874	[3-methyl-2-oxobutanoate dehydrogenase [lipoamide]] kinase, mitochondrial	BCKD_HUMAN	0.027	True	0.00913242	1922.64
Cx32	220426_LU1_dschuster_C05_001	1	O14880	Microsomal glutathione S-transferase 3	MGST3_HUMAN	0.178	False	0	1404.47
Cx32	220426_LU1_dschuster_C05_001	1	O14917	Protocadherin-17	PCD17_HUMAN	0.051	False	0	4062.5
Cx32	220426_LU1_dschuster_C05_001	1	O14917	NaN	O14917	0	False	NaN	NaN
Cx32	220426_LU1_dschuster_C05_001	1	O14929	Histone acetyltransferase type B catalytic subunit	HAT1_HUMAN	0.516	False	0	114949
Cx32	220426_LU1_dschuster_C05_001	1	O14929	NaN	O14929	0	False	NaN	NaN
Cx32	220426_LU1_dschuster_C05_001	1	O14936	Peripheral plasma membrane protein CASK	CSKP_HUMAN	0.214	False	0	17556
Cx32	220426_LU1_dschuster_C05_001	1	O14936	NaN	O14936	0	False	NaN	NaN
Cx32	220426_LU1_dschuster_C05_001	1	O14949	Cytochrome b-c1 complex subunit 8	QCR8_HUMAN	0.427	False	0.00031837	60697.5
Cx32	220426_LU1_dschuster_C05_001	1	O14949	NaN	O14949	0	False	NaN	NaN
Cx32	220426_LU1_dschuster_C05_001	1	O14950;P19105	Myosin regulatory light chain 12B;Myosin regulatory light chain 12A	ML12B_HUMAN;ML12A_HUMAN	5.8%;5.8%	False	0	15044.5
Cx32	220426_LU1_dschuster_C05_001	1	O14950	Myosin regulatory light chain 12B	ML12B_HUMAN	0	False	NaN	NaN
Cx32	220426_LU1_dschuster_C05_001	1	O14964	Hepatocyte growth factor-regulated tyrosine kinase substrate	HGS_HUMAN	0.014	True	0	5670.18
Cx32	220426_LU1_dschuster_C05_001	1	O14965	Aurora kinase A	AURKA_HUMAN	0.084	False	0	7314.79
Cx32	220426_LU1_dschuster_C05_001	1	O14965	NaN	O14965	0	False	NaN	NaN
Cx32	220426_LU1_dschuster_C05_001	1	O14966;P57729;Q13637	Ras-related protein Rab-7L1;Ras-related protein Rab-38;Ras-related protein Rab-32	RAB7L_HUMAN;RAB38_HUMAN;RAB32_HUMAN	5.4%;5.2%;4.9%	True	0	4091.92
Cx32	220426_LU1_dschuster_C05_001	1	O14976	Cyclin-G-associated kinase	GAK_HUMAN	0	True	0.0273931	NaN
Cx32	220426_LU1_dschuster_C05_001	1	O14976	NaN	O14976	0	False	NaN	NaN
Cx32	220426_LU1_dschuster_C05_001	1	O14979	Heterogeneous nuclear ribonucleoprotein D-like	HNRDL_HUMAN	0.138	False	0	24067
Cx32	220426_LU1_dschuster_C05_001	1	O14979	NaN	O14979	0	False	NaN	NaN
Cx32	220426_LU1_dschuster_C05_001	1	O14980	Exportin-1	XPO1_HUMAN	0.546	False	0	171326
Cx32	220426_LU1_dschuster_C05_001	1	O14980	NaN	O14980	0	False	NaN	NaN
Cx32	220426_LU1_dschuster_C05_001	1	O14981	TATA-binding protein-associated factor 172	BTAF1_HUMAN	0.02	False	0	4015.65
Cx32	220426_LU1_dschuster_C05_001	1	O14981	NaN	O14981	0	False	NaN	NaN
Cx32	220426_LU1_dschuster_C05_001	1	O15018	PDZ domain-containing protein 2	PDZD2_HUMAN	0.002	True	0	76601.8
Cx32	220426_LU1_dschuster_C05_001	1	O15020	Spectrin beta chain, non-erythrocytic 2	SPTN2_HUMAN	0	False	0.0142381	NaN
Cx32	220426_LU1_dschuster_C05_001	1	O15020	NaN	O15020	0	False	NaN	NaN
Cx32	220426_LU1_dschuster_C05_001	1	O15031	Plexin-B2	PLXB2_HUMAN	0.651	False	0	2012067
Cx32	220426_LU1_dschuster_C05_001	1	O15031	NaN	O15031	0	False	NaN	NaN
Cx32	220426_LU1_dschuster_C05_001	1	O15042	U2 snRNP-associated SURP motif-containing protein	SR140_HUMAN	0.021	False	0.000629129	2143.59
Cx32	220426_LU1_dschuster_C05_001	1	O15042	NaN	O15042	0	False	NaN	NaN
Cx32	220426_LU1_dschuster_C05_001	1	O15067	Phosphoribosylformylglycinamidine synthase	PUR4_HUMAN	0.389	False	0	80585.5
Cx32	220426_LU1_dschuster_C05_001	1	O15067	NaN	O15067	0	False	NaN	NaN
Cx32	220426_LU1_dschuster_C05_001	1	O15091	Mitochondrial ribonuclease P catalytic subunit	MRPP3_HUMAN	0.015	True	0	6907.71
Cx32	220426_LU1_dschuster_C05_001	1	O15111	Inhibitor of nuclear factor kappa-B kinase subunit alpha	IKKA_HUMAN	0.169	False	0	34017.1
Cx32	220426_LU1_dschuster_C05_001	1	O15111	NaN	O15111	0	False	NaN	NaN
Cx32	220426_LU1_dschuster_C05_001	1	O15118	NPC intracellular cholesterol transporter 1	NPC1_HUMAN	0.081	False	0	35937.6
Cx32	220426_LU1_dschuster_C05_001	1	O15118	NaN	O15118	0	False	NaN	NaN
Cx32	220426_LU1_dschuster_C05_001	1	O15121	Sphingolipid delta(4)-desaturase DES1	DEGS1_HUMAN	0.105	False	0	31284.6
Cx32	220426_LU1_dschuster_C05_001	1	O15126	Secretory carrier-associated membrane protein 1	SCAM1_HUMAN	0.204	False	0	18307.4
Cx32	220426_LU1_dschuster_C05_001	1	O15127	Secretory carrier-associated membrane protein 2	SCAM2_HUMAN	0.036	True	0	16026.3
Cx32	220426_LU1_dschuster_C05_001	1	O15144	Actin-related protein 2/3 complex subunit 2	ARPC2_HUMAN	0	True	0.00124339	NaN
Cx32	220426_LU1_dschuster_C05_001	1	O15145	Actin-related protein 2/3 complex subunit 3	ARPC3_HUMAN	0.135	False	0	6647.99
Cx32	220426_LU1_dschuster_C05_001	1	O15145	NaN	O15145	0	False	NaN	NaN
Cx32	220426_LU1_dschuster_C05_001	1	O15162	Phospholipid scramblase 1	PLS1_HUMAN	0.053	False	0	20136.1
Cx32	220426_LU1_dschuster_C05_001	1	O15173	Membrane-associated progesterone receptor component 2	PGRC2_HUMAN	0.48	False	0	362666
Cx32	220426_LU1_dschuster_C05_001	1	O15173	NaN	O15173	0	False	NaN	NaN
Cx32	220426_LU1_dschuster_C05_001	1	O15228	Dihydroxyacetone phosphate acyltransferase	GNPAT_HUMAN	0.601	False	0	48181.6
Cx32	220426_LU1_dschuster_C05_001	1	O15228	NaN	O15228	0	False	NaN	NaN
Cx32	220426_LU1_dschuster_C05_001	1	O15258	Protein RER1	RER1_HUMAN	0.24	False	0	17980.5
Cx32	220426_LU1_dschuster_C05_001	1	O15260	Surfeit locus protein 4	SURF4_HUMAN	0.331	False	0	135347
Cx32	220426_LU1_dschuster_C05_001	1	O15269	Serine palmitoyltransferase 1	SPTC1_HUMAN	0.397	False	0	14981.9
Cx32	220426_LU1_dschuster_C05_001	1	O15269	NaN	O15269	0	False	NaN	NaN
Cx32	220426_LU1_dschuster_C05_001	1	O15270	Serine palmitoyltransferase 2	SPTC2_HUMAN	0.335	False	0	28997.4
Cx32	220426_LU1_dschuster_C05_001	1	O15321	Transmembrane 9 superfamily member 1	TM9S1_HUMAN	0.018	True	0	2359.73
Cx32	220426_LU1_dschuster_C05_001	1	O15347	High mobility group protein B3	HMGB3_HUMAN	0.195	False	0	52995.3
Cx32	220426_LU1_dschuster_C05_001	1	O15347	NaN	O15347	0	False	NaN	NaN
Cx32	220426_LU1_dschuster_C05_001	1	O15355	Protein phosphatase 1G	PPM1G_HUMAN	0.527	False	0	156653
Cx32	220426_LU1_dschuster_C05_001	1	O15355	NaN	O15355	0	False	NaN	NaN
Cx32	220426_LU1_dschuster_C05_001	1	O15371	Eukaryotic translation initiation factor 3 subunit D	EIF3D_HUMAN	0.078	False	0	2690.26
Cx32	220426_LU1_dschuster_C05_001	1	O15371	NaN	O15371	0	False	NaN	NaN
Cx32	220426_LU1_dschuster_C05_001	1	O15372	Eukaryotic translation initiation factor 3 subunit H	EIF3H_HUMAN	0.028	True	0.00671141	10729.1
Cx32	220426_LU1_dschuster_C05_001	1	O15372	NaN	O15372	0	False	NaN	NaN
Cx32	220426_LU1_dschuster_C05_001	1	O15374	Monocarboxylate transporter 5	MOT5_HUMAN	0.129	False	0	18638.6
Cx32	220426_LU1_dschuster_C05_001	1	O15374	NaN	O15374	0	False	NaN	NaN
Cx32	220426_LU1_dschuster_C05_001	1	O15382	Branched-chain-amino-acid aminotransferase, mitochondrial	BCAT2_HUMAN	0.589	False	0	158380
Cx32	220426_LU1_dschuster_C05_001	1	O15382	NaN	O15382	0	False	NaN	NaN
Cx32	220426_LU1_dschuster_C05_001	1	O15397	Importin-8	IPO8_HUMAN	0	True	0	NaN
Cx32	220426_LU1_dschuster_C05_001	1	O15397	NaN	O15397	0	False	NaN	NaN
Cx32	220426_LU1_dschuster_C05_001	1	O15400	Syntaxin-7	STX7_HUMAN	0.356	False	0	39393.1
Cx32	220426_LU1_dschuster_C05_001	1	O15400	NaN	O15400	0	False	NaN	NaN
Cx32	220426_LU1_dschuster_C05_001	1	O15417	Trinucleotide repeat-containing gene 18 protein	TNC18_HUMAN	0.004	True	0.00398773	847.347
Cx32	220426_LU1_dschuster_C05_001	1	O15417	NaN	O15417	0	False	NaN	NaN
Cx32	220426_LU1_dschuster_C05_001	1	O15427	Monocarboxylate transporter 4	MOT4_HUMAN	0.056	False	0	17254.3
Cx32	220426_LU1_dschuster_C05_001	1	O15431	High affinity copper uptake protein 1	COPT1_HUMAN	0.158	False	0	791946
Cx32	220426_LU1_dschuster_C05_001	1	O15431	NaN	O15431	0	False	NaN	NaN
Cx32	220426_LU1_dschuster_C05_001	1	O15439	ATP-binding cassette sub-family C member 4	MRP4_HUMAN	0.334	False	0	60816
Cx32	220426_LU1_dschuster_C05_001	1	O15439	NaN	O15439	0	False	NaN	NaN
Cx32	220426_LU1_dschuster_C05_001	1	O15440	Multidrug resistance-associated protein 5	MRP5_HUMAN	0.248	False	0	151473
Cx32	220426_LU1_dschuster_C05_001	1	O15440	NaN	O15440	0	False	NaN	NaN
Cx32	220426_LU1_dschuster_C05_001	1	O15460	Prolyl 4-hydroxylase subunit alpha-2	P4HA2_HUMAN	0.138	False	0	5833.21
Cx32	220426_LU1_dschuster_C05_001	1	O15533	Tapasin	TPSN_HUMAN	0.029	True	0	650.94
Cx32	220426_LU1_dschuster_C05_001	1	O43143	Pre-mRNA-splicing factor ATP-dependent RNA helicase DHX15	DHX15_HUMAN	0.486	False	0	115849
Cx32	220426_LU1_dschuster_C05_001	1	O43143	NaN	O43143	0	False	NaN	NaN
Cx32	220426_LU1_dschuster_C05_001	1	O43155	Leucine-rich repeat transmembrane protein FLRT2	FLRT2_HUMAN	0.4	False	0	201671
Cx32	220426_LU1_dschuster_C05_001	1	O43155	NaN	O43155	0	False	NaN	NaN
Cx32	220426_LU1_dschuster_C05_001	1	O43157	Plexin-B1	PLXB1_HUMAN	0.37	False	0	377868
Cx32	220426_LU1_dschuster_C05_001	1	O43157	NaN	O43157	0	False	NaN	NaN
Cx32	220426_LU1_dschuster_C05_001	1	O43169	Cytochrome b5 type B	CYB5B_HUMAN	0.593	False	0	221502
Cx32	220426_LU1_dschuster_C05_001	1	O43169	NaN	O43169	0	False	NaN	NaN
Cx32	220426_LU1_dschuster_C05_001	1	O43175	D-3-phosphoglycerate dehydrogenase	SERA_HUMAN	0.651	False	0	932835
Cx32	220426_LU1_dschuster_C05_001	1	O43175	NaN	O43175	0	False	NaN	NaN
Cx32	220426_LU1_dschuster_C05_001	1	O43181	NADH dehydrogenase [ubiquinone] iron-sulfur protein 4, mitochondrial	NDUS4_HUMAN	0.086	True	0	7862.08
Cx32	220426_LU1_dschuster_C05_001	1	O43242	26S proteasome non-ATPase regulatory subunit 3	PSMD3_HUMAN	0.401	False	0	27902.7
Cx32	220426_LU1_dschuster_C05_001	1	O43242	NaN	O43242	0	False	NaN	NaN
Cx32	220426_LU1_dschuster_C05_001	1	O43252	Bifunctional 3'-phosphoadenosine 5'-phosphosulfate synthase 1	PAPS1_HUMAN	0.037	False	0	8672.09
Cx32	220426_LU1_dschuster_C05_001	1	O43264	Centromere/kinetochore protein zw10 homolog	ZW10_HUMAN	0.063	False	0	8506.49
Cx32	220426_LU1_dschuster_C05_001	1	O43264	NaN	O43264	0	False	NaN	NaN
Cx32	220426_LU1_dschuster_C05_001	1	O43278	Kunitz-type protease inhibitor 1	SPIT1_HUMAN	0.374	False	0	153607
Cx32	220426_LU1_dschuster_C05_001	1	O43278	NaN	O43278	0	False	NaN	NaN
Cx32	220426_LU1_dschuster_C05_001	1	O43291	Kunitz-type protease inhibitor 2	SPIT2_HUMAN	0.095	False	0	5516.55
Cx32	220426_LU1_dschuster_C05_001	1	O43291	NaN	O43291	0	False	NaN	NaN
Cx32	220426_LU1_dschuster_C05_001	1	O43314;Q6PFW1	Inositol hexakisphosphate and diphosphoinositol-pentakisphosphate kinase 2;Inositol hexakisphosphate and diphosphoinositol-pentakisphosphate kinase 1	VIP2_HUMAN;VIP1_HUMAN	0%;0%	True	0.0163389	NaN
Cx32	220426_LU1_dschuster_C05_001	1	O43324	Eukaryotic translation elongation factor 1 epsilon-1	MCA3_HUMAN	0.063	True	0	13562.6
Cx32	220426_LU1_dschuster_C05_001	1	O43390	Heterogeneous nuclear ribonucleoprotein R	HNRPR_HUMAN	0.148	False	0	35175
Cx32	220426_LU1_dschuster_C05_001	1	O43390	NaN	O43390	0	False	NaN	NaN
Cx32	220426_LU1_dschuster_C05_001	1	O43396	Thioredoxin-like protein 1	TXNL1_HUMAN	0.087	False	0	7874.8
Cx32	220426_LU1_dschuster_C05_001	1	O43396	NaN	O43396	0	False	NaN	NaN
Cx32	220426_LU1_dschuster_C05_001	1	O43399	Tumor protein D54	TPD54_HUMAN	0	True	0.00154369	NaN
Cx32	220426_LU1_dschuster_C05_001	1	O43414	ERI1 exoribonuclease 3	ERI3_HUMAN	0.181	False	0	22597.5
Cx32	220426_LU1_dschuster_C05_001	1	O43432	Eukaryotic translation initiation factor 4 gamma 3	IF4G3_HUMAN	0	False	0.00307409	NaN
Cx32	220426_LU1_dschuster_C05_001	1	O43447	Peptidyl-prolyl cis-trans isomerase H	PPIH_HUMAN	0.056	False	0	1.1793
Cx32	220426_LU1_dschuster_C05_001	1	O43464	Serine protease HTRA2, mitochondrial	HTRA2_HUMAN	0.373	False	0	54536.9
Cx32	220426_LU1_dschuster_C05_001	1	O43464	NaN	O43464	0	False	NaN	NaN
Cx32	220426_LU1_dschuster_C05_001	1	O43488	Aflatoxin B1 aldehyde reductase member 2	ARK72_HUMAN	0.287	False	0	36966.1
Cx32	220426_LU1_dschuster_C05_001	1	O43488	NaN	O43488	0	False	NaN	NaN
Cx32	220426_LU1_dschuster_C05_001	1	O43491	Band 4.1-like protein 2	E41L2_HUMAN	0.281	False	0	34097
Cx32	220426_LU1_dschuster_C05_001	1	O43491	NaN	O43491	0	False	NaN	NaN
Cx32	220426_LU1_dschuster_C05_001	1	O43493	Trans-Golgi network integral membrane protein 2	TGON2_HUMAN	0.053	False	0	12254.7
Cx32	220426_LU1_dschuster_C05_001	1	O43505	Beta-1,4-glucuronyltransferase 1	B4GA1_HUMAN	0.306	False	0	44059
Cx32	220426_LU1_dschuster_C05_001	1	O43505	NaN	O43505	0	False	NaN	NaN
Cx32	220426_LU1_dschuster_C05_001	1	O43556	Epsilon-sarcoglycan	SGCE_HUMAN	0.316	False	0	50179.1
Cx32	220426_LU1_dschuster_C05_001	1	O43556	NaN	O43556	0	False	NaN	NaN
Cx32	220426_LU1_dschuster_C05_001	1	O43570	Carbonic anhydrase 12	CAH12_HUMAN	0.257	False	0	54153.5
Cx32	220426_LU1_dschuster_C05_001	1	O43570	NaN	O43570	0	False	NaN	NaN
Cx32	220426_LU1_dschuster_C05_001	1	O43583	Density-regulated protein	DENR_HUMAN	0.091	True	0	1179.53
Cx32	220426_LU1_dschuster_C05_001	1	O43592	Exportin-T	XPOT_HUMAN	0.361	False	0	54723.8
Cx32	220426_LU1_dschuster_C05_001	1	O43592	NaN	O43592	0	False	NaN	NaN
Cx32	220426_LU1_dschuster_C05_001	1	O43598	2'-deoxynucleoside 5'-phosphate N-hydrolase 1	DNPH1_HUMAN	0.103	False	0	13916.8
Cx32	220426_LU1_dschuster_C05_001	1	O43598	NaN	O43598	0	False	NaN	NaN
Cx32	220426_LU1_dschuster_C05_001	1	O43615	Mitochondrial import inner membrane translocase subunit TIM44	TIM44_HUMAN	0.44	False	0	156837
Cx32	220426_LU1_dschuster_C05_001	1	O43615	NaN	O43615	0	False	NaN	NaN
Cx32	220426_LU1_dschuster_C05_001	1	O43657	Tetraspanin-6	TSN6_HUMAN	0.306	False	0	234207
Cx32	220426_LU1_dschuster_C05_001	1	O43657	NaN	O43657	0	False	NaN	NaN
Cx32	220426_LU1_dschuster_C05_001	1	O43676	NADH dehydrogenase [ubiquinone] 1 beta subcomplex subunit 3	NDUB3_HUMAN	0.102	True	0	11256
Cx32	220426_LU1_dschuster_C05_001	1	O43681	ATPase GET3	GET3_HUMAN	0.27	False	0	23919.5
Cx32	220426_LU1_dschuster_C05_001	1	O43684	Mitotic checkpoint protein BUB3	BUB3_HUMAN	0.04	True	0	6491.47
Cx32	220426_LU1_dschuster_C05_001	1	O43707	Alpha-actinin-4	ACTN4_HUMAN	0.435	False	0	82054.7
Cx32	220426_LU1_dschuster_C05_001	1	O43707	NaN	O43707	0	False	NaN	NaN
Cx32	220426_LU1_dschuster_C05_001	1	O43708	Maleylacetoacetate isomerase	MAAI_HUMAN	0.259	False	0	29954.1
Cx32	220426_LU1_dschuster_C05_001	1	O43747	AP-1 complex subunit gamma-1	AP1G1_HUMAN	0.167	False	0	17628.4
Cx32	220426_LU1_dschuster_C05_001	1	O43747	NaN	O43747	0	False	NaN	NaN
Cx32	220426_LU1_dschuster_C05_001	1	O43759	Synaptogyrin-1	SNG1_HUMAN	0.052	True	0	25378.5
Cx32	220426_LU1_dschuster_C05_001	1	O43760	Synaptogyrin-2	SNG2_HUMAN	0.205	False	0	808804
Cx32	220426_LU1_dschuster_C05_001	1	O43765	Small glutamine-rich tetratricopeptide repeat-containing protein alpha	SGTA_HUMAN	0.042	True	0	15183.1
Cx32	220426_LU1_dschuster_C05_001	1	O43768	Alpha-endosulfine	ENSA_HUMAN	0.14	True	0	43.1608
Cx32	220426_LU1_dschuster_C05_001	1	O43772	Mitochondrial carnitine/acylcarnitine carrier protein	MCAT_HUMAN	0.598	False	0	168505
Cx32	220426_LU1_dschuster_C05_001	1	O43772	NaN	O43772	0	False	NaN	NaN
Cx32	220426_LU1_dschuster_C05_001	1	O43776	Asparagine--tRNA ligase, cytoplasmic	SYNC_HUMAN	0.088	False	0	9822.88
Cx32	220426_LU1_dschuster_C05_001	1	O43776	NaN	O43776	0	False	NaN	NaN
Cx32	220426_LU1_dschuster_C05_001	1	O43795	Unconventional myosin-Ib	MYO1B_HUMAN	0.123	False	0	5834.06
Cx32	220426_LU1_dschuster_C05_001	1	O43808	Peroxisomal membrane protein PMP34	PM34_HUMAN	0.339	False	0	29970.7
Cx32	220426_LU1_dschuster_C05_001	1	O43808	NaN	O43808	0	False	NaN	NaN
Cx32	220426_LU1_dschuster_C05_001	1	O43809	Cleavage and polyadenylation specificity factor subunit 5	CPSF5_HUMAN	0.15	False	0	12889.7
Cx32	220426_LU1_dschuster_C05_001	1	O43809	NaN	O43809	0	False	NaN	NaN
Cx32	220426_LU1_dschuster_C05_001	1	O43813	Glutathione S-transferase LANCL1	LANC1_HUMAN	0.398	False	0	73669.8
Cx32	220426_LU1_dschuster_C05_001	1	O43813	NaN	O43813	0	False	NaN	NaN
Cx32	220426_LU1_dschuster_C05_001	1	O43823	A-kinase anchor protein 8	AKAP8_HUMAN	0.029	True	0.00973236	2665.46
Cx32	220426_LU1_dschuster_C05_001	1	O43826	Glucose-6-phosphate exchanger SLC37A4	G6PT1_HUMAN	0.086	False	0	9054.63
Cx32	220426_LU1_dschuster_C05_001	1	O43837	Isocitrate dehydrogenase [NAD] subunit beta, mitochondrial	IDH3B_HUMAN	0.512	False	0	152386
Cx32	220426_LU1_dschuster_C05_001	1	O43847	Nardilysin	NRDC_HUMAN	0.076	False	0	17716.3
Cx32	220426_LU1_dschuster_C05_001	1	O43852	Calumenin	CALU_HUMAN	0.644	False	0	115032
Cx32	220426_LU1_dschuster_C05_001	1	O43852	NaN	O43852	0	False	NaN	NaN
Cx32	220426_LU1_dschuster_C05_001	1	O43854	EGF-like repeat and discoidin I-like domain-containing protein 3	EDIL3_HUMAN	0.075	False	0	13125
Cx32	220426_LU1_dschuster_C05_001	1	O43921	Ephrin-A2	EFNA2_HUMAN	0.066	True	0	9217.78
Cx32	220426_LU1_dschuster_C05_001	1	O60218	Aldo-keto reductase family 1 member B10	AK1BA_HUMAN	0.022	True	0	9434.8
Cx32	220426_LU1_dschuster_C05_001	1	O60218	NaN	O60218	0	False	NaN	NaN
Cx32	220426_LU1_dschuster_C05_001	1	O60242	Adhesion G protein-coupled receptor B3	AGRB3_HUMAN	0.064	False	0	13620.3
Cx32	220426_LU1_dschuster_C05_001	1	O60242	NaN	O60242	0	False	NaN	NaN
Cx32	220426_LU1_dschuster_C05_001	1	O60245	Protocadherin-7	PCDH7_HUMAN	0.386	False	0	281016
Cx32	220426_LU1_dschuster_C05_001	1	O60245	NaN	O60245	0	False	NaN	NaN
Cx32	220426_LU1_dschuster_C05_001	1	O60256	Phosphoribosyl pyrophosphate synthase-associated protein 2	KPRB_HUMAN	0.062	False	0	2857.11
Cx32	220426_LU1_dschuster_C05_001	1	O60256	NaN	O60256	0	False	NaN	NaN
Cx32	220426_LU1_dschuster_C05_001	1	O60264	SWI/SNF-related matrix-associated actin-dependent regulator of chromatin subfamily A member 5	SMCA5_HUMAN	0	True	0.00031837	NaN
Cx32	220426_LU1_dschuster_C05_001	1	O60266	Adenylate cyclase type 3	ADCY3_HUMAN	0.034	False	0	3228.4
Cx32	220426_LU1_dschuster_C05_001	1	O60271	C-Jun-amino-terminal kinase-interacting protein 4	JIP4_HUMAN	0.172	False	0	37136
Cx32	220426_LU1_dschuster_C05_001	1	O60271	NaN	O60271	0	False	NaN	NaN
Cx32	220426_LU1_dschuster_C05_001	1	O60279	Sushi domain-containing protein 5	SUSD5_HUMAN	0.38	False	0	451057
Cx32	220426_LU1_dschuster_C05_001	1	O60279	NaN	O60279	0	False	NaN	NaN
Cx32	220426_LU1_dschuster_C05_001	1	O60291	E3 ubiquitin-protein ligase MGRN1	MGRN1_HUMAN	0.029	True	0	4099.32
Cx32	220426_LU1_dschuster_C05_001	1	O60291	NaN	O60291	0	False	NaN	NaN
Cx32	220426_LU1_dschuster_C05_001	1	O60313	Dynamin-like 120 kDa protein, mitochondrial	OPA1_HUMAN	0.359	False	0	43342.3
Cx32	220426_LU1_dschuster_C05_001	1	O60313	NaN	O60313	0	False	NaN	NaN
Cx32	220426_LU1_dschuster_C05_001	1	O60333;Q12756	Kinesin-like protein KIF1B;Kinesin-like protein KIF1A	KIF1B_HUMAN;KIF1A_HUMAN	1.2%;1.3%	False	0	3207.43
Cx32	220426_LU1_dschuster_C05_001	1	O60343	TBC1 domain family member 4	TBCD4_HUMAN	0.032	False	0	23.7043
Cx32	220426_LU1_dschuster_C05_001	1	O60343	NaN	O60343	0	False	NaN	NaN
Cx32	220426_LU1_dschuster_C05_001	1	O60353	Frizzled-6	FZD6_HUMAN	0.082	False	0	34823.1
Cx32	220426_LU1_dschuster_C05_001	1	O60427	Acyl-CoA (8-3)-desaturase	FADS1_HUMAN	0.032	True	0	3870.78
Cx32	220426_LU1_dschuster_C05_001	1	O60462	Neuropilin-2	NRP2_HUMAN	0.515	False	0	206119
Cx32	220426_LU1_dschuster_C05_001	1	O60462	NaN	O60462	0	False	NaN	NaN
Cx32	220426_LU1_dschuster_C05_001	1	O60486	Plexin-C1	PLXC1_HUMAN	0.277	False	0	39340.1
Cx32	220426_LU1_dschuster_C05_001	1	O60486	NaN	O60486	0	False	NaN	NaN
Cx32	220426_LU1_dschuster_C05_001	1	O60487	Myelin protein zero-like protein 2	MPZL2_HUMAN	0.181	False	0	18522.1
Cx32	220426_LU1_dschuster_C05_001	1	O60487	NaN	O60487	0	False	NaN	NaN
Cx32	220426_LU1_dschuster_C05_001	1	O60488	Long-chain-fatty-acid--CoA ligase 4	ACSL4_HUMAN	0.235	False	0	19749.8
Cx32	220426_LU1_dschuster_C05_001	1	O60502	Protein O-GlcNAcase	OGA_HUMAN	0.035	False	0	91.4855
Cx32	220426_LU1_dschuster_C05_001	1	O60503	Adenylate cyclase type 9	ADCY9_HUMAN	0.326	False	0	45084.6
Cx32	220426_LU1_dschuster_C05_001	1	O60503	NaN	O60503	0	False	NaN	NaN
Cx32	220426_LU1_dschuster_C05_001	1	O60506	Heterogeneous nuclear ribonucleoprotein Q	HNRPQ_HUMAN	0.268	False	0	39622.3
Cx32	220426_LU1_dschuster_C05_001	1	O60506	NaN	O60506	0	False	NaN	NaN
Cx32	220426_LU1_dschuster_C05_001	1	O60518	Ran-binding protein 6	RNBP6_HUMAN	0.023	False	0	6225.66
Cx32	220426_LU1_dschuster_C05_001	1	O60568	Multifunctional procollagen lysine hydroxylase and glycosyltransferase LH3	PLOD3_HUMAN	0.351	False	0	42860.5
Cx32	220426_LU1_dschuster_C05_001	1	O60568	NaN	O60568	0	False	NaN	NaN
Cx32	220426_LU1_dschuster_C05_001	1	O60602	Toll-like receptor 5	TLR5_HUMAN	0.026	True	0.00822168	1864.12
Cx32	220426_LU1_dschuster_C05_001	1	O60610	Protein diaphanous homolog 1	DIAP1_HUMAN	0.126	False	0	14373.5
Cx32	220426_LU1_dschuster_C05_001	1	O60610	NaN	O60610	0	False	NaN	NaN
Cx32	220426_LU1_dschuster_C05_001	1	O60613	Selenoprotein F	SEP15_HUMAN	0.073	True	0	646.54
Cx32	220426_LU1_dschuster_C05_001	1	O60636	Tetraspanin-2	TSN2_HUMAN	0.054	True	0	9464.77
Cx32	220426_LU1_dschuster_C05_001	1	O60637	Tetraspanin-3	TSN3_HUMAN	0.028	True	0	178187
Cx32	220426_LU1_dschuster_C05_001	1	O60664	Perilipin-3	PLIN3_HUMAN	0	True	0.0124355	NaN
Cx32	220426_LU1_dschuster_C05_001	1	O60664	NaN	O60664	0	False	NaN	NaN
Cx32	220426_LU1_dschuster_C05_001	1	O60669	Monocarboxylate transporter 2	MOT2_HUMAN	0.161	False	0	82834.2
Cx32	220426_LU1_dschuster_C05_001	1	O60678	Protein arginine N-methyltransferase 3	ANM3_HUMAN	0.098	False	0	11055
Cx32	220426_LU1_dschuster_C05_001	1	O60678	NaN	O60678	0	False	NaN	NaN
Cx32	220426_LU1_dschuster_C05_001	1	O60684	Importin subunit alpha-7	IMA7_HUMAN	0.11	False	0	21003.3
Cx32	220426_LU1_dschuster_C05_001	1	O60701	UDP-glucose 6-dehydrogenase	UGDH_HUMAN	0.083	False	0	3634.35
Cx32	220426_LU1_dschuster_C05_001	1	O60701	NaN	O60701	0	False	NaN	NaN
Cx32	220426_LU1_dschuster_C05_001	1	O60716	Catenin delta-1	CTND1_HUMAN	0.292	False	0	16170.3
Cx32	220426_LU1_dschuster_C05_001	1	O60716	NaN	O60716	0	False	NaN	NaN
Cx32	220426_LU1_dschuster_C05_001	1	O60725	Protein-S-isoprenylcysteine O-methyltransferase	ICMT_HUMAN	0.035	False	0	5308.48
Cx32	220426_LU1_dschuster_C05_001	1	O60725	NaN	O60725	0	False	NaN	NaN
Cx32	220426_LU1_dschuster_C05_001	1	O60749	Sorting nexin-2	SNX2_HUMAN	0.139	False	0	15087
Cx32	220426_LU1_dschuster_C05_001	1	O60749	NaN	O60749	0	False	NaN	NaN
Cx32	220426_LU1_dschuster_C05_001	1	O60762	Dolichol-phosphate mannosyltransferase subunit 1	DPM1_HUMAN	0.342	False	0	55861.4
Cx32	220426_LU1_dschuster_C05_001	1	O60762	NaN	O60762	0	False	NaN	NaN
Cx32	220426_LU1_dschuster_C05_001	1	O60763	General vesicular transport factor p115	USO1_HUMAN	0.304	False	0	32750
Cx32	220426_LU1_dschuster_C05_001	1	O60763	NaN	O60763	0	False	NaN	NaN
Cx32	220426_LU1_dschuster_C05_001	1	O60779	Thiamine transporter 1	S19A2_HUMAN	0.089	False	0	18998.5
Cx32	220426_LU1_dschuster_C05_001	1	O60779	NaN	O60779	0	False	NaN	NaN
Cx32	220426_LU1_dschuster_C05_001	1	O60783	28S ribosomal protein S14, mitochondrial	RT14_HUMAN	0.102	True	0	3434.86
Cx32	220426_LU1_dschuster_C05_001	1	O60784	Target of Myb protein 1	TOM1_HUMAN	0.059	False	0	3286.48
Cx32	220426_LU1_dschuster_C05_001	1	O60831	PRA1 family protein 2	PRAF2_HUMAN	0.27	False	0	122911
Cx32	220426_LU1_dschuster_C05_001	1	O60832	H/ACA ribonucleoprotein complex subunit DKC1	DKC1_HUMAN	0.095	False	0	9352.37
Cx32	220426_LU1_dschuster_C05_001	1	O60832	NaN	O60832	0	False	NaN	NaN
Cx32	220426_LU1_dschuster_C05_001	1	O60841	Eukaryotic translation initiation factor 5B	IF2P_HUMAN	0.102	False	0	12025.7
Cx32	220426_LU1_dschuster_C05_001	1	O60841	NaN	O60841	0	False	NaN	NaN
Cx32	220426_LU1_dschuster_C05_001	1	O60869	Endothelial differentiation-related factor 1	EDF1_HUMAN	0.074	True	0	13756.7
Cx32	220426_LU1_dschuster_C05_001	1	O60879	Protein diaphanous homolog 2	DIAP2_HUMAN	0.01	True	0	6442.22
Cx32	220426_LU1_dschuster_C05_001	1	O60942	mRNA-capping enzyme	MCE1_HUMAN	0.166	False	0	12259.5
Cx32	220426_LU1_dschuster_C05_001	1	O75027	Iron-sulfur clusters transporter ABCB7, mitochondrial	ABCB7_HUMAN	0.182	False	0	63709.5
Cx32	220426_LU1_dschuster_C05_001	1	O75027	NaN	O75027	0	False	NaN	NaN
Cx32	220426_LU1_dschuster_C05_001	1	O75051	Plexin-A2	PLXA2_HUMAN	0.51	False	0	1131272
Cx32	220426_LU1_dschuster_C05_001	1	O75051	NaN	O75051	0	False	NaN	NaN
Cx32	220426_LU1_dschuster_C05_001	1	O75054	Immunoglobulin superfamily member 3	IGSF3_HUMAN	0.6	False	0	1.11233e+06
Cx32	220426_LU1_dschuster_C05_001	1	O75054	NaN	O75054	0	False	NaN	NaN
Cx32	220426_LU1_dschuster_C05_001	1	O75063	Glycosaminoglycan xylosylkinase	XYLK_HUMAN	0.071	False	0	5203.17
Cx32	220426_LU1_dschuster_C05_001	1	O75063	NaN	O75063	0	False	NaN	NaN
Cx32	220426_LU1_dschuster_C05_001	1	O75077	Disintegrin and metalloproteinase domain-containing protein 23	ADA23_HUMAN	0.153	False	0	17728.1
Cx32	220426_LU1_dschuster_C05_001	1	O75077	NaN	O75077	0	False	NaN	NaN
Cx32	220426_LU1_dschuster_C05_001	1	O75078	Disintegrin and metalloproteinase domain-containing protein 11	ADA11_HUMAN	0.259	False	0	38114.2
Cx32	220426_LU1_dschuster_C05_001	1	O75078	NaN	O75078	0	False	NaN	NaN
Cx32	220426_LU1_dschuster_C05_001	1	O75083	WD repeat-containing protein 1	WDR1_HUMAN	0.19	False	0	23414
Cx32	220426_LU1_dschuster_C05_001	1	O75084	Frizzled-7	FZD7_HUMAN	0.223	False	0	218396
Cx32	220426_LU1_dschuster_C05_001	1	O75084	NaN	O75084	0	False	NaN	NaN
Cx32	220426_LU1_dschuster_C05_001	1	O75096	Low-density lipoprotein receptor-related protein 4	LRP4_HUMAN	0.232	False	0	52412.3
Cx32	220426_LU1_dschuster_C05_001	1	O75096	NaN	O75096	0	False	NaN	NaN
Cx32	220426_LU1_dschuster_C05_001	1	O75110	Probable phospholipid-transporting ATPase IIA	ATP9A_HUMAN	0.009	True	0	9753.53
Cx32	220426_LU1_dschuster_C05_001	1	O75116	Rho-associated protein kinase 2	ROCK2_HUMAN	0.079	False	0	31919.7
Cx32	220426_LU1_dschuster_C05_001	1	O75116	NaN	O75116	0	False	NaN	NaN
Cx32	220426_LU1_dschuster_C05_001	1	O75121	Microfibrillar-associated protein 3-like	MFA3L_HUMAN	0.235	False	0	58825.1
Cx32	220426_LU1_dschuster_C05_001	1	O75121	NaN	O75121	0	False	NaN	NaN
Cx32	220426_LU1_dschuster_C05_001	1	O75131	Copine-3	CPNE3_HUMAN	0.462	False	0	58706
Cx32	220426_LU1_dschuster_C05_001	1	O75131	NaN	O75131	0	False	NaN	NaN
Cx32	220426_LU1_dschuster_C05_001	1	O75144	ICOS ligand	ICOSL_HUMAN	0.215	False	0	94978.5
Cx32	220426_LU1_dschuster_C05_001	1	O75150	E3 ubiquitin-protein ligase BRE1B	BRE1B_HUMAN	0.024	False	0.00031837	11174.9
Cx32	220426_LU1_dschuster_C05_001	1	O75153	Clustered mitochondria protein homolog	CLU_HUMAN	0.255	False	0	48512.6
Cx32	220426_LU1_dschuster_C05_001	1	O75153	NaN	O75153	0	False	NaN	NaN
Cx32	220426_LU1_dschuster_C05_001	1	O75155	Cullin-associated NEDD8-dissociated protein 2	CAND2_HUMAN	0.17	False	0	20405.4
Cx32	220426_LU1_dschuster_C05_001	1	O75155	NaN	O75155	0	False	NaN	NaN
Cx32	220426_LU1_dschuster_C05_001	1	O75175	CCR4-NOT transcription complex subunit 3	CNOT3_HUMAN	0.011	True	0.00031837	170408
Cx32	220426_LU1_dschuster_C05_001	1	O75197	Low-density lipoprotein receptor-related protein 5	LRP5_HUMAN	0.113	False	0	44811.2
Cx32	220426_LU1_dschuster_C05_001	1	O75197	NaN	O75197	0	False	NaN	NaN
Cx32	220426_LU1_dschuster_C05_001	1	O75208	Ubiquinone biosynthesis protein COQ9, mitochondrial	COQ9_HUMAN	0.035	False	0	5255.83
Cx32	220426_LU1_dschuster_C05_001	1	O75223	Gamma-glutamylcyclotransferase	GGCT_HUMAN	0.314	False	0	9607.71
Cx32	220426_LU1_dschuster_C05_001	1	O75223	NaN	O75223	0	False	NaN	NaN
Cx32	220426_LU1_dschuster_C05_001	1	O75306	NADH dehydrogenase [ubiquinone] iron-sulfur protein 2, mitochondrial	NDUS2_HUMAN	0.212	False	0	13341.7
Cx32	220426_LU1_dschuster_C05_001	1	O75323	Protein NipSnap homolog 2	NIPS2_HUMAN	0.364	False	0	60267
Cx32	220426_LU1_dschuster_C05_001	1	O75323	NaN	O75323	0	False	NaN	NaN
Cx32	220426_LU1_dschuster_C05_001	1	O75326	Semaphorin-7A	SEM7A_HUMAN	0.152	False	0	10799.9
Cx32	220426_LU1_dschuster_C05_001	1	O75326	NaN	O75326	0	False	NaN	NaN
Cx32	220426_LU1_dschuster_C05_001	1	O75340	Programmed cell death protein 6	PDCD6_HUMAN	0.199	False	0	4298.73
Cx32	220426_LU1_dschuster_C05_001	1	O75340	NaN	O75340	0	False	NaN	NaN
Cx32	220426_LU1_dschuster_C05_001	1	O75347	Tubulin-specific chaperone A	TBCA_HUMAN	0.519	False	0	30157.3
Cx32	220426_LU1_dschuster_C05_001	1	O75348	V-type proton ATPase subunit G 1	VATG1_HUMAN	0.517	False	0	18207.5
Cx32	220426_LU1_dschuster_C05_001	1	O75352	Mannose-P-dolichol utilization defect 1 protein	MPU1_HUMAN	0.134	False	0	39515.1
Cx32	220426_LU1_dschuster_C05_001	1	O75369	Filamin-B	FLNB_HUMAN	0.508	False	0	191091
Cx32	220426_LU1_dschuster_C05_001	1	O75369	NaN	O75369	0	False	NaN	NaN
Cx32	220426_LU1_dschuster_C05_001	1	O75381	Peroxisomal membrane protein PEX14	PEX14_HUMAN	0.326	False	0	50844.1
Cx32	220426_LU1_dschuster_C05_001	1	O75387	Large neutral amino acids transporter small subunit 3	LAT3_HUMAN	0.086	False	0	13356.7
Cx32	220426_LU1_dschuster_C05_001	1	O75390	Citrate synthase, mitochondrial	CISY_HUMAN	0.614	False	0	1.81206e+06
Cx32	220426_LU1_dschuster_C05_001	1	O75390	NaN	O75390	0	False	NaN	NaN
Cx32	220426_LU1_dschuster_C05_001	1	O75396	Vesicle-trafficking protein SEC22b	SC22B_HUMAN	0.442	False	0	61234.5
Cx32	220426_LU1_dschuster_C05_001	1	O75396	NaN	O75396	0	False	NaN	NaN
Cx32	220426_LU1_dschuster_C05_001	1	O75417	DNA polymerase theta	DPOLQ_HUMAN	0.005	True	0	22141.8
Cx32	220426_LU1_dschuster_C05_001	1	O75417	NaN	O75417	0	False	NaN	NaN
Cx32	220426_LU1_dschuster_C05_001	1	O75436	Vacuolar protein sorting-associated protein 26A	VP26A_HUMAN	0.379	False	0	69217.3
Cx32	220426_LU1_dschuster_C05_001	1	O75436	NaN	O75436	0	False	NaN	NaN
Cx32	220426_LU1_dschuster_C05_001	1	O75439	Mitochondrial-processing peptidase subunit beta	MPPB_HUMAN	0.507	False	0	204918
Cx32	220426_LU1_dschuster_C05_001	1	O75487	Glypican-4	GPC4_HUMAN	0.424	False	0	93928
Cx32	220426_LU1_dschuster_C05_001	1	O75487	NaN	O75487	0	False	NaN	NaN
Cx32	220426_LU1_dschuster_C05_001	1	O75489	NADH dehydrogenase [ubiquinone] iron-sulfur protein 3, mitochondrial	NDUS3_HUMAN	0.527	False	0	21634.7
Cx32	220426_LU1_dschuster_C05_001	1	O75503	Ceroid-lipofuscinosis neuronal protein 5	CLN5_HUMAN	0.025	True	0	8142.03
Cx32	220426_LU1_dschuster_C05_001	1	O75509	Tumor necrosis factor receptor superfamily member 21	TNR21_HUMAN	0.07	False	0	4409.79
Cx32	220426_LU1_dschuster_C05_001	1	O75509	NaN	O75509	0	False	NaN	NaN
Cx32	220426_LU1_dschuster_C05_001	1	O75521	Enoyl-CoA delta isomerase 2	ECI2_HUMAN	0.533	False	0	225230
Cx32	220426_LU1_dschuster_C05_001	1	O75521	NaN	O75521	0	False	NaN	NaN
Cx32	220426_LU1_dschuster_C05_001	1	O75533	Splicing factor 3B subunit 1	SF3B1_HUMAN	0.199	False	0	18136.2
Cx32	220426_LU1_dschuster_C05_001	1	O75533	NaN	O75533	0	False	NaN	NaN
Cx32	220426_LU1_dschuster_C05_001	1	O75534	Cold shock domain-containing protein E1	CSDE1_HUMAN	0.341	False	0	53060.7
Cx32	220426_LU1_dschuster_C05_001	1	O75534	NaN	O75534	0	False	NaN	NaN
Cx32	220426_LU1_dschuster_C05_001	1	O75581	Low-density lipoprotein receptor-related protein 6	LRP6_HUMAN	0.226	False	0	93507.1
Cx32	220426_LU1_dschuster_C05_001	1	O75581	NaN	O75581	0	False	NaN	NaN
Cx32	220426_LU1_dschuster_C05_001	1	O75600	2-amino-3-ketobutyrate coenzyme A ligase, mitochondrial	KBL_HUMAN	0.227	False	0	21392.4
Cx32	220426_LU1_dschuster_C05_001	1	O75600	NaN	O75600	0	False	NaN	NaN
Cx32	220426_LU1_dschuster_C05_001	1	O75607	Nucleoplasmin-3	NPM3_HUMAN	0.483	False	0	19821.6
Cx32	220426_LU1_dschuster_C05_001	1	O75608	Acyl-protein thioesterase 1	LYPA1_HUMAN	0.313	False	0	42219.9
Cx32	220426_LU1_dschuster_C05_001	1	O75608	NaN	O75608	0	False	NaN	NaN
Cx32	220426_LU1_dschuster_C05_001	1	O75629	Protein CREG1	CREG1_HUMAN	0.095	True	0	38368
Cx32	220426_LU1_dschuster_C05_001	1	O75635	Serpin B7	SPB7_HUMAN	0.026	True	0	1223.13
Cx32	220426_LU1_dschuster_C05_001	1	O75643	U5 small nuclear ribonucleoprotein 200 kDa helicase	U520_HUMAN	0.385	False	0	39971.6
Cx32	220426_LU1_dschuster_C05_001	1	O75643	NaN	O75643	0	False	NaN	NaN
Cx32	220426_LU1_dschuster_C05_001	1	O75663	TIP41-like protein	TIPRL_HUMAN	0.57	False	0	31345.6
Cx32	220426_LU1_dschuster_C05_001	1	O75663	NaN	O75663	0	False	NaN	NaN
Cx32	220426_LU1_dschuster_C05_001	1	O75694	Nuclear pore complex protein Nup155	NU155_HUMAN	0.469	False	0	106122
Cx32	220426_LU1_dschuster_C05_001	1	O75694	NaN	O75694	0	False	NaN	NaN
Cx32	220426_LU1_dschuster_C05_001	1	O75695	Protein XRP2	XRP2_HUMAN	0.12	False	0	50155
Cx32	220426_LU1_dschuster_C05_001	1	O75695	NaN	O75695	0	False	NaN	NaN
Cx32	220426_LU1_dschuster_C05_001	1	O75718	Cartilage-associated protein	CRTAP_HUMAN	0.277	False	0	81561.5
Cx32	220426_LU1_dschuster_C05_001	1	O75746	Calcium-binding mitochondrial carrier protein Aralar1	CMC1_HUMAN	0.311	False	0	99355
Cx32	220426_LU1_dschuster_C05_001	1	O75746	NaN	O75746	0	False	NaN	NaN
Cx32	220426_LU1_dschuster_C05_001	1	O75821	Eukaryotic translation initiation factor 3 subunit G	EIF3G_HUMAN	0.212	False	0	7952.56
Cx32	220426_LU1_dschuster_C05_001	1	O75822	Eukaryotic translation initiation factor 3 subunit J	EIF3J_HUMAN	0.128	False	0	7604.36
Cx32	220426_LU1_dschuster_C05_001	1	O75822	NaN	O75822	0	False	NaN	NaN
Cx32	220426_LU1_dschuster_C05_001	1	O75832	26S proteasome non-ATPase regulatory subunit 10	PSD10_HUMAN	0.58	False	0	12582.3
Cx32	220426_LU1_dschuster_C05_001	1	O75844	CAAX prenyl protease 1 homolog	FACE1_HUMAN	0.371	False	0	151347
Cx32	220426_LU1_dschuster_C05_001	1	O75844	NaN	O75844	0	False	NaN	NaN
Cx32	220426_LU1_dschuster_C05_001	1	O75874	Isocitrate dehydrogenase [NADP] cytoplasmic	IDHC_HUMAN	0.237	False	0	25707.5
Cx32	220426_LU1_dschuster_C05_001	1	O75874	NaN	O75874	0	False	NaN	NaN
Cx32	220426_LU1_dschuster_C05_001	1	O75880	Protein SCO1 homolog, mitochondrial	SCO1_HUMAN	0.226	False	0	93713.3
Cx32	220426_LU1_dschuster_C05_001	1	O75882	Attractin	ATRN_HUMAN	0.316	False	0	423376
Cx32	220426_LU1_dschuster_C05_001	1	O75882	NaN	O75882	0	False	NaN	NaN
Cx32	220426_LU1_dschuster_C05_001	1	O75915	PRA1 family protein 3	PRAF3_HUMAN	0.096	False	0	11341
Cx32	220426_LU1_dschuster_C05_001	1	O75934	Pre-mRNA-splicing factor SPF27	SPF27_HUMAN	0	True	0.545266	NaN
Cx32	220426_LU1_dschuster_C05_001	1	O75937	DnaJ homolog subfamily C member 8	DNJC8_HUMAN	0.213	False	0	2886.98
Cx32	220426_LU1_dschuster_C05_001	1	O75947	ATP synthase subunit d, mitochondrial	ATP5H_HUMAN	0.758	False	0	113234
Cx32	220426_LU1_dschuster_C05_001	1	O75947	NaN	O75947	0	False	NaN	NaN
Cx32	220426_LU1_dschuster_C05_001	1	O75954	Tetraspanin-9	TSN9_HUMAN	0.138	False	0	7791.89
Cx32	220426_LU1_dschuster_C05_001	1	O75955	Flotillin-1	FLOT1_HUMAN	0.101	False	0	2860.78
Cx32	220426_LU1_dschuster_C05_001	1	O75962	Triple functional domain protein	TRIO_HUMAN	0.003	True	0	1979.73
Cx32	220426_LU1_dschuster_C05_001	1	O75964	ATP synthase subunit g, mitochondrial	ATP5L_HUMAN	0.524	False	0	84196.5
Cx32	220426_LU1_dschuster_C05_001	1	O75964	NaN	O75964	0	False	NaN	NaN
Cx32	220426_LU1_dschuster_C05_001	1	O75976	Carboxypeptidase D	CBPD_HUMAN	0.469	False	0	716411
Cx32	220426_LU1_dschuster_C05_001	1	O75976	NaN	O75976	0	False	NaN	NaN
Cx32	220426_LU1_dschuster_C05_001	1	O76003	Glutaredoxin-3	GLRX3_HUMAN	0.179	False	0	22375.8
Cx32	220426_LU1_dschuster_C05_001	1	O76011;	Keratin, type I cuticular Ha4;Type I hair keratin 4 - Homo sapiens (Human).	KRT34_HUMAN;Q8IUT8	0%;0%;0%	True	0	NaN
Cx32	220426_LU1_dschuster_C05_001	1	O76013	Keratin, type I cuticular Ha6	KRT36_HUMAN	0%;0%	False	0	NaN
Cx32	220426_LU1_dschuster_C05_001	1	O76024	Wolframin	WFS1_HUMAN	0	True	0.0321611	NaN
Cx32	220426_LU1_dschuster_C05_001	1	O76031	ATP-dependent Clp protease ATP-binding subunit clpX-like, mitochondrial	CLPX_HUMAN	0	True	0	NaN
Cx32	220426_LU1_dschuster_C05_001	1	O76082	Solute carrier family 22 member 5	S22A5_HUMAN	0.022	True	0	11082.6
Cx32	220426_LU1_dschuster_C05_001	1	O76094	Signal recognition particle subunit SRP72	SRP72_HUMAN	0.23	False	0	11971.1
Cx32	220426_LU1_dschuster_C05_001	1	O76094	NaN	O76094	0	False	NaN	NaN
Cx32	220426_LU1_dschuster_C05_001	1	O94760	N(G),N(G)-dimethylarginine dimethylaminohydrolase 1	DDAH1_HUMAN	0.123	False	0	8022.13
Cx32	220426_LU1_dschuster_C05_001	1	O94766	Galactosylgalactosylxylosylprotein 3-beta-glucuronosyltransferase 3	B3GA3_HUMAN	0.042	True	0	6686.82
Cx32	220426_LU1_dschuster_C05_001	1	O94788	Retinal dehydrogenase 2	AL1A2_HUMAN	0	True	0.0139478	NaN
Cx32	220426_LU1_dschuster_C05_001	1	O94813	Slit homolog 2 protein	SLIT2_HUMAN	0.193	False	0	38671.7
Cx32	220426_LU1_dschuster_C05_001	1	O94813	NaN	O94813	0	False	NaN	NaN
Cx32	220426_LU1_dschuster_C05_001	1	O94822	E3 ubiquitin-protein ligase listerin	LTN1_HUMAN	0.06	False	0	4206.35
Cx32	220426_LU1_dschuster_C05_001	1	O94826	Mitochondrial import receptor subunit TOM70	TOM70_HUMAN	0.572	False	0	111453
Cx32	220426_LU1_dschuster_C05_001	1	O94826	NaN	O94826	0	False	NaN	NaN
Cx32	220426_LU1_dschuster_C05_001	1	O94832	Unconventional myosin-Id	MYO1D_HUMAN	0.163	False	0	12865.5
Cx32	220426_LU1_dschuster_C05_001	1	O94832	NaN	O94832	0	False	NaN	NaN
Cx32	220426_LU1_dschuster_C05_001	1	O94856	Neurofascin	NFASC_HUMAN	0.102	False	0	17707.8
Cx32	220426_LU1_dschuster_C05_001	1	O94856	NaN	O94856	0	False	NaN	NaN
Cx32	220426_LU1_dschuster_C05_001	1	O94874	E3 UFM1-protein ligase 1	UFL1_HUMAN	0.11	False	0	15472
Cx32	220426_LU1_dschuster_C05_001	1	O94886	CSC1-like protein 1	CSCL1_HUMAN	0.026	False	0	14345.4
Cx32	220426_LU1_dschuster_C05_001	1	O94888	UBX domain-containing protein 7	UBXN7_HUMAN	0.018	True	0	6909.28
Cx32	220426_LU1_dschuster_C05_001	1	O94898	Leucine-rich repeats and immunoglobulin-like domains protein 2	LRIG2_HUMAN	0.018	False	0	2609.52
Cx32	220426_LU1_dschuster_C05_001	1	O94901	SUN domain-containing protein 1	SUN1_HUMAN	0.01	True	0	1570.37
Cx32	220426_LU1_dschuster_C05_001	1	O94905	Erlin-2	ERLN2_HUMAN	0.021	False	0	7278.8
Cx32	220426_LU1_dschuster_C05_001	1	O94910	Adhesion G protein-coupled receptor L1	AGRL1_HUMAN	0.229	False	0	73786.1
Cx32	220426_LU1_dschuster_C05_001	1	O94910	NaN	O94910	0	False	NaN	NaN
Cx32	220426_LU1_dschuster_C05_001	1	O94919	Endonuclease domain-containing 1 protein	ENDD1_HUMAN	0.188	False	0	15644.5
Cx32	220426_LU1_dschuster_C05_001	1	O94919	NaN	O94919	0	False	NaN	NaN
Cx32	220426_LU1_dschuster_C05_001	1	O94925	Glutaminase kidney isoform, mitochondrial	GLSK_HUMAN	0.141	False	0	13099.9
Cx32	220426_LU1_dschuster_C05_001	1	O94933	SLIT and NTRK-like protein 3	SLIK3_HUMAN	0.176	False	0	39869.6
Cx32	220426_LU1_dschuster_C05_001	1	O94933	NaN	O94933	0	False	NaN	NaN
Cx32	220426_LU1_dschuster_C05_001	1	O94973	AP-2 complex subunit alpha-2	AP2A2_HUMAN	0.127	False	0	5242.39
Cx32	220426_LU1_dschuster_C05_001	1	O94973	NaN	O94973	0	False	NaN	NaN
Cx32	220426_LU1_dschuster_C05_001	1	O94979	Protein transport protein Sec31A	SC31A_HUMAN	0.148	False	0	34447.9
Cx32	220426_LU1_dschuster_C05_001	1	O94979	NaN	O94979	0	False	NaN	NaN
Cx32	220426_LU1_dschuster_C05_001	1	O94991	SLIT and NTRK-like protein 5	SLIK5_HUMAN	0.433	False	0	435882
Cx32	220426_LU1_dschuster_C05_001	1	O94991	NaN	O94991	0	False	NaN	NaN
Cx32	220426_LU1_dschuster_C05_001	1	O94992	Protein HEXIM1	HEXI1_HUMAN	0.047	False	0	4793.2
Cx32	220426_LU1_dschuster_C05_001	1	O95071	E3 ubiquitin-protein ligase UBR5	UBR5_HUMAN	0.006	False	0	1604.79
Cx32	220426_LU1_dschuster_C05_001	1	O95071	NaN	O95071	0	False	NaN	NaN
Cx32	220426_LU1_dschuster_C05_001	1	O95136	Sphingosine 1-phosphate receptor 2	S1PR2_HUMAN	0.113	False	0	22655.2
Cx32	220426_LU1_dschuster_C05_001	1	O95136	NaN	O95136	0	False	NaN	NaN
Cx32	220426_LU1_dschuster_C05_001	1	O95140	Mitofusin-2	MFN2_HUMAN	0	True	0.0178409	NaN
Cx32	220426_LU1_dschuster_C05_001	1	O95155	Ubiquitin conjugation factor E4 B	UBE4B_HUMAN	0.012	True	0	3104.71
Cx32	220426_LU1_dschuster_C05_001	1	O95159	Zinc finger protein-like 1	ZFPL1_HUMAN	0.077	False	0	13253.8
Cx32	220426_LU1_dschuster_C05_001	1	O95163	Elongator complex protein 1	ELP1_HUMAN	0.092	False	0	18014.8
Cx32	220426_LU1_dschuster_C05_001	1	O95163	NaN	O95163	0	False	NaN	NaN
Cx32	220426_LU1_dschuster_C05_001	1	O95185	Netrin receptor UNC5C	UNC5C_HUMAN	0.241	False	0	73295
Cx32	220426_LU1_dschuster_C05_001	1	O95185	NaN	O95185	0	False	NaN	NaN
Cx32	220426_LU1_dschuster_C05_001	1	O95196	Chondroitin sulfate proteoglycan 5	CSPG5_HUMAN	0.095	False	0	4334.73
Cx32	220426_LU1_dschuster_C05_001	1	O95197	Reticulon-3	RTN3_HUMAN	0.03	False	0	57640.2
Cx32	220426_LU1_dschuster_C05_001	1	O95202	Mitochondrial proton/calcium exchanger protein	LETM1_HUMAN	0.526	False	0	226575
Cx32	220426_LU1_dschuster_C05_001	1	O95202	NaN	O95202	0	False	NaN	NaN
Cx32	220426_LU1_dschuster_C05_001	1	O95208	Epsin-2	EPN2_HUMAN	0.059	False	0	821.552
Cx32	220426_LU1_dschuster_C05_001	1	O95208	NaN	O95208	0	False	NaN	NaN
Cx32	220426_LU1_dschuster_C05_001	1	O95219	Sorting nexin-4	SNX4_HUMAN	0.02	True	0.000940144	3339.12
Cx32	220426_LU1_dschuster_C05_001	1	O95219	NaN	O95219	0	False	NaN	NaN
Cx32	220426_LU1_dschuster_C05_001	1	O95248	Myotubularin-related protein 5	MTMR5_HUMAN	0	False	0.0163389	NaN
Cx32	220426_LU1_dschuster_C05_001	1	O95256	Interleukin-18 receptor accessory protein	I18RA_HUMAN	0	True	0.12177	NaN
Cx32	220426_LU1_dschuster_C05_001	1	O95292	Vesicle-associated membrane protein-associated protein B/C	VAPB_HUMAN	0.342	False	0	19242.3
Cx32	220426_LU1_dschuster_C05_001	1	O95297	Myelin protein zero-like protein 1	MPZL1_HUMAN	0.331	False	0	1684966
Cx32	220426_LU1_dschuster_C05_001	1	O95297	NaN	O95297	0	False	NaN	NaN
Cx32	220426_LU1_dschuster_C05_001	1	O95299	NADH dehydrogenase [ubiquinone] 1 alpha subcomplex subunit 10, mitochondrial	NDUAA_HUMAN	0.31	False	0	12744.1
Cx32	220426_LU1_dschuster_C05_001	1	O95299	NaN	O95299	0	False	NaN	NaN
Cx32	220426_LU1_dschuster_C05_001	1	O95302	Peptidyl-prolyl cis-trans isomerase FKBP9	FKBP9_HUMAN	0.191	False	0	15588.8
Cx32	220426_LU1_dschuster_C05_001	1	O95302	NaN	O95302	0	False	NaN	NaN
Cx32	220426_LU1_dschuster_C05_001	1	O95336	6-phosphogluconolactonase	6PGL_HUMAN	0.089	False	0	15256.7
Cx32	220426_LU1_dschuster_C05_001	1	O95340	Bifunctional 3'-phosphoadenosine 5'-phosphosulfate synthase 2	PAPS2_HUMAN	0.011	True	0.00185128	29568.9
Cx32	220426_LU1_dschuster_C05_001	1	O95347	Structural maintenance of chromosomes protein 2	SMC2_HUMAN	0.183	False	0	16500.2
Cx32	220426_LU1_dschuster_C05_001	1	O95347	NaN	O95347	0	False	NaN	NaN
Cx32	220426_LU1_dschuster_C05_001	1	O95352	Ubiquitin-like modifier-activating enzyme ATG7	ATG7_HUMAN	0.097	False	0	4657.09
Cx32	220426_LU1_dschuster_C05_001	1	O95352	NaN	O95352	0	False	NaN	NaN
Cx32	220426_LU1_dschuster_C05_001	1	O95372	Acyl-protein thioesterase 2	LYPA2_HUMAN	0.26	False	0	21665.6
Cx32	220426_LU1_dschuster_C05_001	1	O95372	NaN	O95372	0	False	NaN	NaN
Cx32	220426_LU1_dschuster_C05_001	1	O95373	Importin-7	IPO7_HUMAN	0.39	False	0	254157
Cx32	220426_LU1_dschuster_C05_001	1	O95373	NaN	O95373	0	False	NaN	NaN
Cx32	220426_LU1_dschuster_C05_001	1	O95376	E3 ubiquitin-protein ligase ARIH2	ARI2_HUMAN	0.063	False	0	4741.87
Cx32	220426_LU1_dschuster_C05_001	1	O95376	NaN	O95376	0	False	NaN	NaN
Cx32	220426_LU1_dschuster_C05_001	1	O95394	Phosphoacetylglucosamine mutase	AGM1_HUMAN	0.161	False	0	10754.7
Cx32	220426_LU1_dschuster_C05_001	1	O95399	Urotensin-2	UTS2_HUMAN	0.065	True	0	5207.36
Cx32	220426_LU1_dschuster_C05_001	1	O95433	Activator of 90 kDa heat shock protein ATPase homolog 1	AHSA1_HUMAN	0.5	False	0	50434
Cx32	220426_LU1_dschuster_C05_001	1	O95433	NaN	O95433	0	False	NaN	NaN
Cx32	220426_LU1_dschuster_C05_001	1	O95456	Proteasome assembly chaperone 1	PSMG1_HUMAN	0.035	True	0	12494.7
Cx32	220426_LU1_dschuster_C05_001	1	O95460	Matrilin-4	MATN4_HUMAN	0.011	True	0.00124339	2622.86
Cx32	220426_LU1_dschuster_C05_001	1	O95460	NaN	O95460	0	False	NaN	NaN
Cx32	220426_LU1_dschuster_C05_001	1	O95486	Protein transport protein Sec24A	SC24A_HUMAN	0.107	False	0	16725.1
Cx32	220426_LU1_dschuster_C05_001	1	O95487	Protein transport protein Sec24B	SC24B_HUMAN	0.151	False	0	35940.4
Cx32	220426_LU1_dschuster_C05_001	1	O95487	NaN	O95487	0	False	NaN	NaN
Cx32	220426_LU1_dschuster_C05_001	1	O95490	Adhesion G protein-coupled receptor L2	AGRL2_HUMAN	0.419	False	0	974833
Cx32	220426_LU1_dschuster_C05_001	1	O95490	NaN	O95490	0	False	NaN	NaN
Cx32	220426_LU1_dschuster_C05_001	1	O95522	PRAME family member 12	PRA12_HUMAN	0.048	True	0.00246609	308.685
Cx32	220426_LU1_dschuster_C05_001	1	O95562	Vesicle transport protein SFT2B	SFT2B_HUMAN	0.169	False	0	36222.4
Cx32	220426_LU1_dschuster_C05_001	1	O95563	Mitochondrial pyruvate carrier 2	MPC2_HUMAN	0.299	False	0	10427.3
Cx32	220426_LU1_dschuster_C05_001	1	O95563	NaN	O95563	0	False	NaN	NaN
Cx32	220426_LU1_dschuster_C05_001	1	O95571	Persulfide dioxygenase ETHE1, mitochondrial	ETHE1_HUMAN	0.173	False	0	72729.3
Cx32	220426_LU1_dschuster_C05_001	1	O95573	Long-chain-fatty-acid--CoA ligase 3	ACSL3_HUMAN	0.368	False	0	66206.5
Cx32	220426_LU1_dschuster_C05_001	1	O95573	NaN	O95573	0	False	NaN	NaN
Cx32	220426_LU1_dschuster_C05_001	1	O95619	YEATS domain-containing protein 4	YETS4_HUMAN	0.079	True	0	778.201
Cx32	220426_LU1_dschuster_C05_001	1	O95631	Netrin-1	NET1_HUMAN	0	True	0.0282792	NaN
Cx32	220426_LU1_dschuster_C05_001	1	O95671	Probable bifunctional dTTP/UTP pyrophosphatase/methyltransferase protein	ASML_HUMAN	0.201	False	0	7673.37
Cx32	220426_LU1_dschuster_C05_001	1	O95674	Phosphatidate cytidylyltransferase 2	CDS2_HUMAN	0.117	False	0	7732.33
Cx32	220426_LU1_dschuster_C05_001	1	O95714	E3 ubiquitin-protein ligase HERC2	HERC2_HUMAN	0	True	0.0993456	NaN
Cx32	220426_LU1_dschuster_C05_001	1	O95747	Serine/threonine-protein kinase OSR1	OXSR1_HUMAN	0.044	False	0	3459.79
Cx32	220426_LU1_dschuster_C05_001	1	O95754	Semaphorin-4F	SEM4F_HUMAN	0.106	False	0	8394.46
Cx32	220426_LU1_dschuster_C05_001	1	O95754	NaN	O95754	0	False	NaN	NaN
Cx32	220426_LU1_dschuster_C05_001	1	O95757	Heat shock 70 kDa protein 4L	HS74L_HUMAN	0.317	False	0	36079.7
Cx32	220426_LU1_dschuster_C05_001	1	O95757	NaN	O95757	0	False	NaN	NaN
Cx32	220426_LU1_dschuster_C05_001	1	O95777	U6 snRNA-associated Sm-like protein LSm8	LSM8_HUMAN	0	True	0.0196256	NaN
Cx32	220426_LU1_dschuster_C05_001	1	O95782	AP-2 complex subunit alpha-1	AP2A1_HUMAN	0	True	0	NaN
Cx32	220426_LU1_dschuster_C05_001	1	O95801	Tetratricopeptide repeat protein 4	TTC4_HUMAN	0.044	False	0	9746.51
Cx32	220426_LU1_dschuster_C05_001	1	O95801	NaN	O95801	0	False	NaN	NaN
Cx32	220426_LU1_dschuster_C05_001	1	O95817	BAG family molecular chaperone regulator 3	BAG3_HUMAN	0	True	0.00154369	NaN
Cx32	220426_LU1_dschuster_C05_001	1	O95822	Malonyl-CoA decarboxylase, mitochondrial	DCMC_HUMAN	0.187	False	0	24735.1
Cx32	220426_LU1_dschuster_C05_001	1	O95822	NaN	O95822	0	False	NaN	NaN
Cx32	220426_LU1_dschuster_C05_001	1	O95831	Apoptosis-inducing factor 1, mitochondrial	AIFM1_HUMAN	0.553	False	0	222105
Cx32	220426_LU1_dschuster_C05_001	1	O95831	NaN	O95831	0	False	NaN	NaN
Cx32	220426_LU1_dschuster_C05_001	1	O95857	Tetraspanin-13	TSN13_HUMAN	0.103	True	0	10202.8
Cx32	220426_LU1_dschuster_C05_001	1	O95858	Tetraspanin-15	TSN15_HUMAN	0.367	False	0	170508
Cx32	220426_LU1_dschuster_C05_001	1	O95858	NaN	O95858	0	False	NaN	NaN
Cx32	220426_LU1_dschuster_C05_001	1	O95881	Thioredoxin domain-containing protein 12	TXD12_HUMAN	0.477	False	0	34527.9
Cx32	220426_LU1_dschuster_C05_001	1	O95881	NaN	O95881	0	False	NaN	NaN
Cx32	220426_LU1_dschuster_C05_001	1	O95905	Protein ecdysoneless homolog	ECD_HUMAN	0.026	True	0.00154369	1149.65
Cx32	220426_LU1_dschuster_C05_001	1	O95980	Reversion-inducing cysteine-rich protein with Kazal motifs	RECK_HUMAN	0.283	False	0	41596.7
Cx32	220426_LU1_dschuster_C05_001	1	O95980	NaN	O95980	0	False	NaN	NaN
Cx32	220426_LU1_dschuster_C05_001	1	O95983	Methyl-CpG-binding domain protein 3	MBD3_HUMAN	0	True	0.0109389	NaN
Cx32	220426_LU1_dschuster_C05_001	1	O96000	NADH dehydrogenase [ubiquinone] 1 beta subcomplex subunit 10	NDUBA_HUMAN	0.215	False	0	6146.87
Cx32	220426_LU1_dschuster_C05_001	1	O96000	NaN	O96000	0	False	NaN	NaN
Cx32	220426_LU1_dschuster_C05_001	1	O96005	Cleft lip and palate transmembrane protein 1	CLPT1_HUMAN	0.2	False	0	34720.4
Cx32	220426_LU1_dschuster_C05_001	1	O96008	Mitochondrial import receptor subunit TOM40 homolog	TOM40_HUMAN	0.191	False	0	12364
Cx32	220426_LU1_dschuster_C05_001	1	O96011	Peroxisomal membrane protein 11B	PX11B_HUMAN	0.282	False	0	23101.2
Cx32	220426_LU1_dschuster_C05_001	1	P00000	Cyan fluorescent protein 1	CFP	0.251	False	0	643473
Cx32	220426_LU1_dschuster_C05_001	1	P00000	NaN	P00000	0	False	NaN	NaN
Cx32	220426_LU1_dschuster_C05_001	1	P00338	L-lactate dehydrogenase A chain	LDHA_HUMAN	0.53	False	0	347057
Cx32	220426_LU1_dschuster_C05_001	1	P00352	Retinal dehydrogenase 1	AL1A1_HUMAN	0.05	False	0	6258.7
Cx32	220426_LU1_dschuster_C05_001	1	P00367	Glutamate dehydrogenase 1, mitochondrial	DHE3_HUMAN	0.618	False	0	350687
Cx32	220426_LU1_dschuster_C05_001	1	P00367	NaN	P00367	0	False	NaN	NaN
Cx32	220426_LU1_dschuster_C05_001	1	P00387	NADH-cytochrome b5 reductase 3	NB5R3_HUMAN	0.774	False	0	201642
Cx32	220426_LU1_dschuster_C05_001	1	P00387	NaN	P00387	0	False	NaN	NaN
Cx32	220426_LU1_dschuster_C05_001	1	P00390	Glutathione reductase, mitochondrial	GSHR_HUMAN	0.303	False	0	108386
Cx32	220426_LU1_dschuster_C05_001	1	P00390	NaN	P00390	0	False	NaN	NaN
Cx32	220426_LU1_dschuster_C05_001	1	P00395	Cytochrome c oxidase subunit 1	COX1_HUMAN	0.043	False	0	31349.3
Cx32	220426_LU1_dschuster_C05_001	1	P00403	Cytochrome c oxidase subunit 2	COX2_HUMAN	0.207	False	0	72109.2
Cx32	220426_LU1_dschuster_C05_001	1	P00414	Cytochrome c oxidase subunit 3	COX3_HUMAN	0.054	True	0	2364.47
Cx32	220426_LU1_dschuster_C05_001	1	P00441	Superoxide dismutase [Cu-Zn]	SODC_HUMAN	0.584	False	0	37189.5
Cx32	220426_LU1_dschuster_C05_001	1	P00491	Purine nucleoside phosphorylase	PNPH_HUMAN	0.74	False	0	70546
Cx32	220426_LU1_dschuster_C05_001	1	P00491	NaN	P00491	0	False	NaN	NaN
Cx32	220426_LU1_dschuster_C05_001	1	P00492	Hypoxanthine-guanine phosphoribosyltransferase	HPRT_HUMAN	0.729	False	0	59700.8
Cx32	220426_LU1_dschuster_C05_001	1	P00492	NaN	P00492	0	False	NaN	NaN
Cx32	220426_LU1_dschuster_C05_001	1	P00505	Aspartate aminotransferase, mitochondrial	AATM_HUMAN	0.805	False	0	2.69787e+06
Cx32	220426_LU1_dschuster_C05_001	1	P00505	NaN	P00505	0	False	NaN	NaN
Cx32	220426_LU1_dschuster_C05_001	1	P00533	Epidermal growth factor receptor	EGFR_HUMAN	0.667	False	0	1.41412e+06
Cx32	220426_LU1_dschuster_C05_001	1	P00533	NaN	P00533	0	False	NaN	NaN
Cx32	220426_LU1_dschuster_C05_001	1	P00558	Phosphoglycerate kinase 1	PGK1_HUMAN	0.734	False	0	285406
Cx32	220426_LU1_dschuster_C05_001	1	P00558	NaN	P00558	0	False	NaN	NaN
Cx32	220426_LU1_dschuster_C05_001	1	P00568	Adenylate kinase isoenzyme 1	KAD1_HUMAN	0.134	False	0	6201.09
Cx32	220426_LU1_dschuster_C05_001	1		Alpha-lactalbumin - Bos taurus (Bovine).	P00711	0.398	False	0	39857.5
Cx32	220426_LU1_dschuster_C05_001	1	P00749	Urokinase-type plasminogen activator	UROK_HUMAN	0.021	False	0	3218.14
Cx32	220426_LU1_dschuster_C05_001	1		Trypsin - Sus scrofa (Pig).	P00761	0.39	False	0	39857.5
Cx32	220426_LU1_dschuster_C05_001	1	P00761	NaN	P00761	0	False	NaN	NaN
Cx32	220426_LU1_dschuster_C05_001	1	P00813	Adenosine deaminase	ADA_HUMAN	0.028	True	0	11204.1
Cx32	220426_LU1_dschuster_C05_001	1	P00846	ATP synthase subunit a	ATP6_HUMAN	0.044	True	0	52512.4
Cx32	220426_LU1_dschuster_C05_001	1	P00918	Carbonic anhydrase 2	CAH2_HUMAN	0.112	False	0	7016.13
Cx32	220426_LU1_dschuster_C05_001	1	P00966	Argininosuccinate synthase	ASSY_HUMAN	0.046	False	0.000940144	590.979
Cx32	220426_LU1_dschuster_C05_001	1	P01036;P01037	Cystatin-S;Cystatin-SN	CYTS_HUMAN;CYTN_HUMAN	0%;0%	True	0	NaN
Cx32	220426_LU1_dschuster_C05_001	1	P01036	Cystatin-S	CYTS_HUMAN	0	False	NaN	NaN
Cx32	220426_LU1_dschuster_C05_001	1	P01040	Cystatin-A	CYTA_HUMAN	0.765	False	0	207827
Cx32	220426_LU1_dschuster_C05_001	1	P01111	GTPase NRas	RASN_HUMAN	0.18	False	0	8041.98
Cx32	220426_LU1_dschuster_C05_001	1	P01111	NaN	P01111	0	False	NaN	NaN
Cx32	220426_LU1_dschuster_C05_001	1	P01130	Low-density lipoprotein receptor	LDLR_HUMAN	0.424	False	0	196519
Cx32	220426_LU1_dschuster_C05_001	1	P01130	NaN	P01130	0	False	NaN	NaN
Cx32	220426_LU1_dschuster_C05_001	1	P01834	Immunoglobulin kappa constant	IGKC_HUMAN	0.355	False	0	9755.51
Cx32	220426_LU1_dschuster_C05_001	1	P01857	Immunoglobulin heavy constant gamma 1	IGHG1_HUMAN	0.106	False	0	10027.7
Cx32	220426_LU1_dschuster_C05_001	1	P01876;P01877	Immunoglobulin heavy constant alpha 1;Immunoglobulin heavy constant alpha 2	IGHA1_HUMAN;IGHA2_HUMAN	2.8%;2.9%	False	0.00124339	7309.76
Cx32	220426_LU1_dschuster_C05_001	1	P01889	HLA class I histocompatibility antigen, B alpha chain	HLAB_HUMAN	0.506	False	0	1.44802e+06
Cx32	220426_LU1_dschuster_C05_001	1	P01889	NaN	P01889	0	False	NaN	NaN
Cx32	220426_LU1_dschuster_C05_001	1	P01903	HLA class II histocompatibility antigen, DR alpha chain	DRA_HUMAN	0.224	False	0	9308.24
Cx32	220426_LU1_dschuster_C05_001	1	P01903	NaN	P01903	0	False	NaN	NaN
Cx32	220426_LU1_dschuster_C05_001	1	P01911	HLA class II histocompatibility antigen, DRB1 beta chain	DRB1_HUMAN	0.459	False	0	223894
Cx32	220426_LU1_dschuster_C05_001	1	P01911	NaN	P01911	0	False	NaN	NaN
Cx32	220426_LU1_dschuster_C05_001	1		(Bos taurus) Hemoglobin subunit alpha	P01966	0.782	False	0	39857.5
Cx32	220426_LU1_dschuster_C05_001	1	P01966	NaN	P01966	0	False	NaN	NaN
Cx32	220426_LU1_dschuster_C05_001	1	P02533	Keratin, type I cytoskeletal 14	K1C14_HUMAN	74.6%;74.6%	False	0	8264822
Cx32	220426_LU1_dschuster_C05_001	1	P02533	NaN	P02533	0	False	NaN	NaN
Cx32	220426_LU1_dschuster_C05_001	1		Tax_Id=10090 Gene_Symbol=Krt10 Isoform 1 of Keratin, type I cytoskeletal 10	P02535-1	0.04	True	0	39857.5
Cx32	220426_LU1_dschuster_C05_001	1	P02538	Keratin, type II cytoskeletal 6A	K2C6A_HUMAN	3.5%;3.5%	False	0	176483
Cx32	220426_LU1_dschuster_C05_001	1	P02545	Prelamin-A/C	LMNA_HUMAN	0.262	False	0	39327.9
Cx32	220426_LU1_dschuster_C05_001	1	P02545	NaN	P02545	0	False	NaN	NaN
Cx32	220426_LU1_dschuster_C05_001	1	P02656	Apolipoprotein C-III	APOC3_HUMAN	0	True	0.0273931	NaN
Cx32	220426_LU1_dschuster_C05_001	1		Alpha-S1-casein - Bos taurus (Bovine).	P02662	0.111	False	0	39857.5
Cx32	220426_LU1_dschuster_C05_001	1	P02743	Serum amyloid P-component	SAMP_HUMAN	0	True	0.0145366	NaN
Cx32	220426_LU1_dschuster_C05_001	1		Beta-lactoglobulin - Bos taurus (Bovine).	P02754	0.586	False	0	39857.5
Cx32	220426_LU1_dschuster_C05_001	1	P02754	NaN	P02754	0	False	NaN	NaN
Cx32	220426_LU1_dschuster_C05_001	1	P02768;	Albumin;Tax_Id=9606 Gene_Symbol=ALB Isoform 1 of Serum albumin precursor	ALBU_HUMAN;P02768-1	34.3%;34.3%-1	False	0	193653
Cx32	220426_LU1_dschuster_C05_001	1	P02768	Albumin	ALBU_HUMAN	0	False	NaN	NaN
Cx32	220426_LU1_dschuster_C05_001	1		(Bos taurus) Bovine serum albumin precursor	P02769	0.705	False	0	39857.5
Cx32	220426_LU1_dschuster_C05_001	1	P02769	NaN	P02769	0	False	NaN	NaN
Cx32	220426_LU1_dschuster_C05_001	1	P02786	Transferrin receptor protein 1	TFR1_HUMAN	0.662	False	0	6957521
Cx32	220426_LU1_dschuster_C05_001	1	P02786	NaN	P02786	0	False	NaN	NaN
Cx32	220426_LU1_dschuster_C05_001	1	P02788	Lactotransferrin	TRFL_HUMAN	0.028	False	0.000629129	13023.6
Cx32	220426_LU1_dschuster_C05_001	1	P02792	Ferritin light chain	FRIL_HUMAN	0.211	False	0	13670.5
Cx32	220426_LU1_dschuster_C05_001	1	P02794	Ferritin heavy chain	FRIH_HUMAN	0.246	False	0	19970.6
Cx32	220426_LU1_dschuster_C05_001	1	P02810	Salivary acidic proline-rich phosphoprotein 1/2	PRPC_HUMAN	0	False	0	NaN
Cx32	220426_LU1_dschuster_C05_001	1	P02814	Submaxillary gland androgen-regulated protein 3B	SMR3B_HUMAN	0	True	0.00031837	NaN
Cx32	220426_LU1_dschuster_C05_001	1	P03891	NADH-ubiquinone oxidoreductase chain 2	NU2M_HUMAN	0.026	True	0	1567.75
Cx32	220426_LU1_dschuster_C05_001	1	P03905	NADH-ubiquinone oxidoreductase chain 4	NU4M_HUMAN	0	True	0.0384269	NaN
Cx32	220426_LU1_dschuster_C05_001	1	P03905	NaN	P03905	0	False	NaN	NaN
Cx32	220426_LU1_dschuster_C05_001	1	P04040	Catalase	CATA_HUMAN	0.605	False	0	200082
Cx32	220426_LU1_dschuster_C05_001	1	P04040	NaN	P04040	0	False	NaN	NaN
Cx32	220426_LU1_dschuster_C05_001	1	P04049;P10398;P15056	RAF proto-oncogene serine/threonine-protein kinase;Serine/threonine-protein kinase A-Raf;Serine/threonine-protein kinase B-raf	RAF1_HUMAN;ARAF_HUMAN;BRAF_HUMAN	0%;0%;0%	True	0.00031837	NaN
Cx32	220426_LU1_dschuster_C05_001	1	P04062	Lysosomal acid glucosylceramidase	GLCM_HUMAN	0.239	False	0	27164.1
Cx32	220426_LU1_dschuster_C05_001	1	P04066	Tissue alpha-L-fucosidase	FUCO_HUMAN	0.069	False	0	20869
Cx32	220426_LU1_dschuster_C05_001	1	P04075	Fructose-bisphosphate aldolase A	ALDOA_HUMAN	0.794	False	0	126044
Cx32	220426_LU1_dschuster_C05_001	1	P04080	Cystatin-B	CYTB_HUMAN	0.459	False	0	22588.8
Cx32	220426_LU1_dschuster_C05_001	1	P04083	Annexin A1	ANXA1_HUMAN	0.269	False	0	8796.03
Cx32	220426_LU1_dschuster_C05_001	1	P04083	NaN	P04083	0	False	NaN	NaN
Cx32	220426_LU1_dschuster_C05_001	1	P04114	Apolipoprotein B-100	APOB_HUMAN	0	True	0.0579624	NaN
Cx32	220426_LU1_dschuster_C05_001	1	P04156	Major prion protein	PRIO_HUMAN	0.316	False	0	405284
Cx32	220426_LU1_dschuster_C05_001	1	P04156	NaN	P04156	0	False	NaN	NaN
Cx32	220426_LU1_dschuster_C05_001	1	P04179	Superoxide dismutase [Mn], mitochondrial	SODM_HUMAN	0.842	False	0	451069
Cx32	220426_LU1_dschuster_C05_001	1	P04179	NaN	P04179	0	False	NaN	NaN
Cx32	220426_LU1_dschuster_C05_001	1	P04181	Ornithine aminotransferase, mitochondrial	OAT_HUMAN	0.647	False	0	502596
Cx32	220426_LU1_dschuster_C05_001	1	P04181	NaN	P04181	0	False	NaN	NaN
Cx32	220426_LU1_dschuster_C05_001	1	P04183	Thymidine kinase, cytosolic	KITH_HUMAN	0.077	True	0	7090.81
Cx32	220426_LU1_dschuster_C05_001	1	P04259	Keratin, type II cytoskeletal 6B	K2C6B_HUMAN	59.8%;59.8%	False	0	10538692
Cx32	220426_LU1_dschuster_C05_001	1	P04259	NaN	P04259	0	False	NaN	NaN
Cx32	220426_LU1_dschuster_C05_001	1	P04264	Keratin, type II cytoskeletal 1	K2C1_HUMAN	64.3%;64.3%	False	0	24878010
Cx32	220426_LU1_dschuster_C05_001	1	P04264	NaN	P04264	0	False	NaN	NaN
Cx32	220426_LU1_dschuster_C05_001	1	P04279;Q02383	Semenogelin-1;Semenogelin-2	SEMG1_HUMAN;SEMG2_HUMAN	0%;0%	True	0	NaN
Cx32	220426_LU1_dschuster_C05_001	1	P04350	Tubulin beta-4A chain	TBB4A_HUMAN	0.038	True	0	2340.63
Cx32	220426_LU1_dschuster_C05_001	1	P04406	Glyceraldehyde-3-phosphate dehydrogenase	G3P_HUMAN	0.779	False	0	930949
Cx32	220426_LU1_dschuster_C05_001	1	P04406	NaN	P04406	0	False	NaN	NaN
Cx32	220426_LU1_dschuster_C05_001	1	P04439	HLA class I histocompatibility antigen, A alpha chain	HLAA_HUMAN	0.485	False	0	3.7553e+06
Cx32	220426_LU1_dschuster_C05_001	1	P04439	NaN	P04439	0	False	NaN	NaN
Cx32	220426_LU1_dschuster_C05_001	1	P04440	HLA class II histocompatibility antigen, DP beta 1 chain	DPB1_HUMAN	0.329	False	0	79269.9
Cx32	220426_LU1_dschuster_C05_001	1	P04626	Receptor tyrosine-protein kinase erbB-2	ERBB2_HUMAN	0.506	False	0	628194
Cx32	220426_LU1_dschuster_C05_001	1	P04626	NaN	P04626	0	False	NaN	NaN
Cx32	220426_LU1_dschuster_C05_001	1	P04632	Calpain small subunit 1	CPNS1_HUMAN	0.425	False	0	51386.8
Cx32	220426_LU1_dschuster_C05_001	1	P04792	Heat shock protein beta-1	HSPB1_HUMAN	0.171	False	0	10270.3
Cx32	220426_LU1_dschuster_C05_001	1	P04818	Thymidylate synthase	TYSY_HUMAN	0	True	0	NaN
Cx32	220426_LU1_dschuster_C05_001	1	P04843	Dolichyl-diphosphooligosaccharide--protein glycosyltransferase subunit 1	RPN1_HUMAN	0.611	False	0	505128
Cx32	220426_LU1_dschuster_C05_001	1	P04843	NaN	P04843	0	False	NaN	NaN
Cx32	220426_LU1_dschuster_C05_001	1	P04844	Dolichyl-diphosphooligosaccharide--protein glycosyltransferase subunit 2	RPN2_HUMAN	0.309	False	0	42991.1
Cx32	220426_LU1_dschuster_C05_001	1	P04844	NaN	P04844	0	False	NaN	NaN
Cx32	220426_LU1_dschuster_C05_001	1	P04899	Guanine nucleotide-binding protein G(i) subunit alpha-2	GNAI2_HUMAN	0.206	False	0	16597.7
Cx32	220426_LU1_dschuster_C05_001	1	P04899	NaN	P04899	0	False	NaN	NaN
Cx32	220426_LU1_dschuster_C05_001	1	P04920	Anion exchange protein 2	B3A2_HUMAN	0.247	False	0	44283.8
Cx32	220426_LU1_dschuster_C05_001	1	P04920	NaN	P04920	0	False	NaN	NaN
Cx32	220426_LU1_dschuster_C05_001	1	P04921	Glycophorin-C	GLPC_HUMAN	0.203	True	0	8008.9
Cx32	220426_LU1_dschuster_C05_001	1	P04921	NaN	P04921	0	False	NaN	NaN
Cx32	220426_LU1_dschuster_C05_001	1	P05023	Sodium/potassium-transporting ATPase subunit alpha-1	AT1A1_HUMAN	0.523	False	0	1.89627e+06
Cx32	220426_LU1_dschuster_C05_001	1	P05023	NaN	P05023	0	False	NaN	NaN
Cx32	220426_LU1_dschuster_C05_001	1	P05026	Sodium/potassium-transporting ATPase subunit beta-1	AT1B1_HUMAN	0.561	False	0	3.98085e+06
Cx32	220426_LU1_dschuster_C05_001	1	P05026	NaN	P05026	0	False	NaN	NaN
Cx32	220426_LU1_dschuster_C05_001	1	P05067	Amyloid-beta precursor protein	A4_HUMAN	0.304	False	0	106902
Cx32	220426_LU1_dschuster_C05_001	1	P05067	NaN	P05067	0	False	NaN	NaN
Cx32	220426_LU1_dschuster_C05_001	1	P05089	Arginase-1	ARGI1_HUMAN	0.335	False	0	54780.3
Cx32	220426_LU1_dschuster_C05_001	1	P05089	NaN	P05089	0	False	NaN	NaN
Cx32	220426_LU1_dschuster_C05_001	1	P05091	Aldehyde dehydrogenase, mitochondrial	ALDH2_HUMAN	0.487	False	0	132599
Cx32	220426_LU1_dschuster_C05_001	1	P05091	NaN	P05091	0	False	NaN	NaN
Cx32	220426_LU1_dschuster_C05_001	1	P05106	Integrin beta-3	ITB3_HUMAN	0.287	False	0	63369.3
Cx32	220426_LU1_dschuster_C05_001	1	P05106	NaN	P05106	0	False	NaN	NaN
Cx32	220426_LU1_dschuster_C05_001	1	P05107;P26010	Integrin beta-2;Integrin beta-7	ITB2_HUMAN;ITB7_HUMAN	1.2%;1.1%	True	0	505221
Cx32	220426_LU1_dschuster_C05_001	1	P05107	Integrin beta-2	ITB2_HUMAN	0	False	NaN	NaN
Cx32	220426_LU1_dschuster_C05_001	1	P05109	Protein S100-A8	S10A8_HUMAN	0.441	False	0	34410.7
Cx32	220426_LU1_dschuster_C05_001	1	P05109	NaN	P05109	0	False	NaN	NaN
Cx32	220426_LU1_dschuster_C05_001	1	P05141	ADP/ATP translocase 2	ADT2_HUMAN	0.557	False	0	1398832
Cx32	220426_LU1_dschuster_C05_001	1	P05141	NaN	P05141	0	False	NaN	NaN
Cx32	220426_LU1_dschuster_C05_001	1	P05165	Propionyl-CoA carboxylase alpha chain, mitochondrial	PCCA_HUMAN	0.46	False	0	85489.4
Cx32	220426_LU1_dschuster_C05_001	1	P05165	NaN	P05165	0	False	NaN	NaN
Cx32	220426_LU1_dschuster_C05_001	1	P05166	Propionyl-CoA carboxylase beta chain, mitochondrial	PCCB_HUMAN	0.41	False	0	51778.7
Cx32	220426_LU1_dschuster_C05_001	1	P05166	NaN	P05166	0	False	NaN	NaN
Cx32	220426_LU1_dschuster_C05_001	1	P05186	Alkaline phosphatase, tissue-nonspecific isozyme	PPBT_HUMAN	0.366	False	0	28140.2
Cx32	220426_LU1_dschuster_C05_001	1	P05198	Eukaryotic translation initiation factor 2 subunit 1	IF2A_HUMAN	0.165	False	0	22454.2
Cx32	220426_LU1_dschuster_C05_001	1	P05362	Intercellular adhesion molecule 1	ICAM1_HUMAN	0.064	False	0	10830.9
Cx32	220426_LU1_dschuster_C05_001	1	P05386	60S acidic ribosomal protein P1	RLA1_HUMAN	0.421	False	0	5446.95
Cx32	220426_LU1_dschuster_C05_001	1	P05387	60S acidic ribosomal protein P2	RLA2_HUMAN	0.104	False	0	871.696
Cx32	220426_LU1_dschuster_C05_001	1	P05387	NaN	P05387	0	False	NaN	NaN
Cx32	220426_LU1_dschuster_C05_001	1	P05388	60S acidic ribosomal protein P0	RLA0_HUMAN	0.423	False	0	37961.7
Cx32	220426_LU1_dschuster_C05_001	1	P05388	NaN	P05388	0	False	NaN	NaN
Cx32	220426_LU1_dschuster_C05_001	1	P05455	Lupus La protein	LA_HUMAN	0.463	False	0	106348
Cx32	220426_LU1_dschuster_C05_001	1	P05455	NaN	P05455	0	False	NaN	NaN
Cx32	220426_LU1_dschuster_C05_001	1	P05556	Integrin beta-1	ITB1_HUMAN	0.581	False	0	6240689
Cx32	220426_LU1_dschuster_C05_001	1	P05556	NaN	P05556	0	False	NaN	NaN
Cx32	220426_LU1_dschuster_C05_001	1	P05783	Keratin, type I cytoskeletal 18	K1C18_HUMAN	0.312	False	0	43103.4
Cx32	220426_LU1_dschuster_C05_001	1	P05783	NaN	P05783	0	False	NaN	NaN
Cx32	220426_LU1_dschuster_C05_001	1	P05787	Keratin, type II cytoskeletal 8	K2C8_HUMAN	42.4%;42.4%	False	0	339282
Cx32	220426_LU1_dschuster_C05_001	1	P05787	NaN	P05787	0	False	NaN	NaN
Cx32	220426_LU1_dschuster_C05_001	1	P06132	Uroporphyrinogen decarboxylase	DCUP_HUMAN	0.098	False	0	6116.15
Cx32	220426_LU1_dschuster_C05_001	1	P06213	Insulin receptor	INSR_HUMAN	0.584	False	0	1.95874e+06
Cx32	220426_LU1_dschuster_C05_001	1	P06213	NaN	P06213	0	False	NaN	NaN
Cx32	220426_LU1_dschuster_C05_001	1	P06454	Prothymosin alpha	PTMA_HUMAN	0.342	False	0	25557.9
Cx32	220426_LU1_dschuster_C05_001	1	P06576	ATP synthase subunit beta, mitochondrial	ATPB_HUMAN	0.75	False	0	2.17887e+06
Cx32	220426_LU1_dschuster_C05_001	1	P06576	NaN	P06576	0	False	NaN	NaN
Cx32	220426_LU1_dschuster_C05_001	1	P06702	Protein S100-A9	S10A9_HUMAN	0.623	False	0	74806.9
Cx32	220426_LU1_dschuster_C05_001	1	P06733	Alpha-enolase	ENOA_HUMAN	0.811	False	0	941428
Cx32	220426_LU1_dschuster_C05_001	1	P06733	NaN	P06733	0	False	NaN	NaN
Cx32	220426_LU1_dschuster_C05_001	1	P06737	Glycogen phosphorylase, liver form	PYGL_HUMAN	0.275	False	0	12974.7
Cx32	220426_LU1_dschuster_C05_001	1	P06737	NaN	P06737	0	False	NaN	NaN
Cx32	220426_LU1_dschuster_C05_001	1	P06744	Glucose-6-phosphate isomerase	G6PI_HUMAN	0.518	False	0	90923.2
Cx32	220426_LU1_dschuster_C05_001	1	P06744	NaN	P06744	0	False	NaN	NaN
Cx32	220426_LU1_dschuster_C05_001	1	P06748	Nucleophosmin	NPM_HUMAN	0.524	False	0	340318
Cx32	220426_LU1_dschuster_C05_001	1	P06748	NaN	P06748	0	False	NaN	NaN
Cx32	220426_LU1_dschuster_C05_001	1	P06753	Tropomyosin alpha-3 chain	TPM3_HUMAN	0.116	False	0	146458
Cx32	220426_LU1_dschuster_C05_001	1	P06756	Integrin alpha-V	ITAV_HUMAN	0.682	False	0	1.50846e+06
Cx32	220426_LU1_dschuster_C05_001	1	P06756	NaN	P06756	0	False	NaN	NaN
Cx32	220426_LU1_dschuster_C05_001	1	P06865	Beta-hexosaminidase subunit alpha	HEXA_HUMAN	0.185	False	0	40066.8
Cx32	220426_LU1_dschuster_C05_001	1	P06865	NaN	P06865	0	False	NaN	NaN
Cx32	220426_LU1_dschuster_C05_001	1		(Bos taurus) Plasminogen precursor	P06868	0.669	False	0	39857.5
Cx32	220426_LU1_dschuster_C05_001	1	P06868	NaN	P06868	0	False	NaN	NaN
Cx32	220426_LU1_dschuster_C05_001	1	P06899	Histone H2B type 1-J	H2B1J_HUMAN	0.143	False	0	63731.4
Cx32	220426_LU1_dschuster_C05_001	1	P06899	NaN	P06899	0	False	NaN	NaN
Cx32	220426_LU1_dschuster_C05_001	1	P07093	Glia-derived nexin	GDN_HUMAN	0.178	False	0	12660.5
Cx32	220426_LU1_dschuster_C05_001	1	P07093	NaN	P07093	0	False	NaN	NaN
Cx32	220426_LU1_dschuster_C05_001	1	P07099	Epoxide hydrolase 1	HYEP_HUMAN	0.604	False	0	184210
Cx32	220426_LU1_dschuster_C05_001	1	P07099	NaN	P07099	0	False	NaN	NaN
Cx32	220426_LU1_dschuster_C05_001	1	P07195	L-lactate dehydrogenase B chain	LDHB_HUMAN	0.563	False	0	706643
Cx32	220426_LU1_dschuster_C05_001	1	P07195	NaN	P07195	0	False	NaN	NaN
Cx32	220426_LU1_dschuster_C05_001	1	P07197	Neurofilament medium polypeptide	NFM_HUMAN	0.008	True	0.00124339	652.635
Cx32	220426_LU1_dschuster_C05_001	1	P07204	Thrombomodulin	TRBM_HUMAN	0.132	False	0	5772.79
Cx32	220426_LU1_dschuster_C05_001	1	P07237	Protein disulfide-isomerase	PDIA1_HUMAN	0.671	False	0	433172
Cx32	220426_LU1_dschuster_C05_001	1	P07237	NaN	P07237	0	False	NaN	NaN
Cx32	220426_LU1_dschuster_C05_001	1	P07339	Cathepsin D	CATD_HUMAN	0.269	False	0	59951.4
Cx32	220426_LU1_dschuster_C05_001	1	P07339	NaN	P07339	0	False	NaN	NaN
Cx32	220426_LU1_dschuster_C05_001	1	P07355	Annexin A2	ANXA2_HUMAN	0.617	False	0	83750
Cx32	220426_LU1_dschuster_C05_001	1	P07355	NaN	P07355	0	False	NaN	NaN
Cx32	220426_LU1_dschuster_C05_001	1	P07384	Calpain-1 catalytic subunit	CAN1_HUMAN	0.183	False	0	29090.7
Cx32	220426_LU1_dschuster_C05_001	1	P07384	NaN	P07384	0	False	NaN	NaN
Cx32	220426_LU1_dschuster_C05_001	1	P07437	Tubulin beta chain	TBB5_HUMAN	0.16	False	0	682195
Cx32	220426_LU1_dschuster_C05_001	1	P07478;Q8NHM4	Trypsin-2;Putative trypsin-6	TRY2_HUMAN;TRY6_HUMAN	8.1%;8.1%	True	0.00031837	3.61163e+06
Cx32	220426_LU1_dschuster_C05_001	1	P07602	Prosaposin	SAP_HUMAN	0.263	False	0	83446.1
Cx32	220426_LU1_dschuster_C05_001	1	P07602	NaN	P07602	0	False	NaN	NaN
Cx32	220426_LU1_dschuster_C05_001	1	P07686	Beta-hexosaminidase subunit beta	HEXB_HUMAN	0.326	False	0	76022
Cx32	220426_LU1_dschuster_C05_001	1	P07686	NaN	P07686	0	False	NaN	NaN
Cx32	220426_LU1_dschuster_C05_001	1	P07737	Profilin-1	PROF1_HUMAN	0.893	False	0	152850
Cx32	220426_LU1_dschuster_C05_001	1	P07737	NaN	P07737	0	False	NaN	NaN
Cx32	220426_LU1_dschuster_C05_001	1	P07741	Adenine phosphoribosyltransferase	APT_HUMAN	0.411	False	0	18289.7
Cx32	220426_LU1_dschuster_C05_001	1	P07814	Bifunctional glutamate/proline--tRNA ligase	SYEP_HUMAN	0.426	False	0	40641.4
Cx32	220426_LU1_dschuster_C05_001	1	P07814	NaN	P07814	0	False	NaN	NaN
Cx32	220426_LU1_dschuster_C05_001	1	P07858	Cathepsin B	CATB_HUMAN	0.074	False	0	16283.9
Cx32	220426_LU1_dschuster_C05_001	1	P07900	Heat shock protein HSP 90-alpha	HS90A_HUMAN	0.399	False	0	775960
Cx32	220426_LU1_dschuster_C05_001	1	P07900	NaN	P07900	0	False	NaN	NaN
Cx32	220426_LU1_dschuster_C05_001	1	P07910	Heterogeneous nuclear ribonucleoproteins C1/C2	HNRPC_HUMAN	0.193	False	0	45109.7
Cx32	220426_LU1_dschuster_C05_001	1	P07910	NaN	P07910	0	False	NaN	NaN
Cx32	220426_LU1_dschuster_C05_001	1	P07942	Laminin subunit beta-1	LAMB1_HUMAN	0.021	False	0.000629129	558.054
Cx32	220426_LU1_dschuster_C05_001	1	P07947	Tyrosine-protein kinase Yes	YES_HUMAN	0.287	False	0	120381
Cx32	220426_LU1_dschuster_C05_001	1	P07947	NaN	P07947	0	False	NaN	NaN
Cx32	220426_LU1_dschuster_C05_001	1	P07948	Tyrosine-protein kinase Lyn	LYN_HUMAN	0.307	False	0	26418.1
Cx32	220426_LU1_dschuster_C05_001	1	P07948	NaN	P07948	0	False	NaN	NaN
Cx32	220426_LU1_dschuster_C05_001	1	P07951;	Tropomyosin beta chain;(Bos taurus) Tropomyosin 2	TPM2_HUMAN;Q3SX28	4.9%;4.9%	True	0	17554.5
Cx32	220426_LU1_dschuster_C05_001	1	P07954	Fumarate hydratase, mitochondrial	FUMH_HUMAN	0.586	False	0	182684
Cx32	220426_LU1_dschuster_C05_001	1	P07954	NaN	P07954	0	False	NaN	NaN
Cx32	220426_LU1_dschuster_C05_001	1	P08034	Gap junction beta-1 protein	CXB1_HUMAN	0.527	False	0	706229
Cx32	220426_LU1_dschuster_C05_001	1	P08034	NaN	P08034	0	False	NaN	NaN
Cx32	220426_LU1_dschuster_C05_001	1	P08069	Insulin-like growth factor 1 receptor	IGF1R_HUMAN	0.606	False	0	1.63382e+06
Cx32	220426_LU1_dschuster_C05_001	1	P08069	NaN	P08069	0	False	NaN	NaN
Cx32	220426_LU1_dschuster_C05_001	1	P08133	Annexin A6	ANXA6_HUMAN	0.629	False	0	198541
Cx32	220426_LU1_dschuster_C05_001	1	P08133	NaN	P08133	0	False	NaN	NaN
Cx32	220426_LU1_dschuster_C05_001	1	P08138	Tumor necrosis factor receptor superfamily member 16	TNR16_HUMAN	0.44	False	0	19018.3
Cx32	220426_LU1_dschuster_C05_001	1	P08174	Complement decay-accelerating factor	DAF_HUMAN	0.609	False	0	1767154
Cx32	220426_LU1_dschuster_C05_001	1	P08174	NaN	P08174	0	False	NaN	NaN
Cx32	220426_LU1_dschuster_C05_001	1	P08183	ATP-dependent translocase ABCB1	MDR1_HUMAN	0.024	False	0	5397.38
Cx32	220426_LU1_dschuster_C05_001	1	P08183	NaN	P08183	0	False	NaN	NaN
Cx32	220426_LU1_dschuster_C05_001	1	P08195	4F2 cell-surface antigen heavy chain	4F2_HUMAN	0.662	False	0	17807414
Cx32	220426_LU1_dschuster_C05_001	1	P08195	NaN	P08195	0	False	NaN	NaN
Cx32	220426_LU1_dschuster_C05_001	1	P08236	Beta-glucuronidase	BGLR_HUMAN	0.103	False	0	29205.5
Cx32	220426_LU1_dschuster_C05_001	1	P08237	ATP-dependent 6-phosphofructokinase, muscle type	PFKAM_HUMAN	0.156	False	0	17432.1
Cx32	220426_LU1_dschuster_C05_001	1	P08237	NaN	P08237	0	False	NaN	NaN
Cx32	220426_LU1_dschuster_C05_001	1	P08238	Heat shock protein HSP 90-beta	HS90B_HUMAN	0.564	False	0	3.14765e+06
Cx32	220426_LU1_dschuster_C05_001	1	P08238	NaN	P08238	0	False	NaN	NaN
Cx32	220426_LU1_dschuster_C05_001	1	P08240	Signal recognition particle receptor subunit alpha	SRPRA_HUMAN	0.038	False	0	3792.26
Cx32	220426_LU1_dschuster_C05_001	1	P08243	Asparagine synthetase [glutamine-hydrolyzing]	ASNS_HUMAN	0.497	False	0	100951
Cx32	220426_LU1_dschuster_C05_001	1	P08243	NaN	P08243	0	False	NaN	NaN
Cx32	220426_LU1_dschuster_C05_001	1	P08397	Porphobilinogen deaminase	HEM3_HUMAN	0.163	False	0	3541.38
Cx32	220426_LU1_dschuster_C05_001	1	P08473	Neprilysin	NEP_HUMAN	0.253	False	0	15298
Cx32	220426_LU1_dschuster_C05_001	1	P08473	NaN	P08473	0	False	NaN	NaN
Cx32	220426_LU1_dschuster_C05_001	1	P08559	Pyruvate dehydrogenase E1 component subunit alpha, somatic form, mitochondrial	ODPA_HUMAN	0.536	False	0	170538
Cx32	220426_LU1_dschuster_C05_001	1	P08559	NaN	P08559	0	False	NaN	NaN
Cx32	220426_LU1_dschuster_C05_001	1	P08574	Cytochrome c1, heme protein, mitochondrial	CY1_HUMAN	0.194	False	0	9770.17
Cx32	220426_LU1_dschuster_C05_001	1	P08574	NaN	P08574	0	False	NaN	NaN
Cx32	220426_LU1_dschuster_C05_001	1	P08579	U2 small nuclear ribonucleoprotein B''	RU2B_HUMAN	0.129	False	0	4882.74
Cx32	220426_LU1_dschuster_C05_001	1	P08581	Hepatocyte growth factor receptor	MET_HUMAN	0.632	False	0	1.08409e+06
Cx32	220426_LU1_dschuster_C05_001	1	P08581	NaN	P08581	0	False	NaN	NaN
Cx32	220426_LU1_dschuster_C05_001	1	P08582	Melanotransferrin	TRFM_HUMAN	0.728	False	0	316358
Cx32	220426_LU1_dschuster_C05_001	1	P08582	NaN	P08582	0	False	NaN	NaN
Cx32	220426_LU1_dschuster_C05_001	1	P08621	U1 small nuclear ribonucleoprotein 70 kDa	RU17_HUMAN	0.046	False	0	4454.11
Cx32	220426_LU1_dschuster_C05_001	1	P08621	NaN	P08621	0	False	NaN	NaN
Cx32	220426_LU1_dschuster_C05_001	1	P08648	Integrin alpha-5	ITA5_HUMAN	0.515	False	0	5132450
Cx32	220426_LU1_dschuster_C05_001	1	P08648	NaN	P08648	0	False	NaN	NaN
Cx32	220426_LU1_dschuster_C05_001	1	P08670	Vimentin	VIME_HUMAN	0.773	False	0	989226
Cx32	220426_LU1_dschuster_C05_001	1	P08670	NaN	P08670	0	False	NaN	NaN
Cx32	220426_LU1_dschuster_C05_001	1	P08697;	Alpha-2-antiplasmin;(Bos taurus) Alpha-2-antiplasmin precursor	A2AP_HUMAN;P28800	2.2%;2.2%	True	0	16145.3
Cx32	220426_LU1_dschuster_C05_001	1	P08708	40S ribosomal protein S17	RS17_HUMAN	0.319	False	0	21653.5
Cx32	220426_LU1_dschuster_C05_001	1	P08754	Guanine nucleotide-binding protein G(i) subunit alpha-3	GNAI3_HUMAN	0.288	False	0	67263.1
Cx32	220426_LU1_dschuster_C05_001	1	P08758	Annexin A5	ANXA5_HUMAN	0.778	False	0	348954
Cx32	220426_LU1_dschuster_C05_001	1	P08758	NaN	P08758	0	False	NaN	NaN
Cx32	220426_LU1_dschuster_C05_001	1	P08779	Keratin, type I cytoskeletal 16	K1C16_HUMAN	44.8%;44.8%	False	0	380291
Cx32	220426_LU1_dschuster_C05_001	1	P08779	NaN	P08779	0	False	NaN	NaN
Cx32	220426_LU1_dschuster_C05_001	1	P08865	40S ribosomal protein SA	RSSA_HUMAN	0.505	False	0	116754
Cx32	220426_LU1_dschuster_C05_001	1	P08865	NaN	P08865	0	False	NaN	NaN
Cx32	220426_LU1_dschuster_C05_001	1	P08962	CD63 antigen	CD63_HUMAN	0.076	False	0	105420
Cx32	220426_LU1_dschuster_C05_001	1	P09001	39S ribosomal protein L3, mitochondrial	RM03_HUMAN	0.187	False	0	13075.1
Cx32	220426_LU1_dschuster_C05_001	1	P09012	U1 small nuclear ribonucleoprotein A	SNRPA_HUMAN	0.156	False	0	14232.7
Cx32	220426_LU1_dschuster_C05_001	1	P09012	NaN	P09012	0	False	NaN	NaN
Cx32	220426_LU1_dschuster_C05_001	1	P09038	Fibroblast growth factor 2	FGF2_HUMAN	0	True	0.00307409	NaN
Cx32	220426_LU1_dschuster_C05_001	1	P09104	Gamma-enolase	ENOG_HUMAN	0.071	False	0.00154369	2348.66
Cx32	220426_LU1_dschuster_C05_001	1	P09110	3-ketoacyl-CoA thiolase, peroxisomal	THIK_HUMAN	0.491	False	0	98621.5
Cx32	220426_LU1_dschuster_C05_001	1	P09110	NaN	P09110	0	False	NaN	NaN
Cx32	220426_LU1_dschuster_C05_001	1	P09211	Glutathione S-transferase P	GSTP1_HUMAN	0.605	False	0	69187.9
Cx32	220426_LU1_dschuster_C05_001	1	P09211	NaN	P09211	0	False	NaN	NaN
Cx32	220426_LU1_dschuster_C05_001	1	P09382	Galectin-1	LEG1_HUMAN	0.6	False	0	85710.7
Cx32	220426_LU1_dschuster_C05_001	1	P09382	NaN	P09382	0	False	NaN	NaN
Cx32	220426_LU1_dschuster_C05_001	1	P09417	Dihydropteridine reductase	DHPR_HUMAN	0.115	False	0	7902.82
Cx32	220426_LU1_dschuster_C05_001	1	P09429	High mobility group protein B1	HMGB1_HUMAN	0.33	False	0	85612
Cx32	220426_LU1_dschuster_C05_001	1	P09429	NaN	P09429	0	False	NaN	NaN
Cx32	220426_LU1_dschuster_C05_001	1	P09496	Clathrin light chain A	CLCA_HUMAN	0	True	0	NaN
Cx32	220426_LU1_dschuster_C05_001	1	P09496	NaN	P09496	0	False	NaN	NaN
Cx32	220426_LU1_dschuster_C05_001	1	P09525	Annexin A4	ANXA4_HUMAN	0.129	False	0	2932.49
Cx32	220426_LU1_dschuster_C05_001	1	P09525	NaN	P09525	0	False	NaN	NaN
Cx32	220426_LU1_dschuster_C05_001	1	P09543	2',3'-cyclic-nucleotide 3'-phosphodiesterase	CN37_HUMAN	0.356	False	0	25381.4
Cx32	220426_LU1_dschuster_C05_001	1	P09543	NaN	P09543	0	False	NaN	NaN
Cx32	220426_LU1_dschuster_C05_001	1	P09601	Heme oxygenase 1	HMOX1_HUMAN	0.264	False	0	7443.83
Cx32	220426_LU1_dschuster_C05_001	1	P09601	NaN	P09601	0	False	NaN	NaN
Cx32	220426_LU1_dschuster_C05_001	1	P09603	Macrophage colony-stimulating factor 1	CSF1_HUMAN	0.083	False	0	19132.7
Cx32	220426_LU1_dschuster_C05_001	1	P09622	Dihydrolipoyl dehydrogenase, mitochondrial	DLDH_HUMAN	0.572	False	0	929107
Cx32	220426_LU1_dschuster_C05_001	1	P09622	NaN	P09622	0	False	NaN	NaN
Cx32	220426_LU1_dschuster_C05_001	1	P09651	Heterogeneous nuclear ribonucleoprotein A1	ROA1_HUMAN	0.414	False	0	48475.6
Cx32	220426_LU1_dschuster_C05_001	1	P09651	NaN	P09651	0	False	NaN	NaN
Cx32	220426_LU1_dschuster_C05_001	1	P09661	U2 small nuclear ribonucleoprotein A'	RU2A_HUMAN	0.133	False	0	13442.8
Cx32	220426_LU1_dschuster_C05_001	1	P09669	Cytochrome c oxidase subunit 6C	COX6C_HUMAN	0.2	False	0	27266
Cx32	220426_LU1_dschuster_C05_001	1	P09874	Poly [ADP-ribose] polymerase 1	PARP1_HUMAN	0.415	False	0	63000.2
Cx32	220426_LU1_dschuster_C05_001	1	P09874	NaN	P09874	0	False	NaN	NaN
Cx32	220426_LU1_dschuster_C05_001	1	P09884	DNA polymerase alpha catalytic subunit	DPOLA_HUMAN	0.005	False	0	33902
Cx32	220426_LU1_dschuster_C05_001	1	P09936	Ubiquitin carboxyl-terminal hydrolase isozyme L1	UCHL1_HUMAN	0.457	False	0	90239.2
Cx32	220426_LU1_dschuster_C05_001	1	P09936	NaN	P09936	0	False	NaN	NaN
Cx32	220426_LU1_dschuster_C05_001	1	P09960	Leukotriene A-4 hydrolase	LKHA4_HUMAN	0.558	False	0	114922
Cx32	220426_LU1_dschuster_C05_001	1	P09960	NaN	P09960	0	False	NaN	NaN
Cx32	220426_LU1_dschuster_C05_001	1	P09972	Fructose-bisphosphate aldolase C	ALDOC_HUMAN	0.044	True	0.00398773	1871.32
Cx32	220426_LU1_dschuster_C05_001	1	P09972	NaN	P09972	0	False	NaN	NaN
Cx32	220426_LU1_dschuster_C05_001	1	P0C0S5;Q71UI9	Histone H2A.Z;Histone H2A.V	H2AZ_HUMAN;H2AV_HUMAN	18.8%;18.8%	False	0	34087.5
Cx32	220426_LU1_dschuster_C05_001	1	P0C7H8;Q9BYR9;Q9BYT5;Q9BYU5	Keratin-associated protein 2-3;Keratin-associated protein 2-4;Keratin-associated protein 2-2;Keratin-associated protein 2-1	KRA23_HUMAN;KRA24_HUMAN;KRA22_HUMAN;KRA21_HUMAN	0%;0%;0%;0%;0%	False	0	NaN
Cx32	220426_LU1_dschuster_C05_001	1	P0CG38	POTE ankyrin domain family member I	POTEI_HUMAN	0.021	True	0.00154369	31575
Cx32	220426_LU1_dschuster_C05_001	1	P0DMV8;P0DMV9	Heat shock 70 kDa protein 1A;Heat shock 70 kDa protein 1B	HS71A_HUMAN;HS71B_HUMAN	76.3%;76.3%	False	0	4.31341e+06
Cx32	220426_LU1_dschuster_C05_001	1	P0DMV8	Heat shock 70 kDa protein 1A	HS71A_HUMAN	0	False	NaN	NaN
Cx32	220426_LU1_dschuster_C05_001	1	P0DN76;Q01081;Q8WU68	Splicing factor U2AF 35 kDa subunit-like protein;Splicing factor U2AF 35 kDa subunit;Splicing factor U2AF 26 kDa subunit	U2AF5_HUMAN;U2AF1_HUMAN;U2AF4_HUMAN	5%;5%;5.5%	True	0	2899.81
Cx32	220426_LU1_dschuster_C05_001	1	P0DN79;P35520	Cystathionine beta-synthase-like protein;Cystathionine beta-synthase	CBSL_HUMAN;CBS_HUMAN	8.3%;8.3%	False	0	9758.93
Cx32	220426_LU1_dschuster_C05_001	1	P10155	60 kDa SS-A/Ro ribonucleoprotein	RO60_HUMAN	0.084	False	0	11321.6
Cx32	220426_LU1_dschuster_C05_001	1	P10155	NaN	P10155	0	False	NaN	NaN
Cx32	220426_LU1_dschuster_C05_001	1	P10253	Lysosomal alpha-glucosidase	LYAG_HUMAN	0.077	False	0	15633.3
Cx32	220426_LU1_dschuster_C05_001	1	P10321	HLA class I histocompatibility antigen, C alpha chain	HLAC_HUMAN	0.276	False	0	3270098
Cx32	220426_LU1_dschuster_C05_001	1	P10515	Dihydrolipoyllysine-residue acetyltransferase component of pyruvate dehydrogenase complex, mitochondrial	ODP2_HUMAN	0.23	False	0	301338
Cx32	220426_LU1_dschuster_C05_001	1	P10515	NaN	P10515	0	False	NaN	NaN
Cx32	220426_LU1_dschuster_C05_001	1	P10586	Receptor-type tyrosine-protein phosphatase F	PTPRF_HUMAN	0.648	False	0	3.11788e+06
Cx32	220426_LU1_dschuster_C05_001	1	P10586	NaN	P10586	0	False	NaN	NaN
Cx32	220426_LU1_dschuster_C05_001	1	P10599	Thioredoxin	THIO_HUMAN	0.467	False	0	286104
Cx32	220426_LU1_dschuster_C05_001	1	P10599	NaN	P10599	0	False	NaN	NaN
Cx32	220426_LU1_dschuster_C05_001	1	P10606	Cytochrome c oxidase subunit 5B, mitochondrial	COX5B_HUMAN	0.147	False	0	2092.52
Cx32	220426_LU1_dschuster_C05_001	1	P10606	NaN	P10606	0	False	NaN	NaN
Cx32	220426_LU1_dschuster_C05_001	1	P10619	Lysosomal protective protein	PPGB_HUMAN	0.021	True	0	8517.16
Cx32	220426_LU1_dschuster_C05_001	1	P10620	Microsomal glutathione S-transferase 1	MGST1_HUMAN	0.084	True	0	5708.44
Cx32	220426_LU1_dschuster_C05_001	1	P10644	cAMP-dependent protein kinase type I-alpha regulatory subunit	KAP0_HUMAN	0.071	False	0	4491.42
Cx32	220426_LU1_dschuster_C05_001	1	P10646	Tissue factor pathway inhibitor	TFPI1_HUMAN	0.026	True	0	2847.91
Cx32	220426_LU1_dschuster_C05_001	1	P10721	Mast/stem cell growth factor receptor Kit	KIT_HUMAN	0.272	False	0	79143.6
Cx32	220426_LU1_dschuster_C05_001	1	P10721	NaN	P10721	0	False	NaN	NaN
Cx32	220426_LU1_dschuster_C05_001	1	P10768	S-formylglutathione hydrolase	ESTD_HUMAN	0.468	False	0	32904.3
Cx32	220426_LU1_dschuster_C05_001	1	P10809	60 kDa heat shock protein, mitochondrial	CH60_HUMAN	0.902	False	0	4.65761e+06
Cx32	220426_LU1_dschuster_C05_001	1	P10809	NaN	P10809	0	False	NaN	NaN
Cx32	220426_LU1_dschuster_C05_001	1	P11021	Endoplasmic reticulum chaperone BiP	BIP_HUMAN	0.572	False	0	1.01604e+06
Cx32	220426_LU1_dschuster_C05_001	1	P11021	NaN	P11021	0	False	NaN	NaN
Cx32	220426_LU1_dschuster_C05_001	1	P11047	Laminin subunit gamma-1	LAMC1_HUMAN	0.096	False	0	31281.3
Cx32	220426_LU1_dschuster_C05_001	1	P11117	Lysosomal acid phosphatase	PPAL_HUMAN	0.031	True	0	7560.75
Cx32	220426_LU1_dschuster_C05_001	1	P11142	Heat shock cognate 71 kDa protein	HSP7C_HUMAN	0.539	False	0	811729
Cx32	220426_LU1_dschuster_C05_001	1	P11142	NaN	P11142	0	False	NaN	NaN
Cx32	220426_LU1_dschuster_C05_001	1	P11166	Solute carrier family 2, facilitated glucose transporter member 1	GTR1_HUMAN	0.175	False	0	871718
Cx32	220426_LU1_dschuster_C05_001	1	P11166	NaN	P11166	0	False	NaN	NaN
Cx32	220426_LU1_dschuster_C05_001	1	P11169	Solute carrier family 2, facilitated glucose transporter member 3	GTR3_HUMAN	0.129	False	0	74942.3
Cx32	220426_LU1_dschuster_C05_001	1	P11169	NaN	P11169	0	False	NaN	NaN
Cx32	220426_LU1_dschuster_C05_001	1	P11171	Protein 4.1	EPB41_HUMAN	0.146	False	0	8735.39
Cx32	220426_LU1_dschuster_C05_001	1	P11171	NaN	P11171	0	False	NaN	NaN
Cx32	220426_LU1_dschuster_C05_001	1	P11172	Uridine 5'-monophosphate synthase	UMPS_HUMAN	0.188	False	0	11446.5
Cx32	220426_LU1_dschuster_C05_001	1	P11177	Pyruvate dehydrogenase E1 component subunit beta, mitochondrial	ODPB_HUMAN	0.415	False	0	90744.7
Cx32	220426_LU1_dschuster_C05_001	1	P11177	NaN	P11177	0	False	NaN	NaN
Cx32	220426_LU1_dschuster_C05_001	1	P11182	Lipoamide acyltransferase component of branched-chain alpha-keto acid dehydrogenase complex, mitochondrial	ODB2_HUMAN	0.185	False	0	12932.5
Cx32	220426_LU1_dschuster_C05_001	1	P11182	NaN	P11182	0	False	NaN	NaN
Cx32	220426_LU1_dschuster_C05_001	1	P11216	Glycogen phosphorylase, brain form	PYGB_HUMAN	0.185	False	0	48395.1
Cx32	220426_LU1_dschuster_C05_001	1	P11216	NaN	P11216	0	False	NaN	NaN
Cx32	220426_LU1_dschuster_C05_001	1	P11233	Ras-related protein Ral-A	RALA_HUMAN	0.15	False	0	44116
Cx32	220426_LU1_dschuster_C05_001	1	P11233	NaN	P11233	0	False	NaN	NaN
Cx32	220426_LU1_dschuster_C05_001	1	P11279	Lysosome-associated membrane glycoprotein 1	LAMP1_HUMAN	0.153	False	0	243307
Cx32	220426_LU1_dschuster_C05_001	1	P11279	NaN	P11279	0	False	NaN	NaN
Cx32	220426_LU1_dschuster_C05_001	1	P11310	Medium-chain specific acyl-CoA dehydrogenase, mitochondrial	ACADM_HUMAN	0.323	False	0	43901.4
Cx32	220426_LU1_dschuster_C05_001	1	P11310	NaN	P11310	0	False	NaN	NaN
Cx32	220426_LU1_dschuster_C05_001	1	P11362	Fibroblast growth factor receptor 1	FGFR1_HUMAN	0.288	False	0	40263.9
Cx32	220426_LU1_dschuster_C05_001	1	P11362	NaN	P11362	0	False	NaN	NaN
Cx32	220426_LU1_dschuster_C05_001	1	P11413	Glucose-6-phosphate 1-dehydrogenase	G6PD_HUMAN	0.291	False	0	20138.1
Cx32	220426_LU1_dschuster_C05_001	1	P11498	Pyruvate carboxylase, mitochondrial	PYC_HUMAN	0.594	False	0	570185
Cx32	220426_LU1_dschuster_C05_001	1	P11498	NaN	P11498	0	False	NaN	NaN
Cx32	220426_LU1_dschuster_C05_001	1	P11586	C-1-tetrahydrofolate synthase, cytoplasmic	C1TC_HUMAN	0.556	False	0	90880.5
Cx32	220426_LU1_dschuster_C05_001	1	P11586	NaN	P11586	0	False	NaN	NaN
Cx32	220426_LU1_dschuster_C05_001	1	P11717	Cation-independent mannose-6-phosphate receptor	MPRI_HUMAN	0.549	False	0	865758
Cx32	220426_LU1_dschuster_C05_001	1	P11717	NaN	P11717	0	False	NaN	NaN
Cx32	220426_LU1_dschuster_C05_001	1	P11766	Alcohol dehydrogenase class-3	ADHX_HUMAN	0.254	False	0	25646.7
Cx32	220426_LU1_dschuster_C05_001	1	P11766	NaN	P11766	0	False	NaN	NaN
Cx32	220426_LU1_dschuster_C05_001	1	P11802	Cyclin-dependent kinase 4	CDK4_HUMAN	0.63	False	0	155238
Cx32	220426_LU1_dschuster_C05_001	1	P11802	NaN	P11802	0	False	NaN	NaN
Cx32	220426_LU1_dschuster_C05_001	1	P11940	Polyadenylate-binding protein 1	PABP1_HUMAN	0.344	False	0	99004.2
Cx32	220426_LU1_dschuster_C05_001	1	P11940	NaN	P11940	0	False	NaN	NaN
Cx32	220426_LU1_dschuster_C05_001	1	P12004	Proliferating cell nuclear antigen	PCNA_HUMAN	0.441	False	0	23830
Cx32	220426_LU1_dschuster_C05_001	1	P12004	NaN	P12004	0	False	NaN	NaN
Cx32	220426_LU1_dschuster_C05_001	1	P12035	Keratin, type II cytoskeletal 3	K2C3_HUMAN	6.5%;6.5%	False	0	906406
Cx32	220426_LU1_dschuster_C05_001	1	P12081	Histidine--tRNA ligase, cytoplasmic	HARS1_HUMAN	0.424	False	0	60127.5
Cx32	220426_LU1_dschuster_C05_001	1	P12081	NaN	P12081	0	False	NaN	NaN
Cx32	220426_LU1_dschuster_C05_001	1	P12235	ADP/ATP translocase 1	ADT1_HUMAN	0.396	False	0	396097
Cx32	220426_LU1_dschuster_C05_001	1	P12236	ADP/ATP translocase 3	ADT3_HUMAN	0.409	False	0	281391
Cx32	220426_LU1_dschuster_C05_001	1	P12268	Inosine-5'-monophosphate dehydrogenase 2	IMDH2_HUMAN	0.42	False	0	30863.9
Cx32	220426_LU1_dschuster_C05_001	1	P12268	NaN	P12268	0	False	NaN	NaN
Cx32	220426_LU1_dschuster_C05_001	1	P12270	Nucleoprotein TPR	TPR_HUMAN	0.284	False	0	51533.7
Cx32	220426_LU1_dschuster_C05_001	1	P12270	NaN	P12270	0	False	NaN	NaN
Cx32	220426_LU1_dschuster_C05_001	1	P12273	Prolactin-inducible protein	PIP_HUMAN	0.555	False	0	37786.5
Cx32	220426_LU1_dschuster_C05_001	1	P12277	Creatine kinase B-type	KCRB_HUMAN	0.696	False	0	548788
Cx32	220426_LU1_dschuster_C05_001	1	P12277	NaN	P12277	0	False	NaN	NaN
Cx32	220426_LU1_dschuster_C05_001	1	P12429	Annexin A3	ANXA3_HUMAN	0.133	False	0	16164.3
Cx32	220426_LU1_dschuster_C05_001	1	P12532	Creatine kinase U-type, mitochondrial	KCRU_HUMAN	0.52	False	0	247827
Cx32	220426_LU1_dschuster_C05_001	1	P12532	NaN	P12532	0	False	NaN	NaN
Cx32	220426_LU1_dschuster_C05_001	1	P12694	2-oxoisovalerate dehydrogenase subunit alpha, mitochondrial	ODBA_HUMAN	0.229	False	0	16197.6
Cx32	220426_LU1_dschuster_C05_001	1	P12694	NaN	P12694	0	False	NaN	NaN
Cx32	220426_LU1_dschuster_C05_001	1		(Bos taurus) Alpha-2-HS-glycoprotein precursor	P12763	0.365	False	0	39857.5
Cx32	220426_LU1_dschuster_C05_001	1	P12763	NaN	P12763	0	False	NaN	NaN
Cx32	220426_LU1_dschuster_C05_001	1	P12814	Alpha-actinin-1	ACTN1_HUMAN	0.508	False	0	171711
Cx32	220426_LU1_dschuster_C05_001	1	P12814	NaN	P12814	0	False	NaN	NaN
Cx32	220426_LU1_dschuster_C05_001	1	P12821	Angiotensin-converting enzyme	ACE_HUMAN	0.452	False	0	359420
Cx32	220426_LU1_dschuster_C05_001	1	P12821	NaN	P12821	0	False	NaN	NaN
Cx32	220426_LU1_dschuster_C05_001	1	P12830	Cadherin-1	CADH1_HUMAN	0.349	False	0	453978
Cx32	220426_LU1_dschuster_C05_001	1	P12830	NaN	P12830	0	False	NaN	NaN
Cx32	220426_LU1_dschuster_C05_001	1	P12931	Proto-oncogene tyrosine-protein kinase Src	SRC_HUMAN	0.302	False	0	180150
Cx32	220426_LU1_dschuster_C05_001	1	P12955	Xaa-Pro dipeptidase	PEPD_HUMAN	0.3	False	0	60237.1
Cx32	220426_LU1_dschuster_C05_001	1	P12955	NaN	P12955	0	False	NaN	NaN
Cx32	220426_LU1_dschuster_C05_001	1	P12956	X-ray repair cross-complementing protein 6	XRCC6_HUMAN	0.488	False	0	88033.7
Cx32	220426_LU1_dschuster_C05_001	1	P12956	NaN	P12956	0	False	NaN	NaN
Cx32	220426_LU1_dschuster_C05_001	1	P13010	X-ray repair cross-complementing protein 5	XRCC5_HUMAN	0.523	False	0	191180
Cx32	220426_LU1_dschuster_C05_001	1	P13010	NaN	P13010	0	False	NaN	NaN
Cx32	220426_LU1_dschuster_C05_001	1	P13073	Cytochrome c oxidase subunit 4 isoform 1, mitochondrial	COX41_HUMAN	0.462	False	0	219303
Cx32	220426_LU1_dschuster_C05_001	1	P13073	NaN	P13073	0	False	NaN	NaN
Cx32	220426_LU1_dschuster_C05_001	1	P13164;Q01628;Q01629	Interferon-induced transmembrane protein 1;Interferon-induced transmembrane protein 3;Interferon-induced transmembrane protein 2	IFM1_HUMAN;IFM3_HUMAN;IFM2_HUMAN	12.8%;12%;12.1%	True	0	5663.37
Cx32	220426_LU1_dschuster_C05_001	1	P13473	Lysosome-associated membrane glycoprotein 2	LAMP2_HUMAN	0.088	False	0	242604
Cx32	220426_LU1_dschuster_C05_001	1	P13489	Ribonuclease inhibitor	RINI_HUMAN	0.373	False	0	26031.5
Cx32	220426_LU1_dschuster_C05_001	1	P13489	NaN	P13489	0	False	NaN	NaN
Cx32	220426_LU1_dschuster_C05_001	1	P13591	Neural cell adhesion molecule 1	NCAM1_HUMAN	0.633	False	0	4.60787e+06
Cx32	220426_LU1_dschuster_C05_001	1	P13591	NaN	P13591	0	False	NaN	NaN
Cx32	220426_LU1_dschuster_C05_001	1	P13598	Intercellular adhesion molecule 2	ICAM2_HUMAN	0.149	False	0	21407.7
Cx32	220426_LU1_dschuster_C05_001	1	P13611	Versican core protein	CSPG2_HUMAN	0.053	False	0	54808.8
Cx32	220426_LU1_dschuster_C05_001	1	P13611	NaN	P13611	0	False	NaN	NaN
Cx32	220426_LU1_dschuster_C05_001	1	P13612	Integrin alpha-4	ITA4_HUMAN	0.439	False	0	665819
Cx32	220426_LU1_dschuster_C05_001	1	P13612	NaN	P13612	0	False	NaN	NaN
Cx32	220426_LU1_dschuster_C05_001	1	P13637	Sodium/potassium-transporting ATPase subunit alpha-3	AT1A3_HUMAN	0.045	False	0	11175.8
Cx32	220426_LU1_dschuster_C05_001	1	P13639	Elongation factor 2	EF2_HUMAN	0.689	False	0	1.24263e+06
Cx32	220426_LU1_dschuster_C05_001	1	P13639	NaN	P13639	0	False	NaN	NaN
Cx32	220426_LU1_dschuster_C05_001	1	P13645	Keratin, type I cytoskeletal 10	K1C10_HUMAN	58%;58%	False	0	10045182
Cx32	220426_LU1_dschuster_C05_001	1	P13645	NaN	P13645	0	False	NaN	NaN
Cx32	220426_LU1_dschuster_C05_001	1		Tax_Id=9606 Gene_Symbol=KRT13 Isoform 1 of Keratin, type I cytoskeletal 13	P13646-1	0.116	False	0	39857.5
Cx32	220426_LU1_dschuster_C05_001	1	P13646-1	NaN	P13646-1	0	False	NaN	NaN
Cx32	220426_LU1_dschuster_C05_001	1	P13647	Keratin, type II cytoskeletal 5	K2C5_HUMAN	40%;40%	False	0	1.73382e+06
Cx32	220426_LU1_dschuster_C05_001	1	P13647	NaN	P13647	0	False	NaN	NaN
Cx32	220426_LU1_dschuster_C05_001	1	P13667	Protein disulfide-isomerase A4	PDIA4_HUMAN	0.614	False	0	516252
Cx32	220426_LU1_dschuster_C05_001	1	P13667	NaN	P13667	0	False	NaN	NaN
Cx32	220426_LU1_dschuster_C05_001	1	P13674	Prolyl 4-hydroxylase subunit alpha-1	P4HA1_HUMAN	0.326	False	0	31375.4
Cx32	220426_LU1_dschuster_C05_001	1	P13674	NaN	P13674	0	False	NaN	NaN
Cx32	220426_LU1_dschuster_C05_001	1	P13693	Translationally-controlled tumor protein	TCTP_HUMAN	0.297	False	0	38445.6
Cx32	220426_LU1_dschuster_C05_001	1	P13726	Tissue factor	TF_HUMAN	0.149	False	0	12247.5
Cx32	220426_LU1_dschuster_C05_001	1	P13796	Plastin-2	PLSL_HUMAN	0.51	False	0	59561.3
Cx32	220426_LU1_dschuster_C05_001	1	P13797	Plastin-3	PLST_HUMAN	0.768	False	0	501033
Cx32	220426_LU1_dschuster_C05_001	1	P13797	NaN	P13797	0	False	NaN	NaN
Cx32	220426_LU1_dschuster_C05_001	1	P13798	Acylamino-acid-releasing enzyme	ACPH_HUMAN	0.036	False	0	57500.8
Cx32	220426_LU1_dschuster_C05_001	1	P13804	Electron transfer flavoprotein subunit alpha, mitochondrial	ETFA_HUMAN	0.592	False	0	185502
Cx32	220426_LU1_dschuster_C05_001	1	P13861	cAMP-dependent protein kinase type II-alpha regulatory subunit	KAP2_HUMAN	0.295	False	0	17041.5
Cx32	220426_LU1_dschuster_C05_001	1	P13987	CD59 glycoprotein	CD59_HUMAN	0.281	False	0	1.13133e+06
Cx32	220426_LU1_dschuster_C05_001	1	P13995	Bifunctional methylenetetrahydrofolate dehydrogenase/cyclohydrolase, mitochondrial	MTDC_HUMAN	0.414	False	0	44247.6
Cx32	220426_LU1_dschuster_C05_001	1	P13995	NaN	P13995	0	False	NaN	NaN
Cx32	220426_LU1_dschuster_C05_001	1	P14174	Macrophage migration inhibitory factor	MIF_HUMAN	0.174	False	0	153111
Cx32	220426_LU1_dschuster_C05_001	1	P14174	NaN	P14174	0	False	NaN	NaN
Cx32	220426_LU1_dschuster_C05_001	1	P14209	CD99 antigen	CD99_HUMAN	0.692	False	0	263545
Cx32	220426_LU1_dschuster_C05_001	1	P14209	NaN	P14209	0	False	NaN	NaN
Cx32	220426_LU1_dschuster_C05_001	1	P14314	Glucosidase 2 subunit beta	GLU2B_HUMAN	0.547	False	0	813172
Cx32	220426_LU1_dschuster_C05_001	1	P14314	NaN	P14314	0	False	NaN	NaN
Cx32	220426_LU1_dschuster_C05_001	1	P14324	Farnesyl pyrophosphate synthase	FPPS_HUMAN	0.239	False	0	39702.7
Cx32	220426_LU1_dschuster_C05_001	1	P14324	NaN	P14324	0	False	NaN	NaN
Cx32	220426_LU1_dschuster_C05_001	1	P14384	Carboxypeptidase M	CBPM_HUMAN	0.431	False	0	81961.6
Cx32	220426_LU1_dschuster_C05_001	1	P14384	NaN	P14384	0	False	NaN	NaN
Cx32	220426_LU1_dschuster_C05_001	1	P14406	Cytochrome c oxidase subunit 7A2, mitochondrial	CX7A2_HUMAN	0.157	True	0	3020.56
Cx32	220426_LU1_dschuster_C05_001	1	P14415	Sodium/potassium-transporting ATPase subunit beta-2	AT1B2_HUMAN	0.159	False	0	39473.6
Cx32	220426_LU1_dschuster_C05_001	1	P14543	Nidogen-1	NID1_HUMAN	0.049	False	0	2235.2
Cx32	220426_LU1_dschuster_C05_001	1	P14543	NaN	P14543	0	False	NaN	NaN
Cx32	220426_LU1_dschuster_C05_001	1	P14550	Aldo-keto reductase family 1 member A1	AK1A1_HUMAN	0.382	False	0	13339.7
Cx32	220426_LU1_dschuster_C05_001	1	P14550	NaN	P14550	0	False	NaN	NaN
Cx32	220426_LU1_dschuster_C05_001	1	P14618	Pyruvate kinase PKM	KPYM_HUMAN	0.761	False	0	487525
Cx32	220426_LU1_dschuster_C05_001	1	P14618	NaN	P14618	0	False	NaN	NaN
Cx32	220426_LU1_dschuster_C05_001	1	P14621	Acylphosphatase-2	ACYP2_HUMAN	0.303	False	0	21099.6
Cx32	220426_LU1_dschuster_C05_001	1	P14621	NaN	P14621	0	False	NaN	NaN
Cx32	220426_LU1_dschuster_C05_001	1	P14625	Endoplasmin	ENPL_HUMAN	0.634	False	0	3.84495e+06
Cx32	220426_LU1_dschuster_C05_001	1	P14625	NaN	P14625	0	False	NaN	NaN
Cx32	220426_LU1_dschuster_C05_001	1	P14678;P63162	Small nuclear ribonucleoprotein-associated proteins B and B';Small nuclear ribonucleoprotein-associated protein N	RSMB_HUMAN;RSMN_HUMAN	12.5%;12.5%	False	0	14533
Cx32	220426_LU1_dschuster_C05_001	1	P14735	Insulin-degrading enzyme	IDE_HUMAN	0.191	False	0	53013.6
Cx32	220426_LU1_dschuster_C05_001	1	P14735	NaN	P14735	0	False	NaN	NaN
Cx32	220426_LU1_dschuster_C05_001	1	P14854	Cytochrome c oxidase subunit 6B1	CX6B1_HUMAN	0.128	True	0	1609.07
Cx32	220426_LU1_dschuster_C05_001	1	P14866	Heterogeneous nuclear ribonucleoprotein L	HNRPL_HUMAN	0.355	False	0	37762.2
Cx32	220426_LU1_dschuster_C05_001	1	P14866	NaN	P14866	0	False	NaN	NaN
Cx32	220426_LU1_dschuster_C05_001	1	P14868	Aspartate--tRNA ligase, cytoplasmic	SYDC_HUMAN	0.22	False	0	15719.3
Cx32	220426_LU1_dschuster_C05_001	1	P14868	NaN	P14868	0	False	NaN	NaN
Cx32	220426_LU1_dschuster_C05_001	1	P14923	Junction plakoglobin	PLAK_HUMAN	0.513	False	0	134689
Cx32	220426_LU1_dschuster_C05_001	1	P14923	NaN	P14923	0	False	NaN	NaN
Cx32	220426_LU1_dschuster_C05_001	1	P14927	Cytochrome b-c1 complex subunit 7	QCR7_HUMAN	0.216	False	0	9478.53
Cx32	220426_LU1_dschuster_C05_001	1	P15104	Glutamine synthetase	GLNA_HUMAN	0.177	False	0	8575.58
Cx32	220426_LU1_dschuster_C05_001	1	P15121	Aldo-keto reductase family 1 member B1	ALDR_HUMAN	0.563	False	0	107018
Cx32	220426_LU1_dschuster_C05_001	1	P15121	NaN	P15121	0	False	NaN	NaN
Cx32	220426_LU1_dschuster_C05_001	1	P15151	Poliovirus receptor	PVR_HUMAN	0.343	False	0	2458665
Cx32	220426_LU1_dschuster_C05_001	1	P15151	NaN	P15151	0	False	NaN	NaN
Cx32	220426_LU1_dschuster_C05_001	1	P15170	Eukaryotic peptide chain release factor GTP-binding subunit ERF3A	ERF3A_HUMAN	0.619	False	0	145332
Cx32	220426_LU1_dschuster_C05_001	1	P15170	NaN	P15170	0	False	NaN	NaN
Cx32	220426_LU1_dschuster_C05_001	1	P15260	Interferon gamma receptor 1	INGR1_HUMAN	0.399	False	0	222896
Cx32	220426_LU1_dschuster_C05_001	1	P15309	Prostatic acid phosphatase	PPAP_HUMAN	0.135	False	0	6151.95
Cx32	220426_LU1_dschuster_C05_001	1	P15309	NaN	P15309	0	False	NaN	NaN
Cx32	220426_LU1_dschuster_C05_001	1	P15311	Ezrin	EZRI_HUMAN	0.288	False	0	19015.1
Cx32	220426_LU1_dschuster_C05_001	1	P15311	NaN	P15311	0	False	NaN	NaN
Cx32	220426_LU1_dschuster_C05_001	1	P15328	Folate receptor alpha	FOLR1_HUMAN	0.253	False	0	107471
Cx32	220426_LU1_dschuster_C05_001	1		(Bos taurus) Apolipoprotein A-I precursor	P15497	0.626	False	0	39857.5
Cx32	220426_LU1_dschuster_C05_001	1	P15497	NaN	P15497	0	False	NaN	NaN
Cx32	220426_LU1_dschuster_C05_001	1	P15529	Membrane cofactor protein	MCP_HUMAN	0.273	False	0	1.12378e+06
Cx32	220426_LU1_dschuster_C05_001	1	P15529	NaN	P15529	0	False	NaN	NaN
Cx32	220426_LU1_dschuster_C05_001	1	P15531	Nucleoside diphosphate kinase A	NDKA_HUMAN	0.395	False	0	106510
Cx32	220426_LU1_dschuster_C05_001	1	P15531	NaN	P15531	0	False	NaN	NaN
Cx32	220426_LU1_dschuster_C05_001	1	P15586	N-acetylglucosamine-6-sulfatase	GNS_HUMAN	0.156	False	0	13500.4
Cx32	220426_LU1_dschuster_C05_001	1		Protease I precursor Lysyl endopeptidase Achromobacter lyticus.	P15636	0.294	False	0	39857.5
Cx32	220426_LU1_dschuster_C05_001	1	P15636	NaN	P15636	0	False	NaN	NaN
Cx32	220426_LU1_dschuster_C05_001	1	P15880	40S ribosomal protein S2	RS2_HUMAN	0.218	False	0	8777.57
Cx32	220426_LU1_dschuster_C05_001	1	P15880	NaN	P15880	0	False	NaN	NaN
Cx32	220426_LU1_dschuster_C05_001	1	P15924	Desmoplakin	DESP_HUMAN	0.321	False	0	237053
Cx32	220426_LU1_dschuster_C05_001	1	P15924	NaN	P15924	0	False	NaN	NaN
Cx32	220426_LU1_dschuster_C05_001	1	P15927	Replication protein A 32 kDa subunit	RFA2_HUMAN	0.181	False	0	11412
Cx32	220426_LU1_dschuster_C05_001	1	P16070	CD44 antigen	CD44_HUMAN	0.116	False	0	160114
Cx32	220426_LU1_dschuster_C05_001	1	P16070	NaN	P16070	0	False	NaN	NaN
Cx32	220426_LU1_dschuster_C05_001	1	P16104	Histone H2AX	H2AX_HUMAN	0.364	False	0	1386.38
Cx32	220426_LU1_dschuster_C05_001	1	P16144	Integrin beta-4	ITB4_HUMAN	0.266	False	0	31920.5
Cx32	220426_LU1_dschuster_C05_001	1	P16144	NaN	P16144	0	False	NaN	NaN
Cx32	220426_LU1_dschuster_C05_001	1	P16152	Carbonyl reductase [NADPH] 1	CBR1_HUMAN	0.419	False	0	21105.9
Cx32	220426_LU1_dschuster_C05_001	1	P16152	NaN	P16152	0	False	NaN	NaN
Cx32	220426_LU1_dschuster_C05_001	1	P16278	Beta-galactosidase	BGAL_HUMAN	0.109	False	0	9181.81
Cx32	220426_LU1_dschuster_C05_001	1	P16278	NaN	P16278	0	False	NaN	NaN
Cx32	220426_LU1_dschuster_C05_001	1	P16298;Q08209	Serine/threonine-protein phosphatase 2B catalytic subunit beta isoform;Serine/threonine-protein phosphatase 2B catalytic subunit alpha isoform	PP2BB_HUMAN;PP2BA_HUMAN	2.3%;2.3%	True	0	14220.5
Cx32	220426_LU1_dschuster_C05_001	1	P16383	Intron Large complex component GCFC2	GCFC2_HUMAN	0	False	0.912851	NaN
Cx32	220426_LU1_dschuster_C05_001	1	P16403	Histone H1.2	H12_HUMAN	0.254	False	0	281543
Cx32	220426_LU1_dschuster_C05_001	1	P16403	NaN	P16403	0	False	NaN	NaN
Cx32	220426_LU1_dschuster_C05_001	1	P16422	Epithelial cell adhesion molecule	EPCAM_HUMAN	0.452	False	0	269044
Cx32	220426_LU1_dschuster_C05_001	1	P16435	NADPH--cytochrome P450 reductase	NCPR_HUMAN	0.321	False	0	35373
Cx32	220426_LU1_dschuster_C05_001	1	P16435	NaN	P16435	0	False	NaN	NaN
Cx32	220426_LU1_dschuster_C05_001	1	P16455	Methylated-DNA--protein-cysteine methyltransferase	MGMT_HUMAN	0.116	False	0	7037.48
Cx32	220426_LU1_dschuster_C05_001	1	P16455	NaN	P16455	0	False	NaN	NaN
Cx32	220426_LU1_dschuster_C05_001	1	P16615	Sarcoplasmic/endoplasmic reticulum calcium ATPase 2	AT2A2_HUMAN	0.44	False	0	127420
Cx32	220426_LU1_dschuster_C05_001	1	P16615	NaN	P16615	0	False	NaN	NaN
Cx32	220426_LU1_dschuster_C05_001	1	P16870	Carboxypeptidase E	CBPE_HUMAN	0.025	True	0	940.136
Cx32	220426_LU1_dschuster_C05_001	1	P16885	1-phosphatidylinositol 4,5-bisphosphate phosphodiesterase gamma-2	PLCG2_HUMAN	0	True	0.0118397	NaN
Cx32	220426_LU1_dschuster_C05_001	1	P16930	Fumarylacetoacetase	FAAA_HUMAN	0.358	False	0	35523.8
Cx32	220426_LU1_dschuster_C05_001	1	P16949	Stathmin	STMN1_HUMAN	0.396	False	0	80564.5
Cx32	220426_LU1_dschuster_C05_001	1	P16989	Y-box-binding protein 3	YBOX3_HUMAN	0.051	True	0	4577.39
Cx32	220426_LU1_dschuster_C05_001	1	P17066	Heat shock 70 kDa protein 6	HSP76_HUMAN	0.028	False	0	2.18524e+06
Cx32	220426_LU1_dschuster_C05_001	1	P17152	Transmembrane protein 11, mitochondrial	TMM11_HUMAN	0.083	True	0	3273.78
Cx32	220426_LU1_dschuster_C05_001	1	P17174	Aspartate aminotransferase, cytoplasmic	AATC_HUMAN	0.523	False	0	32907.6
Cx32	220426_LU1_dschuster_C05_001	1	P17174	NaN	P17174	0	False	NaN	NaN
Cx32	220426_LU1_dschuster_C05_001	1	P17181	Interferon alpha/beta receptor 1	INAR1_HUMAN	0.307	False	0	98512.3
Cx32	220426_LU1_dschuster_C05_001	1	P17181	NaN	P17181	0	False	NaN	NaN
Cx32	220426_LU1_dschuster_C05_001	1	P17252	Protein kinase C alpha type	KPCA_HUMAN	0.193	False	0	19397.1
Cx32	220426_LU1_dschuster_C05_001	1	P17252	NaN	P17252	0	False	NaN	NaN
Cx32	220426_LU1_dschuster_C05_001	1	P17301	Integrin alpha-2	ITA2_HUMAN	0.486	False	0	2.2815e+06
Cx32	220426_LU1_dschuster_C05_001	1	P17301	NaN	P17301	0	False	NaN	NaN
Cx32	220426_LU1_dschuster_C05_001	1	P17302	Gap junction alpha-1 protein	CXA1_HUMAN	0	True	0.0467206	NaN
Cx32	220426_LU1_dschuster_C05_001	1	P17568	NADH dehydrogenase [ubiquinone] 1 beta subcomplex subunit 7	NDUB7_HUMAN	0.139	False	0	12554.1
Cx32	220426_LU1_dschuster_C05_001	1	P17612	cAMP-dependent protein kinase catalytic subunit alpha	KAPCA_HUMAN	0.123	False	0	2190.91
Cx32	220426_LU1_dschuster_C05_001	1	P17655	Calpain-2 catalytic subunit	CAN2_HUMAN	0.026	False	0	8248.01
Cx32	220426_LU1_dschuster_C05_001	1		(Bos taurus) Beta-2-glycoprotein 1 precursor	P17690	0.186	False	0	39857.5
Cx32	220426_LU1_dschuster_C05_001	1		(Bos taurus) Clusterin precursor	P17697	0	True	0.00031837	NaN
Cx32	220426_LU1_dschuster_C05_001	1	P17812	CTP synthase 1	PYRG1_HUMAN	0.555	False	0	204760
Cx32	220426_LU1_dschuster_C05_001	1	P17812	NaN	P17812	0	False	NaN	NaN
Cx32	220426_LU1_dschuster_C05_001	1	P17844	Probable ATP-dependent RNA helicase DDX5	DDX5_HUMAN	0.402	False	0	140404
Cx32	220426_LU1_dschuster_C05_001	1	P17844	NaN	P17844	0	False	NaN	NaN
Cx32	220426_LU1_dschuster_C05_001	1	P17858	ATP-dependent 6-phosphofructokinase, liver type	PFKAL_HUMAN	0.221	False	0	22641
Cx32	220426_LU1_dschuster_C05_001	1	P17931	Galectin-3	LEG3_HUMAN	0.04	False	0	7040.42
Cx32	220426_LU1_dschuster_C05_001	1	P17980	26S proteasome regulatory subunit 6A	PRS6A_HUMAN	0.2	False	0	8755.59
Cx32	220426_LU1_dschuster_C05_001	1	P17980	NaN	P17980	0	False	NaN	NaN
Cx32	220426_LU1_dschuster_C05_001	1	P17987	T-complex protein 1 subunit alpha	TCPA_HUMAN	0.678	False	0	192257
Cx32	220426_LU1_dschuster_C05_001	1	P17987	NaN	P17987	0	False	NaN	NaN
Cx32	220426_LU1_dschuster_C05_001	1	P18031	Tyrosine-protein phosphatase non-receptor type 1	PTN1_HUMAN	0.467	False	0	24898.9
Cx32	220426_LU1_dschuster_C05_001	1	P18084	Integrin beta-5	ITB5_HUMAN	0.579	False	0	829376
Cx32	220426_LU1_dschuster_C05_001	1	P18084	NaN	P18084	0	False	NaN	NaN
Cx32	220426_LU1_dschuster_C05_001	1	P18085	ADP-ribosylation factor 4	ARF4_HUMAN	0.356	False	0	58618
Cx32	220426_LU1_dschuster_C05_001	1	P18085	NaN	P18085	0	False	NaN	NaN
Cx32	220426_LU1_dschuster_C05_001	1	P18124	60S ribosomal protein L7	RL7_HUMAN	0.403	False	0	21938.1
Cx32	220426_LU1_dschuster_C05_001	1	P18124	NaN	P18124	0	False	NaN	NaN
Cx32	220426_LU1_dschuster_C05_001	1	P18206	Vinculin	VINC_HUMAN	0.511	False	0	85631.3
Cx32	220426_LU1_dschuster_C05_001	1	P18206	NaN	P18206	0	False	NaN	NaN
Cx32	220426_LU1_dschuster_C05_001	1	P18433	Receptor-type tyrosine-protein phosphatase alpha	PTPRA_HUMAN	0.522	False	0	205952
Cx32	220426_LU1_dschuster_C05_001	1	P18433	NaN	P18433	0	False	NaN	NaN
Cx32	220426_LU1_dschuster_C05_001	1	P18440	Arylamine N-acetyltransferase 1	ARY1_HUMAN	0.052	True	0.00031837	2650.15
Cx32	220426_LU1_dschuster_C05_001	1	P18564	Integrin beta-6	ITB6_HUMAN	0.011	True	0	14324526
Cx32	220426_LU1_dschuster_C05_001	1	P18615	Negative elongation factor E	NELFE_HUMAN	0	True	0.014835	NaN
Cx32	220426_LU1_dschuster_C05_001	1	P18615	NaN	P18615	0	False	NaN	NaN
Cx32	220426_LU1_dschuster_C05_001	1	P18621	60S ribosomal protein L17	RL17_HUMAN	0.13	False	0	9958.36
Cx32	220426_LU1_dschuster_C05_001	1	P18669	Phosphoglycerate mutase 1	PGAM1_HUMAN	0.654	False	0	252973
Cx32	220426_LU1_dschuster_C05_001	1	P18669	NaN	P18669	0	False	NaN	NaN
Cx32	220426_LU1_dschuster_C05_001	1	P18754	Regulator of chromosome condensation	RCC1_HUMAN	0.292	False	0	48748.6
Cx32	220426_LU1_dschuster_C05_001	1	P18827	Syndecan-1	SDC1_HUMAN	0.152	False	0	12817
Cx32	220426_LU1_dschuster_C05_001	1	P18858	DNA ligase 1	DNLI1_HUMAN	0.074	False	0	7300.45
Cx32	220426_LU1_dschuster_C05_001	1	P18858	NaN	P18858	0	False	NaN	NaN
Cx32	220426_LU1_dschuster_C05_001	1	P19013	Keratin, type II cytoskeletal 4	K2C4_HUMAN	1.7%;1.7%	False	0	43763
Cx32	220426_LU1_dschuster_C05_001	1	P19013	NaN	P19013	0	False	NaN	NaN
Cx32	220426_LU1_dschuster_C05_001	1	P19022	Cadherin-2	CADH2_HUMAN	0.489	False	0	4.10173e+06
Cx32	220426_LU1_dschuster_C05_001	1	P19022	NaN	P19022	0	False	NaN	NaN
Cx32	220426_LU1_dschuster_C05_001	1	P19174	1-phosphatidylinositol 4,5-bisphosphate phosphodiesterase gamma-1	PLCG1_HUMAN	0.267	False	0	37874.8
Cx32	220426_LU1_dschuster_C05_001	1	P19174	NaN	P19174	0	False	NaN	NaN
Cx32	220426_LU1_dschuster_C05_001	1	P19256	Lymphocyte function-associated antigen 3	LFA3_HUMAN	0.164	False	0	448388
Cx32	220426_LU1_dschuster_C05_001	1	P19256	NaN	P19256	0	False	NaN	NaN
Cx32	220426_LU1_dschuster_C05_001	1	P19338	Nucleolin	NUCL_HUMAN	0.282	False	0	129964
Cx32	220426_LU1_dschuster_C05_001	1	P19338	NaN	P19338	0	False	NaN	NaN
Cx32	220426_LU1_dschuster_C05_001	1	P19367	Hexokinase-1	HXK1_HUMAN	0.28	False	0	33632.2
Cx32	220426_LU1_dschuster_C05_001	1	P19367	NaN	P19367	0	False	NaN	NaN
Cx32	220426_LU1_dschuster_C05_001	1	P19404	NADH dehydrogenase [ubiquinone] flavoprotein 2, mitochondrial	NDUV2_HUMAN	0.205	False	0	36476.9
Cx32	220426_LU1_dschuster_C05_001	1	P19438	Tumor necrosis factor receptor superfamily member 1A	TNR1A_HUMAN	0.178	False	0	13753.2
Cx32	220426_LU1_dschuster_C05_001	1	P19438	NaN	P19438	0	False	NaN	NaN
Cx32	220426_LU1_dschuster_C05_001	1	P19440	Glutathione hydrolase 1 proenzyme	GGT1_HUMAN	0.274	False	0	188258
Cx32	220426_LU1_dschuster_C05_001	1	P19440	NaN	P19440	0	False	NaN	NaN
Cx32	220426_LU1_dschuster_C05_001	1	P19623	Spermidine synthase	SPEE_HUMAN	0.434	False	0	44763.9
Cx32	220426_LU1_dschuster_C05_001	1	P19634	Sodium/hydrogen exchanger 1	SL9A1_HUMAN	0.313	False	0	110970
Cx32	220426_LU1_dschuster_C05_001	1	P19634	NaN	P19634	0	False	NaN	NaN
Cx32	220426_LU1_dschuster_C05_001	1	P19784	Casein kinase II subunit alpha'	CSK22_HUMAN	0.226	False	0	10513.8
Cx32	220426_LU1_dschuster_C05_001	1	P19971	Thymidine phosphorylase	TYPH_HUMAN	0.031	True	0	30435.3
Cx32	220426_LU1_dschuster_C05_001	1	P20020	Plasma membrane calcium-transporting ATPase 1	AT2B1_HUMAN	0.229	False	0	153207
Cx32	220426_LU1_dschuster_C05_001	1	P20020	NaN	P20020	0	False	NaN	NaN
Cx32	220426_LU1_dschuster_C05_001	1	P20023	Complement receptor type 2	CR2_HUMAN	0.204	False	0	46162.5
Cx32	220426_LU1_dschuster_C05_001	1	P20023	NaN	P20023	0	False	NaN	NaN
Cx32	220426_LU1_dschuster_C05_001	1	P20036	HLA class II histocompatibility antigen, DP alpha 1 chain	DPA1_HUMAN	0.204	False	0	62461.2
Cx32	220426_LU1_dschuster_C05_001	1	P20073	Annexin A7	ANXA7_HUMAN	0.285	False	0	72219.7
Cx32	220426_LU1_dschuster_C05_001	1	P20073	NaN	P20073	0	False	NaN	NaN
Cx32	220426_LU1_dschuster_C05_001	1	P20290	Transcription factor BTF3	BTF3_HUMAN	0.112	False	0	74.8198
Cx32	220426_LU1_dschuster_C05_001	1	P20338	Ras-related protein Rab-4A	RAB4A_HUMAN	0.119	False	0	6940.59
Cx32	220426_LU1_dschuster_C05_001	1	P20338	NaN	P20338	0	False	NaN	NaN
Cx32	220426_LU1_dschuster_C05_001	1	P20339	Ras-related protein Rab-5A	RAB5A_HUMAN	0.577	False	0	414223
Cx32	220426_LU1_dschuster_C05_001	1	P20339	NaN	P20339	0	False	NaN	NaN
Cx32	220426_LU1_dschuster_C05_001	1	P20340	Ras-related protein Rab-6A	RAB6A_HUMAN	0.418	False	0	62224.9
Cx32	220426_LU1_dschuster_C05_001	1	P20618	Proteasome subunit beta type-1	PSB1_HUMAN	0.432	False	0	220145
Cx32	220426_LU1_dschuster_C05_001	1	P20618	NaN	P20618	0	False	NaN	NaN
Cx32	220426_LU1_dschuster_C05_001	1	P20645	Cation-dependent mannose-6-phosphate receptor	MPRD_HUMAN	0.379	False	0	240848
Cx32	220426_LU1_dschuster_C05_001	1	P20645	NaN	P20645	0	False	NaN	NaN
Cx32	220426_LU1_dschuster_C05_001	1	P20700	Lamin-B1	LMNB1_HUMAN	0.422	False	0	45864.5
Cx32	220426_LU1_dschuster_C05_001	1	P20700	NaN	P20700	0	False	NaN	NaN
Cx32	220426_LU1_dschuster_C05_001	1	P20701	Integrin alpha-L	ITAL_HUMAN	0	True	0.0455362	NaN
Cx32	220426_LU1_dschuster_C05_001	1	P20810	Calpastatin	ICAL_HUMAN	0	False	0	NaN
Cx32	220426_LU1_dschuster_C05_001	1	P20827	Ephrin-A1	EFNA1_HUMAN	0.088	False	0	37366.5
Cx32	220426_LU1_dschuster_C05_001	1	P20827	NaN	P20827	0	False	NaN	NaN
Cx32	220426_LU1_dschuster_C05_001	1	P20839	Inosine-5'-monophosphate dehydrogenase 1	IMDH1_HUMAN	0	True	0.00031837	NaN
Cx32	220426_LU1_dschuster_C05_001	1	P20930	Filaggrin	FILA_HUMAN	1.3%;1.3%	False	0	31800.9
Cx32	220426_LU1_dschuster_C05_001	1	P20930	NaN	P20930	0	False	NaN	NaN
Cx32	220426_LU1_dschuster_C05_001	1	P20936	Ras GTPase-activating protein 1	RASA1_HUMAN	0.011	True	0	1920.82
Cx32	220426_LU1_dschuster_C05_001	1	P21266	Glutathione S-transferase Mu 3	GSTM3_HUMAN	0.418	False	0	17769.4
Cx32	220426_LU1_dschuster_C05_001	1	P21266	NaN	P21266	0	False	NaN	NaN
Cx32	220426_LU1_dschuster_C05_001	1	P21281	V-type proton ATPase subunit B, brain isoform	VATB2_HUMAN	0.391	False	0	49324.7
Cx32	220426_LU1_dschuster_C05_001	1	P21281	NaN	P21281	0	False	NaN	NaN
Cx32	220426_LU1_dschuster_C05_001	1	P21283	V-type proton ATPase subunit C 1	VATC1_HUMAN	0.39	False	0	24238.3
Cx32	220426_LU1_dschuster_C05_001	1	P21283	NaN	P21283	0	False	NaN	NaN
Cx32	220426_LU1_dschuster_C05_001	1	P21333	Filamin-A	FLNA_HUMAN	0.534	False	0	134724
Cx32	220426_LU1_dschuster_C05_001	1	P21333	NaN	P21333	0	False	NaN	NaN
Cx32	220426_LU1_dschuster_C05_001	1	P21399	Cytoplasmic aconitate hydratase	ACOC_HUMAN	0.024	False	0	11192.1
Cx32	220426_LU1_dschuster_C05_001	1	P21453	Sphingosine 1-phosphate receptor 1	S1PR1_HUMAN	0.052	False	0	17717
Cx32	220426_LU1_dschuster_C05_001	1	P21583	Kit ligand	SCF_HUMAN	0.158	False	0	22633.3
Cx32	220426_LU1_dschuster_C05_001	1	P21583	NaN	P21583	0	False	NaN	NaN
Cx32	220426_LU1_dschuster_C05_001	1	P21589	5'-nucleotidase	5NTD_HUMAN	0.246	False	0	61257.5
Cx32	220426_LU1_dschuster_C05_001	1	P21589	NaN	P21589	0	False	NaN	NaN
Cx32	220426_LU1_dschuster_C05_001	1	P21731	Thromboxane A2 receptor	TA2R_HUMAN	0.099	False	0	26543.4
Cx32	220426_LU1_dschuster_C05_001	1	P21731	NaN	P21731	0	False	NaN	NaN
Cx32	220426_LU1_dschuster_C05_001	1	P21741	Midkine	MK_HUMAN	0.07	True	0	2774.62
Cx32	220426_LU1_dschuster_C05_001	1	P21796	Voltage-dependent anion-selective channel protein 1	VDAC1_HUMAN	0.569	False	0	61586.3
Cx32	220426_LU1_dschuster_C05_001	1	P21796	NaN	P21796	0	False	NaN	NaN
Cx32	220426_LU1_dschuster_C05_001	1	P21802	Fibroblast growth factor receptor 2	FGFR2_HUMAN	0.413	False	0	105656
Cx32	220426_LU1_dschuster_C05_001	1	P21802	NaN	P21802	0	False	NaN	NaN
Cx32	220426_LU1_dschuster_C05_001	1	P21860	Receptor tyrosine-protein kinase erbB-3	ERBB3_HUMAN	0.057	False	0	6843.62
Cx32	220426_LU1_dschuster_C05_001	1	P21912	Succinate dehydrogenase [ubiquinone] iron-sulfur subunit, mitochondrial	SDHB_HUMAN	0.504	False	0	192363
Cx32	220426_LU1_dschuster_C05_001	1	P21912	NaN	P21912	0	False	NaN	NaN
Cx32	220426_LU1_dschuster_C05_001	1	P21926	CD9 antigen	CD9_HUMAN	0.316	False	0	1.01091e+06
Cx32	220426_LU1_dschuster_C05_001	1	P21926	NaN	P21926	0	False	NaN	NaN
Cx32	220426_LU1_dschuster_C05_001	1	P21953	2-oxoisovalerate dehydrogenase subunit beta, mitochondrial	ODBB_HUMAN	0.105	False	0	5315.87
Cx32	220426_LU1_dschuster_C05_001	1	P21964	Catechol O-methyltransferase	COMT_HUMAN	0.646	False	0	115803
Cx32	220426_LU1_dschuster_C05_001	1	P21964	NaN	P21964	0	False	NaN	NaN
Cx32	220426_LU1_dschuster_C05_001	1	P22033	Methylmalonyl-CoA mutase, mitochondrial	MUTA_HUMAN	0.403	False	0	117902
Cx32	220426_LU1_dschuster_C05_001	1	P22033	NaN	P22033	0	False	NaN	NaN
Cx32	220426_LU1_dschuster_C05_001	1	P22059	Oxysterol-binding protein 1	OSBP1_HUMAN	0.063	False	0	14913.3
Cx32	220426_LU1_dschuster_C05_001	1	P22061	Protein-L-isoaspartate(D-aspartate) O-methyltransferase	PIMT_HUMAN	0.643	False	0	746417
Cx32	220426_LU1_dschuster_C05_001	1	P22061	NaN	P22061	0	False	NaN	NaN
Cx32	220426_LU1_dschuster_C05_001	1	P22102	Trifunctional purine biosynthetic protein adenosine-3	PUR2_HUMAN	0.542	False	0	314681
Cx32	220426_LU1_dschuster_C05_001	1	P22102	NaN	P22102	0	False	NaN	NaN
Cx32	220426_LU1_dschuster_C05_001	1	P22223	Cadherin-3	CADH3_HUMAN	0.218	False	0	16050.7
Cx32	220426_LU1_dschuster_C05_001	1	P22234	Multifunctional protein ADE2	PUR6_HUMAN	0.555	False	0	108464
Cx32	220426_LU1_dschuster_C05_001	1	P22234	NaN	P22234	0	False	NaN	NaN
Cx32	220426_LU1_dschuster_C05_001	1	P22307	Sterol carrier protein 2	SCP2_HUMAN	0.548	False	0	379633
Cx32	220426_LU1_dschuster_C05_001	1	P22307	NaN	P22307	0	False	NaN	NaN
Cx32	220426_LU1_dschuster_C05_001	1	P22314	Ubiquitin-like modifier-activating enzyme 1	UBA1_HUMAN	0.502	False	0	140363
Cx32	220426_LU1_dschuster_C05_001	1	P22314	NaN	P22314	0	False	NaN	NaN
Cx32	220426_LU1_dschuster_C05_001	1	P22392	Nucleoside diphosphate kinase B	NDKB_HUMAN	0.763	False	0	240508
Cx32	220426_LU1_dschuster_C05_001	1	P22392	NaN	P22392	0	False	NaN	NaN
Cx32	220426_LU1_dschuster_C05_001	1	P22413	Ectonucleotide pyrophosphatase/phosphodiesterase family member 1	ENPP1_HUMAN	0.598	False	0	2117327
Cx32	220426_LU1_dschuster_C05_001	1	P22413	NaN	P22413	0	False	NaN	NaN
Cx32	220426_LU1_dschuster_C05_001	1	P22455	Fibroblast growth factor receptor 4	FGFR4_HUMAN	0	True	0.000629129	NaN
Cx32	220426_LU1_dschuster_C05_001	1	P22528;P35321	Cornifin-B;Cornifin-A	SPR1B_HUMAN;SPR1A_HUMAN	27%;27%	False	0.000629129	19848.5
Cx32	220426_LU1_dschuster_C05_001	1	P22531;P22532;P35325;P35326;Q9BYE4	Small proline-rich protein 2E;Small proline-rich protein 2D;Small proline-rich protein 2B;Small proline-rich protein 2A;Small proline-rich protein 2G	SPR2E_HUMAN;SPR2D_HUMAN;SPR2B_HUMAN;SPR2A_HUMAN;SPR2G_HUMAN	43.1%;30.6%;43.1%;43.1%;30.1%	False	0	28748.7
Cx32	220426_LU1_dschuster_C05_001	1	P22607	Fibroblast growth factor receptor 3	FGFR3_HUMAN	0.163	False	0	89177.6
Cx32	220426_LU1_dschuster_C05_001	1	P22607	NaN	P22607	0	False	NaN	NaN
Cx32	220426_LU1_dschuster_C05_001	1	P22626	Heterogeneous nuclear ribonucleoproteins A2/B1	ROA2_HUMAN	0.428	False	0	94203.8
Cx32	220426_LU1_dschuster_C05_001	1	P22626	NaN	P22626	0	False	NaN	NaN
Cx32	220426_LU1_dschuster_C05_001	1	P22681	E3 ubiquitin-protein ligase CBL	CBL_HUMAN	0.012	True	0	2150.42
Cx32	220426_LU1_dschuster_C05_001	1	P22695	Cytochrome b-c1 complex subunit 2, mitochondrial	QCR2_HUMAN	0.468	False	0	75952.6
Cx32	220426_LU1_dschuster_C05_001	1	P22695	NaN	P22695	0	False	NaN	NaN
Cx32	220426_LU1_dschuster_C05_001	1	P22735	Protein-glutamine gamma-glutamyltransferase K	TGM1_HUMAN	0.045	False	0	30224.5
Cx32	220426_LU1_dschuster_C05_001	1	P22830	Ferrochelatase, mitochondrial	HEMH_HUMAN	0.201	False	0	18940.5
Cx32	220426_LU1_dschuster_C05_001	1	P23142	Fibulin-1	FBLN1_HUMAN	0.024	True	0	2455.27
Cx32	220426_LU1_dschuster_C05_001	1	P23193	Transcription elongation factor A protein 1	TCEA1_HUMAN	0.1	False	0	7891.62
Cx32	220426_LU1_dschuster_C05_001	1	P23193	NaN	P23193	0	False	NaN	NaN
Cx32	220426_LU1_dschuster_C05_001	1	P23229	Integrin alpha-6	ITA6_HUMAN	0.642	False	0	2.99184e+06
Cx32	220426_LU1_dschuster_C05_001	1	P23229	NaN	P23229	0	False	NaN	NaN
Cx32	220426_LU1_dschuster_C05_001	1	P23246	Splicing factor, proline- and glutamine-rich	SFPQ_HUMAN	0.27	False	0	39733.5
Cx32	220426_LU1_dschuster_C05_001	1	P23246	NaN	P23246	0	False	NaN	NaN
Cx32	220426_LU1_dschuster_C05_001	1	P23258;Q9NRH3	Tubulin gamma-1 chain;Tubulin gamma-2 chain	TBG1_HUMAN;TBG2_HUMAN	6%;6%	True	0	526.668
Cx32	220426_LU1_dschuster_C05_001	1	P23258	Tubulin gamma-1 chain	TBG1_HUMAN	0	False	NaN	NaN
Cx32	220426_LU1_dschuster_C05_001	1	P23284	Peptidyl-prolyl cis-trans isomerase B	PPIB_HUMAN	0.537	False	0	399886
Cx32	220426_LU1_dschuster_C05_001	1	P23284	NaN	P23284	0	False	NaN	NaN
Cx32	220426_LU1_dschuster_C05_001	1	P23368	NAD-dependent malic enzyme, mitochondrial	MAOM_HUMAN	0.55	False	0	305600
Cx32	220426_LU1_dschuster_C05_001	1	P23368	NaN	P23368	0	False	NaN	NaN
Cx32	220426_LU1_dschuster_C05_001	1	P23378	Glycine dehydrogenase (decarboxylating), mitochondrial	GCSP_HUMAN	0.319	False	0	41868.1
Cx32	220426_LU1_dschuster_C05_001	1	P23378	NaN	P23378	0	False	NaN	NaN
Cx32	220426_LU1_dschuster_C05_001	1	P23381	Tryptophan--tRNA ligase, cytoplasmic	SYWC_HUMAN	0.42	False	0	45398.8
Cx32	220426_LU1_dschuster_C05_001	1	P23381	NaN	P23381	0	False	NaN	NaN
Cx32	220426_LU1_dschuster_C05_001	1	P23396	40S ribosomal protein S3	RS3_HUMAN	0.7	False	0	89883.3
Cx32	220426_LU1_dschuster_C05_001	1	P23434	Glycine cleavage system H protein, mitochondrial	GCSH_HUMAN	0.058	True	0	17663.8
Cx32	220426_LU1_dschuster_C05_001	1	P23443	Ribosomal protein S6 kinase beta-1	KS6B1_HUMAN	0	True	0.109096	NaN
Cx32	220426_LU1_dschuster_C05_001	1	P23468	Receptor-type tyrosine-protein phosphatase delta	PTPRD_HUMAN	0.397	False	0	2574724
Cx32	220426_LU1_dschuster_C05_001	1	P23468	NaN	P23468	0	False	NaN	NaN
Cx32	220426_LU1_dschuster_C05_001	1	P23469	Receptor-type tyrosine-protein phosphatase epsilon	PTPRE_HUMAN	0.017	False	0	6531.14
Cx32	220426_LU1_dschuster_C05_001	1	P23470	Receptor-type tyrosine-protein phosphatase gamma	PTPRG_HUMAN	0.489	False	0	810130
Cx32	220426_LU1_dschuster_C05_001	1	P23470	NaN	P23470	0	False	NaN	NaN
Cx32	220426_LU1_dschuster_C05_001	1	P23490	Loricrin	LORI_HUMAN	0.026	True	0	37822.7
Cx32	220426_LU1_dschuster_C05_001	1	P23526	Adenosylhomocysteinase	SAHH_HUMAN	0.435	False	0	198320
Cx32	220426_LU1_dschuster_C05_001	1	P23526	NaN	P23526	0	False	NaN	NaN
Cx32	220426_LU1_dschuster_C05_001	1	P23528	Cofilin-1	COF1_HUMAN	0.735	False	0	488470
Cx32	220426_LU1_dschuster_C05_001	1	P23528	NaN	P23528	0	False	NaN	NaN
Cx32	220426_LU1_dschuster_C05_001	1	P23588	Eukaryotic translation initiation factor 4B	IF4B_HUMAN	0.026	False	0	24518.2
Cx32	220426_LU1_dschuster_C05_001	1	P23634	Plasma membrane calcium-transporting ATPase 4	AT2B4_HUMAN	0.392	False	0	301358
Cx32	220426_LU1_dschuster_C05_001	1	P23634	NaN	P23634	0	False	NaN	NaN
Cx32	220426_LU1_dschuster_C05_001	1	P23786	Carnitine O-palmitoyltransferase 2, mitochondrial	CPT2_HUMAN	0.517	False	0	96391.2
Cx32	220426_LU1_dschuster_C05_001	1	P23786	NaN	P23786	0	False	NaN	NaN
Cx32	220426_LU1_dschuster_C05_001	1	P23919	Thymidylate kinase	KTHY_HUMAN	0.038	True	0	12743.8
Cx32	220426_LU1_dschuster_C05_001	1	P23921	Ribonucleoside-diphosphate reductase large subunit	RIR1_HUMAN	0.066	False	0	3396.89
Cx32	220426_LU1_dschuster_C05_001	1	P24043	Laminin subunit alpha-2	LAMA2_HUMAN	0.003	False	0.00307409	24036.5
Cx32	220426_LU1_dschuster_C05_001	1	P24390	ER lumen protein-retaining receptor 1	ERD21_HUMAN	0.142	False	0	2924.05
Cx32	220426_LU1_dschuster_C05_001	1	P24390	NaN	P24390	0	False	NaN	NaN
Cx32	220426_LU1_dschuster_C05_001	1	P24394	Interleukin-4 receptor subunit alpha	IL4RA_HUMAN	0	True	0.0312688	NaN
Cx32	220426_LU1_dschuster_C05_001	1	P24534	Elongation factor 1-beta	EF1B_HUMAN	0.467	False	0	61352.4
Cx32	220426_LU1_dschuster_C05_001	1	P24539	ATP synthase F(0) complex subunit B1, mitochondrial	AT5F1_HUMAN	0.469	False	0	215915
Cx32	220426_LU1_dschuster_C05_001	1	P24539	NaN	P24539	0	False	NaN	NaN
Cx32	220426_LU1_dschuster_C05_001	1	P24666	Low molecular weight phosphotyrosine protein phosphatase	PPAC_HUMAN	0.203	False	0	12917.8
Cx32	220426_LU1_dschuster_C05_001	1	P24666	NaN	P24666	0	False	NaN	NaN
Cx32	220426_LU1_dschuster_C05_001	1	P24723;Q02156	Protein kinase C eta type;Protein kinase C epsilon type	KPCL_HUMAN;KPCE_HUMAN	1.2%;1.1%	True	0	8909.96
Cx32	220426_LU1_dschuster_C05_001	1	P24752	Acetyl-CoA acetyltransferase, mitochondrial	THIL_HUMAN	0.77	False	0	1.50532e+06
Cx32	220426_LU1_dschuster_C05_001	1	P24752	NaN	P24752	0	False	NaN	NaN
Cx32	220426_LU1_dschuster_C05_001	1	P24941	Cyclin-dependent kinase 2	CDK2_HUMAN	0.527	False	0	268561
Cx32	220426_LU1_dschuster_C05_001	1	P24941	NaN	P24941	0	False	NaN	NaN
Cx32	220426_LU1_dschuster_C05_001	1	P25101	Endothelin-1 receptor	EDNRA_HUMAN	0.068	False	0	63057.5
Cx32	220426_LU1_dschuster_C05_001	1	P25116	Proteinase-activated receptor 1	PAR1_HUMAN	0.089	False	0	9465.36
Cx32	220426_LU1_dschuster_C05_001	1	P25205	DNA replication licensing factor MCM3	MCM3_HUMAN	0.446	False	0	38910
Cx32	220426_LU1_dschuster_C05_001	1	P25205	NaN	P25205	0	False	NaN	NaN
Cx32	220426_LU1_dschuster_C05_001	1	P25311	Zinc-alpha-2-glycoprotein	ZA2G_HUMAN	0.423	False	0	78203.5
Cx32	220426_LU1_dschuster_C05_001	1	P25311	NaN	P25311	0	False	NaN	NaN
Cx32	220426_LU1_dschuster_C05_001	1	P25325	3-mercaptopyruvate sulfurtransferase	THTM_HUMAN	0.333	False	0	21462.5
Cx32	220426_LU1_dschuster_C05_001	1	P25398	40S ribosomal protein S12	RS12_HUMAN	0.697	False	0	23361.2
Cx32	220426_LU1_dschuster_C05_001	1	P25398	NaN	P25398	0	False	NaN	NaN
Cx32	220426_LU1_dschuster_C05_001	1	P25445	Tumor necrosis factor receptor superfamily member 6	TNR6_HUMAN	0.484	False	0	153228
Cx32	220426_LU1_dschuster_C05_001	1	P25445	NaN	P25445	0	False	NaN	NaN
Cx32	220426_LU1_dschuster_C05_001	1	P25685	DnaJ homolog subfamily B member 1	DNJB1_HUMAN	0.021	False	0	740.301
Cx32	220426_LU1_dschuster_C05_001	1	P25705	ATP synthase subunit alpha, mitochondrial	ATPA_HUMAN	0.644	False	0	1556086
Cx32	220426_LU1_dschuster_C05_001	1	P25705	NaN	P25705	0	False	NaN	NaN
Cx32	220426_LU1_dschuster_C05_001	1	P25786	Proteasome subunit alpha type-1	PSA1_HUMAN	0.46	False	0	84696.5
Cx32	220426_LU1_dschuster_C05_001	1	P25786	NaN	P25786	0	False	NaN	NaN
Cx32	220426_LU1_dschuster_C05_001	1	P25787	Proteasome subunit alpha type-2	PSA2_HUMAN	0.449	False	0	41908
Cx32	220426_LU1_dschuster_C05_001	1	P25787	NaN	P25787	0	False	NaN	NaN
Cx32	220426_LU1_dschuster_C05_001	1	P25788	Proteasome subunit alpha type-3	PSA3_HUMAN	0.153	False	0	24303.1
Cx32	220426_LU1_dschuster_C05_001	1	P25789	Proteasome subunit alpha type-4	PSA4_HUMAN	0.303	False	0	61359.1
Cx32	220426_LU1_dschuster_C05_001	1	P25789	NaN	P25789	0	False	NaN	NaN
Cx32	220426_LU1_dschuster_C05_001	1	P26006	Integrin alpha-3	ITA3_HUMAN	0.301	False	0	1.01524e+06
Cx32	220426_LU1_dschuster_C05_001	1	P26006	NaN	P26006	0	False	NaN	NaN
Cx32	220426_LU1_dschuster_C05_001	1	P26012	Integrin beta-8	ITB8_HUMAN	0.035	False	0	7918.75
Cx32	220426_LU1_dschuster_C05_001	1	P26038	Moesin	MOES_HUMAN	0.314	False	0	30120.8
Cx32	220426_LU1_dschuster_C05_001	1	P26038	NaN	P26038	0	False	NaN	NaN
Cx32	220426_LU1_dschuster_C05_001	1	P26196	Probable ATP-dependent RNA helicase DDX6	DDX6_HUMAN	0.135	False	0	9550.15
Cx32	220426_LU1_dschuster_C05_001	1	P26196	NaN	P26196	0	False	NaN	NaN
Cx32	220426_LU1_dschuster_C05_001	1	P26232	Catenin alpha-2	CTNA2_HUMAN	0.014	True	0.000940144	1.259
Cx32	220426_LU1_dschuster_C05_001	1	P26358	DNA (cytosine-5)-methyltransferase 1	DNMT1_HUMAN	0	True	0	NaN
Cx32	220426_LU1_dschuster_C05_001	1	P26368	Splicing factor U2AF 65 kDa subunit	U2AF2_HUMAN	0.109	False	0	6558.45
Cx32	220426_LU1_dschuster_C05_001	1	P26368	NaN	P26368	0	False	NaN	NaN
Cx32	220426_LU1_dschuster_C05_001	1	P26440	Isovaleryl-CoA dehydrogenase, mitochondrial	IVD_HUMAN	0.211	False	0	34822.8
Cx32	220426_LU1_dschuster_C05_001	1	P26583	High mobility group protein B2	HMGB2_HUMAN	0.258	False	0	18631.9
Cx32	220426_LU1_dschuster_C05_001	1	P26583	NaN	P26583	0	False	NaN	NaN
Cx32	220426_LU1_dschuster_C05_001	1	P26599	Polypyrimidine tract-binding protein 1	PTBP1_HUMAN	0.542	False	0	32779.1
Cx32	220426_LU1_dschuster_C05_001	1	P26599	NaN	P26599	0	False	NaN	NaN
Cx32	220426_LU1_dschuster_C05_001	1	P26639	Threonine--tRNA ligase 1, cytoplasmic	SYTC_HUMAN	0.55	False	0	72670.9
Cx32	220426_LU1_dschuster_C05_001	1	P26639	NaN	P26639	0	False	NaN	NaN
Cx32	220426_LU1_dschuster_C05_001	1	P26640	Valine--tRNA ligase	SYVC_HUMAN	0.451	False	0	76989
Cx32	220426_LU1_dschuster_C05_001	1	P26640	NaN	P26640	0	False	NaN	NaN
Cx32	220426_LU1_dschuster_C05_001	1	P26641	Elongation factor 1-gamma	EF1G_HUMAN	0.643	False	0	210616
Cx32	220426_LU1_dschuster_C05_001	1	P26641	NaN	P26641	0	False	NaN	NaN
Cx32	220426_LU1_dschuster_C05_001	1	P26885	Peptidyl-prolyl cis-trans isomerase FKBP2	FKBP2_HUMAN	0.38	False	0	32943.5
Cx32	220426_LU1_dschuster_C05_001	1	P26992	Ciliary neurotrophic factor receptor subunit alpha	CNTFR_HUMAN	0.352	False	0	86499.5
Cx32	220426_LU1_dschuster_C05_001	1	P26992	NaN	P26992	0	False	NaN	NaN
Cx32	220426_LU1_dschuster_C05_001	1	P27037	Activin receptor type-2A	AVR2A_HUMAN	0.173	False	0	11028.9
Cx32	220426_LU1_dschuster_C05_001	1	P27105	Stomatin	STOM_HUMAN	0.094	False	0	19475
Cx32	220426_LU1_dschuster_C05_001	1	P27348	14-3-3 protein theta	1433T_HUMAN	0.424	False	0	173193
Cx32	220426_LU1_dschuster_C05_001	1	P27348	NaN	P27348	0	False	NaN	NaN
Cx32	220426_LU1_dschuster_C05_001	1	P27361	Mitogen-activated protein kinase 3	MK03_HUMAN	0.364	False	0	56432.6
Cx32	220426_LU1_dschuster_C05_001	1	P27361	NaN	P27361	0	False	NaN	NaN
Cx32	220426_LU1_dschuster_C05_001	1	P27449	V-type proton ATPase 16 kDa proteolipid subunit	VATL_HUMAN	0.116	True	0	8372.59
Cx32	220426_LU1_dschuster_C05_001	1	P27487	Dipeptidyl peptidase 4	DPP4_HUMAN	0.07	False	0	21423.6
Cx32	220426_LU1_dschuster_C05_001	1	P27487	NaN	P27487	0	False	NaN	NaN
Cx32	220426_LU1_dschuster_C05_001	1	P27635	60S ribosomal protein L10	RL10_HUMAN	0.229	False	0	9930.39
Cx32	220426_LU1_dschuster_C05_001	1	P27694	Replication protein A 70 kDa DNA-binding subunit	RFA1_HUMAN	0.295	False	0	48657.1
Cx32	220426_LU1_dschuster_C05_001	1	P27694	NaN	P27694	0	False	NaN	NaN
Cx32	220426_LU1_dschuster_C05_001	1	P27695	DNA-(apurinic or apyrimidinic site) endonuclease	APEX1_HUMAN	0	False	0	NaN
Cx32	220426_LU1_dschuster_C05_001	1	P27701	CD82 antigen	CD82_HUMAN	0.112	False	0	4879.77
Cx32	220426_LU1_dschuster_C05_001	1	P27708	CAD protein	PYR1_HUMAN	0.273	False	0	44641.7
Cx32	220426_LU1_dschuster_C05_001	1	P27708	NaN	P27708	0	False	NaN	NaN
Cx32	220426_LU1_dschuster_C05_001	1	P27797	Calreticulin	CALR_HUMAN	0.669	False	0	370406
Cx32	220426_LU1_dschuster_C05_001	1	P27797	NaN	P27797	0	False	NaN	NaN
Cx32	220426_LU1_dschuster_C05_001	1	P27816	Microtubule-associated protein 4	MAP4_HUMAN	0	True	0	NaN
Cx32	220426_LU1_dschuster_C05_001	1	P27824	Calnexin	CALX_HUMAN	0.63	False	0	387024
Cx32	220426_LU1_dschuster_C05_001	1	P27824	NaN	P27824	0	False	NaN	NaN
Cx32	220426_LU1_dschuster_C05_001	1	P28066	Proteasome subunit alpha type-5	PSA5_HUMAN	0.394	False	0	15834
Cx32	220426_LU1_dschuster_C05_001	1	P28070	Proteasome subunit beta type-4	PSB4_HUMAN	0.269	False	0	29790.3
Cx32	220426_LU1_dschuster_C05_001	1	P28070	NaN	P28070	0	False	NaN	NaN
Cx32	220426_LU1_dschuster_C05_001	1	P28072	Proteasome subunit beta type-6	PSB6_HUMAN	0.088	False	0	53154.9
Cx32	220426_LU1_dschuster_C05_001	1	P28074	Proteasome subunit beta type-5	PSB5_HUMAN	0.43	False	0	39573.7
Cx32	220426_LU1_dschuster_C05_001	1	P28074	NaN	P28074	0	False	NaN	NaN
Cx32	220426_LU1_dschuster_C05_001	1	P28161	Glutathione S-transferase Mu 2	GSTM2_HUMAN	0.078	True	0	3130.57
Cx32	220426_LU1_dschuster_C05_001	1	P28288	ATP-binding cassette sub-family D member 3	ABCD3_HUMAN	0.15	False	0	12908.3
Cx32	220426_LU1_dschuster_C05_001	1	P28331	NADH-ubiquinone oxidoreductase 75 kDa subunit, mitochondrial	NDUS1_HUMAN	0.232	False	0	185210
Cx32	220426_LU1_dschuster_C05_001	1	P28340	DNA polymerase delta catalytic subunit	DPOD1_HUMAN	0.039	False	0	333802
Cx32	220426_LU1_dschuster_C05_001	1	P28482	Mitogen-activated protein kinase 1	MK01_HUMAN	0.636	False	0	62610.9
Cx32	220426_LU1_dschuster_C05_001	1	P28482	NaN	P28482	0	False	NaN	NaN
Cx32	220426_LU1_dschuster_C05_001	1	P28827	Receptor-type tyrosine-protein phosphatase mu	PTPRM_HUMAN	0.269	False	0	207140
Cx32	220426_LU1_dschuster_C05_001	1	P28827	NaN	P28827	0	False	NaN	NaN
Cx32	220426_LU1_dschuster_C05_001	1	P28838	Cytosol aminopeptidase	AMPL_HUMAN	0.53	False	0	38472.2
Cx32	220426_LU1_dschuster_C05_001	1	P28838	NaN	P28838	0	False	NaN	NaN
Cx32	220426_LU1_dschuster_C05_001	1	P29144	Tripeptidyl-peptidase 2	TPP2_HUMAN	0.201	False	0	37005.7
Cx32	220426_LU1_dschuster_C05_001	1	P29144	NaN	P29144	0	False	NaN	NaN
Cx32	220426_LU1_dschuster_C05_001	1	P29317	Ephrin type-A receptor 2	EPHA2_HUMAN	0.652	False	0	945103
Cx32	220426_LU1_dschuster_C05_001	1	P29317	NaN	P29317	0	False	NaN	NaN
Cx32	220426_LU1_dschuster_C05_001	1	P29320	Ephrin type-A receptor 3	EPHA3_HUMAN	0.481	False	0	157297
Cx32	220426_LU1_dschuster_C05_001	1	P29320	NaN	P29320	0	False	NaN	NaN
Cx32	220426_LU1_dschuster_C05_001	1	P29323	Ephrin type-B receptor 2	EPHB2_HUMAN	0.403	False	0	764703
Cx32	220426_LU1_dschuster_C05_001	1	P29323	NaN	P29323	0	False	NaN	NaN
Cx32	220426_LU1_dschuster_C05_001	1	P29401	Transketolase	TKT_HUMAN	0.53	False	0	112765
Cx32	220426_LU1_dschuster_C05_001	1	P29401	NaN	P29401	0	False	NaN	NaN
Cx32	220426_LU1_dschuster_C05_001	1	P29508	Serpin B3	SPB3_HUMAN	0.238	False	0	23038.2
Cx32	220426_LU1_dschuster_C05_001	1	P29692	Elongation factor 1-delta	EF1D_HUMAN	0.466	False	0	87737.1
Cx32	220426_LU1_dschuster_C05_001	1	P29966	Myristoylated alanine-rich C-kinase substrate	MARCS_HUMAN	0.521	False	0	120372
Cx32	220426_LU1_dschuster_C05_001	1	P29966	NaN	P29966	0	False	NaN	NaN
Cx32	220426_LU1_dschuster_C05_001	1	P29992	Guanine nucleotide-binding protein subunit alpha-11	GNA11_HUMAN	0.136	False	0	15918.4
Cx32	220426_LU1_dschuster_C05_001	1	P29992	NaN	P29992	0	False	NaN	NaN
Cx32	220426_LU1_dschuster_C05_001	1	P30038	Delta-1-pyrroline-5-carboxylate dehydrogenase, mitochondrial	AL4A1_HUMAN	0	True	0	NaN
Cx32	220426_LU1_dschuster_C05_001	1	P30040	Endoplasmic reticulum resident protein 29	ERP29_HUMAN	0.582	False	0	445213
Cx32	220426_LU1_dschuster_C05_001	1	P30041	Peroxiredoxin-6	PRDX6_HUMAN	0.768	False	0	1096139
Cx32	220426_LU1_dschuster_C05_001	1	P30041	NaN	P30041	0	False	NaN	NaN
Cx32	220426_LU1_dschuster_C05_001	1	P30044	Peroxiredoxin-5, mitochondrial	PRDX5_HUMAN	0.449	False	0	101777
Cx32	220426_LU1_dschuster_C05_001	1	P30044	NaN	P30044	0	False	NaN	NaN
Cx32	220426_LU1_dschuster_C05_001	1	P30046	D-dopachrome decarboxylase	DOPD_HUMAN	0.525	False	0	29559.8
Cx32	220426_LU1_dschuster_C05_001	1	P30046	NaN	P30046	0	False	NaN	NaN
Cx32	220426_LU1_dschuster_C05_001	1	P30048	Thioredoxin-dependent peroxide reductase, mitochondrial	PRDX3_HUMAN	0.57	False	0	1193401
Cx32	220426_LU1_dschuster_C05_001	1	P30048	NaN	P30048	0	False	NaN	NaN
Cx32	220426_LU1_dschuster_C05_001	1	P30049	ATP synthase subunit delta, mitochondrial	ATPD_HUMAN	0.375	False	0	45197.3
Cx32	220426_LU1_dschuster_C05_001	1	P30050	60S ribosomal protein L12	RL12_HUMAN	0.63	False	0	64375.4
Cx32	220426_LU1_dschuster_C05_001	1	P30050	NaN	P30050	0	False	NaN	NaN
Cx32	220426_LU1_dschuster_C05_001	1	P30084	Enoyl-CoA hydratase, mitochondrial	ECHM_HUMAN	0.648	False	0	333635
Cx32	220426_LU1_dschuster_C05_001	1	P30084	NaN	P30084	0	False	NaN	NaN
Cx32	220426_LU1_dschuster_C05_001	1	P30085	UMP-CMP kinase	KCY_HUMAN	0.372	False	0	6546.03
Cx32	220426_LU1_dschuster_C05_001	1	P30085	NaN	P30085	0	False	NaN	NaN
Cx32	220426_LU1_dschuster_C05_001	1	P30086	Phosphatidylethanolamine-binding protein 1	PEBP1_HUMAN	0.797	False	0	240694
Cx32	220426_LU1_dschuster_C05_001	1	P30086	NaN	P30086	0	False	NaN	NaN
Cx32	220426_LU1_dschuster_C05_001	1	P30101	Protein disulfide-isomerase A3	PDIA3_HUMAN	0.65	False	0	1.1564e+06
Cx32	220426_LU1_dschuster_C05_001	1	P30101	NaN	P30101	0	False	NaN	NaN
Cx32	220426_LU1_dschuster_C05_001	1	P30153	Serine/threonine-protein phosphatase 2A 65 kDa regulatory subunit A alpha isoform	2AAA_HUMAN	0.496	False	0	84734.2
Cx32	220426_LU1_dschuster_C05_001	1	P30153	NaN	P30153	0	False	NaN	NaN
Cx32	220426_LU1_dschuster_C05_001	1	P30154	Serine/threonine-protein phosphatase 2A 65 kDa regulatory subunit A beta isoform	2AAB_HUMAN	0.07	False	0	8349.26
Cx32	220426_LU1_dschuster_C05_001	1	P30154	NaN	P30154	0	False	NaN	NaN
Cx32	220426_LU1_dschuster_C05_001	1	P30405	Peptidyl-prolyl cis-trans isomerase F, mitochondrial	PPIF_HUMAN	0.483	False	0	125853
Cx32	220426_LU1_dschuster_C05_001	1	P30405	NaN	P30405	0	False	NaN	NaN
Cx32	220426_LU1_dschuster_C05_001	1	P30419	Glycylpeptide N-tetradecanoyltransferase 1	NMT1_HUMAN	0.379	False	0	34580.7
Cx32	220426_LU1_dschuster_C05_001	1	P30419	NaN	P30419	0	False	NaN	NaN
Cx32	220426_LU1_dschuster_C05_001	1	P30511	HLA class I histocompatibility antigen, alpha chain F	HLAF_HUMAN	0.197	False	0	21054
Cx32	220426_LU1_dschuster_C05_001	1	P30511	NaN	P30511	0	False	NaN	NaN
Cx32	220426_LU1_dschuster_C05_001	1	P30519	Heme oxygenase 2	HMOX2_HUMAN	0.608	False	0	63535.3
Cx32	220426_LU1_dschuster_C05_001	1	P30519	NaN	P30519	0	False	NaN	NaN
Cx32	220426_LU1_dschuster_C05_001	1	P30520	Adenylosuccinate synthetase isozyme 2	PURA2_HUMAN	0.307	False	0	29189
Cx32	220426_LU1_dschuster_C05_001	1	P30520	NaN	P30520	0	False	NaN	NaN
Cx32	220426_LU1_dschuster_C05_001	1	P30533	Alpha-2-macroglobulin receptor-associated protein	AMRP_HUMAN	0.339	False	0	46982.3
Cx32	220426_LU1_dschuster_C05_001	1	P30533	NaN	P30533	0	False	NaN	NaN
Cx32	220426_LU1_dschuster_C05_001	1	P30536	Translocator protein	TSPO_HUMAN	0.231	False	0	9266.64
Cx32	220426_LU1_dschuster_C05_001	1	P30566	Adenylosuccinate lyase	PUR8_HUMAN	0.188	False	0	9652.58
Cx32	220426_LU1_dschuster_C05_001	1	P30626	Sorcin	SORCN_HUMAN	0.152	False	0	19588.4
Cx32	220426_LU1_dschuster_C05_001	1	P30825	High affinity cationic amino acid transporter 1	SL7A1_HUMAN	0.138	False	0	463717
Cx32	220426_LU1_dschuster_C05_001	1	P30825	NaN	P30825	0	False	NaN	NaN
Cx32	220426_LU1_dschuster_C05_001	1	P30837	Aldehyde dehydrogenase X, mitochondrial	AL1B1_HUMAN	0.337	False	0	14821.5
Cx32	220426_LU1_dschuster_C05_001	1	P30837	NaN	P30837	0	False	NaN	NaN
Cx32	220426_LU1_dschuster_C05_001	1	P30876	DNA-directed RNA polymerase II subunit RPB2	RPB2_HUMAN	0.043	False	0	4989.14
Cx32	220426_LU1_dschuster_C05_001	1	P30876	NaN	P30876	0	False	NaN	NaN
Cx32	220426_LU1_dschuster_C05_001	1	P31025	Lipocalin-1	LCN1_HUMAN	0.165	False	0	23.3934
Cx32	220426_LU1_dschuster_C05_001	1	P31025	NaN	P31025	0	False	NaN	NaN
Cx32	220426_LU1_dschuster_C05_001	1	P31040	Succinate dehydrogenase [ubiquinone] flavoprotein subunit, mitochondrial	SDHA_HUMAN	0.654	False	0	463330
Cx32	220426_LU1_dschuster_C05_001	1	P31040	NaN	P31040	0	False	NaN	NaN
Cx32	220426_LU1_dschuster_C05_001	1	P31150	Rab GDP dissociation inhibitor alpha	GDIA_HUMAN	0.132	False	0	8226.5
Cx32	220426_LU1_dschuster_C05_001	1	P31151	Protein S100-A7	S10A7_HUMAN	0.416	False	0	29791.7
Cx32	220426_LU1_dschuster_C05_001	1	P31153	S-adenosylmethionine synthase isoform type-2	METK2_HUMAN	0.354	False	0	45150.6
Cx32	220426_LU1_dschuster_C05_001	1	P31641	Sodium- and chloride-dependent taurine transporter	SC6A6_HUMAN	0.163	False	0	178303
Cx32	220426_LU1_dschuster_C05_001	1	P31641	NaN	P31641	0	False	NaN	NaN
Cx32	220426_LU1_dschuster_C05_001	1	P31689	DnaJ homolog subfamily A member 1	DNJA1_HUMAN	0.159	False	0	2580.23
Cx32	220426_LU1_dschuster_C05_001	1	P31689	NaN	P31689	0	False	NaN	NaN
Cx32	220426_LU1_dschuster_C05_001	1	P31930	Cytochrome b-c1 complex subunit 1, mitochondrial	QCR1_HUMAN	0.573	False	0	104187
Cx32	220426_LU1_dschuster_C05_001	1	P31930	NaN	P31930	0	False	NaN	NaN
Cx32	220426_LU1_dschuster_C05_001	1	P31937	3-hydroxyisobutyrate dehydrogenase, mitochondrial	3HIDH_HUMAN	0.435	False	0	64420.3
Cx32	220426_LU1_dschuster_C05_001	1	P31937	NaN	P31937	0	False	NaN	NaN
Cx32	220426_LU1_dschuster_C05_001	1	P31939	Bifunctional purine biosynthesis protein ATIC	PUR9_HUMAN	0.541	False	0	41273.7
Cx32	220426_LU1_dschuster_C05_001	1	P31939	NaN	P31939	0	False	NaN	NaN
Cx32	220426_LU1_dschuster_C05_001	1	P31942	Heterogeneous nuclear ribonucleoprotein H3	HNRH3_HUMAN	0.179	False	0	4506.49
Cx32	220426_LU1_dschuster_C05_001	1	P31942	NaN	P31942	0	False	NaN	NaN
Cx32	220426_LU1_dschuster_C05_001	1	P31943	Heterogeneous nuclear ribonucleoprotein H	HNRH1_HUMAN	0.535	False	0	105594
Cx32	220426_LU1_dschuster_C05_001	1	P31943	NaN	P31943	0	False	NaN	NaN
Cx32	220426_LU1_dschuster_C05_001	1	P31944	Caspase-14	CASPE_HUMAN	0.421	False	0	77738.1
Cx32	220426_LU1_dschuster_C05_001	1	P31944	NaN	P31944	0	False	NaN	NaN
Cx32	220426_LU1_dschuster_C05_001	1	P31946	14-3-3 protein beta/alpha	1433B_HUMAN	0.508	False	0	283244
Cx32	220426_LU1_dschuster_C05_001	1	P31947	14-3-3 protein sigma	1433S_HUMAN	0	False	0	NaN
Cx32	220426_LU1_dschuster_C05_001	1	P31948	Stress-induced-phosphoprotein 1	STIP1_HUMAN	0.569	False	0	261765
Cx32	220426_LU1_dschuster_C05_001	1	P31948	NaN	P31948	0	False	NaN	NaN
Cx32	220426_LU1_dschuster_C05_001	1	P31949	Protein S100-A11	S10AB_HUMAN	0.257	False	0	8031.84
Cx32	220426_LU1_dschuster_C05_001	1	P32004	Neural cell adhesion molecule L1	L1CAM_HUMAN	0.272	False	0	111368
Cx32	220426_LU1_dschuster_C05_001	1	P32004	NaN	P32004	0	False	NaN	NaN
Cx32	220426_LU1_dschuster_C05_001	1	P32119	Peroxiredoxin-2	PRDX2_HUMAN	0.525	False	0	94142.3
Cx32	220426_LU1_dschuster_C05_001	1	P32119	NaN	P32119	0	False	NaN	NaN
Cx32	220426_LU1_dschuster_C05_001	1	P32298	G protein-coupled receptor kinase 4	GRK4_HUMAN	0	True	0.000629129	NaN
Cx32	220426_LU1_dschuster_C05_001	1	P32322	Pyrroline-5-carboxylate reductase 1, mitochondrial	P5CR1_HUMAN	0.408	False	0	64370.8
Cx32	220426_LU1_dschuster_C05_001	1	P32322	NaN	P32322	0	False	NaN	NaN
Cx32	220426_LU1_dschuster_C05_001	1	P32418	Sodium/calcium exchanger 1	NAC1_HUMAN	0.14	False	0	29573
Cx32	220426_LU1_dschuster_C05_001	1	P32418	NaN	P32418	0	False	NaN	NaN
Cx32	220426_LU1_dschuster_C05_001	1	P32929	Cystathionine gamma-lyase	CGL_HUMAN	0.407	False	0	48493.6
Cx32	220426_LU1_dschuster_C05_001	1	P32929	NaN	P32929	0	False	NaN	NaN
Cx32	220426_LU1_dschuster_C05_001	1	P32969	60S ribosomal protein L9	RL9_HUMAN	0.052	True	0	8118.39
Cx32	220426_LU1_dschuster_C05_001	1	P32970	CD70 antigen	CD70_HUMAN	0.057	True	0	13500.7
Cx32	220426_LU1_dschuster_C05_001	1	P32970	NaN	P32970	0	False	NaN	NaN
Cx32	220426_LU1_dschuster_C05_001	1	P33121	Long-chain-fatty-acid--CoA ligase 1	ACSL1_HUMAN	0.074	False	0	2793.09
Cx32	220426_LU1_dschuster_C05_001	1	P33176	Kinesin-1 heavy chain	KINH_HUMAN	0.448	False	0	39293.3
Cx32	220426_LU1_dschuster_C05_001	1	P33176	NaN	P33176	0	False	NaN	NaN
Cx32	220426_LU1_dschuster_C05_001	1	P33240	Cleavage stimulation factor subunit 2	CSTF2_HUMAN	0.092	False	0	19115.7
Cx32	220426_LU1_dschuster_C05_001	1	P33316	Deoxyuridine 5'-triphosphate nucleotidohydrolase, mitochondrial	DUT_HUMAN	0.421	False	0	36664.2
Cx32	220426_LU1_dschuster_C05_001	1	P33527	Multidrug resistance-associated protein 1	MRP1_HUMAN	0.444	False	0	197775
Cx32	220426_LU1_dschuster_C05_001	1	P33527	NaN	P33527	0	False	NaN	NaN
Cx32	220426_LU1_dschuster_C05_001	1	P33908	Mannosyl-oligosaccharide 1,2-alpha-mannosidase IA	MA1A1_HUMAN	0	True	0.00307409	NaN
Cx32	220426_LU1_dschuster_C05_001	1	P33991	DNA replication licensing factor MCM4	MCM4_HUMAN	0.211	False	0	14042.8
Cx32	220426_LU1_dschuster_C05_001	1	P33991	NaN	P33991	0	False	NaN	NaN
Cx32	220426_LU1_dschuster_C05_001	1	P33992	DNA replication licensing factor MCM5	MCM5_HUMAN	0.365	False	0	104070
Cx32	220426_LU1_dschuster_C05_001	1	P33992	NaN	P33992	0	False	NaN	NaN
Cx32	220426_LU1_dschuster_C05_001	1	P33993	DNA replication licensing factor MCM7	MCM7_HUMAN	0.196	False	0	5477.81
Cx32	220426_LU1_dschuster_C05_001	1	P33993	NaN	P33993	0	False	NaN	NaN
Cx32	220426_LU1_dschuster_C05_001	1	P34741	Syndecan-2	SDC2_HUMAN	0.199	False	0	11449.2
Cx32	220426_LU1_dschuster_C05_001	1	P34896	Serine hydroxymethyltransferase, cytosolic	GLYC_HUMAN	0	True	0.0573819	NaN
Cx32	220426_LU1_dschuster_C05_001	1	P34897	Serine hydroxymethyltransferase, mitochondrial	GLYM_HUMAN	0.8	False	0	1.87907e+06
Cx32	220426_LU1_dschuster_C05_001	1	P34897	NaN	P34897	0	False	NaN	NaN
Cx32	220426_LU1_dschuster_C05_001	1	P34913	Bifunctional epoxide hydrolase 2	HYES_HUMAN	0.123	False	0	14326.4
Cx32	220426_LU1_dschuster_C05_001	1	P34925	Tyrosine-protein kinase RYK	RYK_HUMAN	0.122	False	0	11449.1
Cx32	220426_LU1_dschuster_C05_001	1	P34932	Heat shock 70 kDa protein 4	HSP74_HUMAN	0.698	False	0	156196
Cx32	220426_LU1_dschuster_C05_001	1	P34932	NaN	P34932	0	False	NaN	NaN
Cx32	220426_LU1_dschuster_C05_001	1	P34949	Mannose-6-phosphate isomerase	MPI_HUMAN	0.064	False	0	1390.87
Cx32	220426_LU1_dschuster_C05_001	1	P34949	NaN	P34949	0	False	NaN	NaN
Cx32	220426_LU1_dschuster_C05_001	1		(Bos taurus) Alpha-1-antiproteinase precursor	P34955	0.298	False	0	39857.5
Cx32	220426_LU1_dschuster_C05_001	1	P34955	NaN	P34955	0	False	NaN	NaN
Cx32	220426_LU1_dschuster_C05_001	1	P35030	Trypsin-3	TRY3_HUMAN	0.043	True	0	19959.6
Cx32	220426_LU1_dschuster_C05_001	1	P35052	Glypican-1	GPC1_HUMAN	0.217	False	0	14327
Cx32	220426_LU1_dschuster_C05_001	1	P35080	Profilin-2	PROF2_HUMAN	0.364	False	0	78040.4
Cx32	220426_LU1_dschuster_C05_001	1	P35221	Catenin alpha-1	CTNA1_HUMAN	0.376	False	0	111188
Cx32	220426_LU1_dschuster_C05_001	1	P35221	NaN	P35221	0	False	NaN	NaN
Cx32	220426_LU1_dschuster_C05_001	1	P35222	Catenin beta-1	CTNB1_HUMAN	0.099	False	0	3897.93
Cx32	220426_LU1_dschuster_C05_001	1	P35232	Prohibitin	PHB_HUMAN	0.728	False	0	67310.5
Cx32	220426_LU1_dschuster_C05_001	1	P35232	NaN	P35232	0	False	NaN	NaN
Cx32	220426_LU1_dschuster_C05_001	1	P35237	Serpin B6	SPB6_HUMAN	0.189	False	0	19399.5
Cx32	220426_LU1_dschuster_C05_001	1	P35241	Radixin	RADI_HUMAN	0.25	False	0	212408
Cx32	220426_LU1_dschuster_C05_001	1	P35241	NaN	P35241	0	False	NaN	NaN
Cx32	220426_LU1_dschuster_C05_001	1	P35249	Replication factor C subunit 4	RFC4_HUMAN	0.025	True	0	3090.77
Cx32	220426_LU1_dschuster_C05_001	1	P35250	Replication factor C subunit 2	RFC2_HUMAN	0.037	True	0	9163.62
Cx32	220426_LU1_dschuster_C05_001	1	P35268	60S ribosomal protein L22	RL22_HUMAN	0.391	False	0	9075.7
Cx32	220426_LU1_dschuster_C05_001	1	P35270	Sepiapterin reductase	SPRE_HUMAN	0.157	False	0	3596.28
Cx32	220426_LU1_dschuster_C05_001	1	P35527	Keratin, type I cytoskeletal 9	K1C9_HUMAN	71.1%;71.1%	False	0	8034992
Cx32	220426_LU1_dschuster_C05_001	1	P35527	NaN	P35527	0	False	NaN	NaN
Cx32	220426_LU1_dschuster_C05_001	1	P35568	Insulin receptor substrate 1	IRS1_HUMAN	0	True	0.322676	NaN
Cx32	220426_LU1_dschuster_C05_001	1	P35573	Glycogen debranching enzyme	GDE_HUMAN	0.349	False	0	47331.3
Cx32	220426_LU1_dschuster_C05_001	1	P35573	NaN	P35573	0	False	NaN	NaN
Cx32	220426_LU1_dschuster_C05_001	1	P35579	Myosin-9	MYH9_HUMAN	0.466	False	0	222008
Cx32	220426_LU1_dschuster_C05_001	1	P35579	NaN	P35579	0	False	NaN	NaN
Cx32	220426_LU1_dschuster_C05_001	1	P35580	Myosin-10	MYH10_HUMAN	0.454	False	0	121699
Cx32	220426_LU1_dschuster_C05_001	1	P35580	NaN	P35580	0	False	NaN	NaN
Cx32	220426_LU1_dschuster_C05_001	1	P35606	Coatomer subunit beta'	COPB2_HUMAN	0.347	False	0	21177.5
Cx32	220426_LU1_dschuster_C05_001	1	P35606	NaN	P35606	0	False	NaN	NaN
Cx32	220426_LU1_dschuster_C05_001	1	P35610	Sterol O-acyltransferase 1	SOAT1_HUMAN	0.109	False	0	12546.4
Cx32	220426_LU1_dschuster_C05_001	1	P35611	Alpha-adducin	ADDA_HUMAN	0.042	False	0	3626.34
Cx32	220426_LU1_dschuster_C05_001	1	P35613	Basigin	BASI_HUMAN	0.532	False	0	25624874
Cx32	220426_LU1_dschuster_C05_001	1	P35613	NaN	P35613	0	False	NaN	NaN
Cx32	220426_LU1_dschuster_C05_001	1	P35637	RNA-binding protein FUS	FUS_HUMAN	0.065	False	0	23605.2
Cx32	220426_LU1_dschuster_C05_001	1	P35637	NaN	P35637	0	False	NaN	NaN
Cx32	220426_LU1_dschuster_C05_001	1	P35658	Nuclear pore complex protein Nup214	NU214_HUMAN	0.22	False	0	80910.8
Cx32	220426_LU1_dschuster_C05_001	1	P35658	NaN	P35658	0	False	NaN	NaN
Cx32	220426_LU1_dschuster_C05_001	1	P35659	Protein DEK	DEK_HUMAN	0	True	0	NaN
Cx32	220426_LU1_dschuster_C05_001	1	P35670	Copper-transporting ATPase 2	ATP7B_HUMAN	0.016	False	0.000629129	50304.6
Cx32	220426_LU1_dschuster_C05_001	1	P35813	Protein phosphatase 1A	PPM1A_HUMAN	0.173	False	0	11809.9
Cx32	220426_LU1_dschuster_C05_001	1	P35813	NaN	P35813	0	False	NaN	NaN
Cx32	220426_LU1_dschuster_C05_001	1	P35908	Keratin, type II cytoskeletal 2 epidermal	K22E_HUMAN	70.7%;70.7%	False	0	5.67e+06
Cx32	220426_LU1_dschuster_C05_001	1	P35908	NaN	P35908	0	False	NaN	NaN
Cx32	220426_LU1_dschuster_C05_001	1	P35914	Hydroxymethylglutaryl-CoA lyase, mitochondrial	HMGCL_HUMAN	0.385	False	0	49063.5
Cx32	220426_LU1_dschuster_C05_001	1	P35914	NaN	P35914	0	False	NaN	NaN
Cx32	220426_LU1_dschuster_C05_001	1	P35916	Vascular endothelial growth factor receptor 3	VGFR3_HUMAN	0.244	False	0	63070.3
Cx32	220426_LU1_dschuster_C05_001	1	P35916	NaN	P35916	0	False	NaN	NaN
Cx32	220426_LU1_dschuster_C05_001	1	P35998	26S proteasome regulatory subunit 7	PRS7_HUMAN	0.256	False	0	22551.9
Cx32	220426_LU1_dschuster_C05_001	1	P36021	Monocarboxylate transporter 8	MOT8_HUMAN	0.071	False	0	55586.3
Cx32	220426_LU1_dschuster_C05_001	1	P36405	ADP-ribosylation factor-like protein 3	ARL3_HUMAN	0.341	False	0	45227
Cx32	220426_LU1_dschuster_C05_001	1	P36405	NaN	P36405	0	False	NaN	NaN
Cx32	220426_LU1_dschuster_C05_001	1	P36507	Dual specificity mitogen-activated protein kinase kinase 2	MP2K2_HUMAN	0.195	False	0	2538.46
Cx32	220426_LU1_dschuster_C05_001	1	P36507	NaN	P36507	0	False	NaN	NaN
Cx32	220426_LU1_dschuster_C05_001	1	P36542	ATP synthase subunit gamma, mitochondrial	ATPG_HUMAN	0.46	False	0	385426
Cx32	220426_LU1_dschuster_C05_001	1	P36542	NaN	P36542	0	False	NaN	NaN
Cx32	220426_LU1_dschuster_C05_001	1	P36543	V-type proton ATPase subunit E 1	VATE1_HUMAN	0.296	False	0	36557.6
Cx32	220426_LU1_dschuster_C05_001	1	P36543	NaN	P36543	0	False	NaN	NaN
Cx32	220426_LU1_dschuster_C05_001	1	P36551	Oxygen-dependent coproporphyrinogen-III oxidase, mitochondrial	HEM6_HUMAN	0.553	False	0	178242
Cx32	220426_LU1_dschuster_C05_001	1	P36551	NaN	P36551	0	False	NaN	NaN
Cx32	220426_LU1_dschuster_C05_001	1	P36578	60S ribosomal protein L4	RL4_HUMAN	0.119	False	0	10548
Cx32	220426_LU1_dschuster_C05_001	1	P36578	NaN	P36578	0	False	NaN	NaN
Cx32	220426_LU1_dschuster_C05_001	1	P36776	Lon protease homolog, mitochondrial	LONM_HUMAN	0.396	False	0	122948
Cx32	220426_LU1_dschuster_C05_001	1	P36871	Phosphoglucomutase-1	PGM1_HUMAN	0.258	False	0	18821.4
Cx32	220426_LU1_dschuster_C05_001	1	P36871	NaN	P36871	0	False	NaN	NaN
Cx32	220426_LU1_dschuster_C05_001	1	P36873	Serine/threonine-protein phosphatase PP1-gamma catalytic subunit	PP1G_HUMAN	0	True	0	NaN
Cx32	220426_LU1_dschuster_C05_001	1	P36894	Bone morphogenetic protein receptor type-1A	BMR1A_HUMAN	0.207	False	0	23056.8
Cx32	220426_LU1_dschuster_C05_001	1	P36894	NaN	P36894	0	False	NaN	NaN
Cx32	220426_LU1_dschuster_C05_001	1	P36896	Activin receptor type-1B	ACV1B_HUMAN	0.125	False	0	6994.76
Cx32	220426_LU1_dschuster_C05_001	1	P36897	TGF-beta receptor type-1	TGFR1_HUMAN	0.203	False	0	9921.32
Cx32	220426_LU1_dschuster_C05_001	1	P36941	Tumor necrosis factor receptor superfamily member 3	TNR3_HUMAN	0.172	False	0	52850.9
Cx32	220426_LU1_dschuster_C05_001	1	P36941	NaN	P36941	0	False	NaN	NaN
Cx32	220426_LU1_dschuster_C05_001	1	P36957	Dihydrolipoyllysine-residue succinyltransferase component of 2-oxoglutarate dehydrogenase complex, mitochondrial	ODO2_HUMAN	0.318	False	0	136918
Cx32	220426_LU1_dschuster_C05_001	1	P36957	NaN	P36957	0	False	NaN	NaN
Cx32	220426_LU1_dschuster_C05_001	1	P36969	Phospholipid hydroperoxide glutathione peroxidase	GPX4_HUMAN	0.056	True	0	23183.2
Cx32	220426_LU1_dschuster_C05_001	1	P37108	Signal recognition particle 14 kDa protein	SRP14_HUMAN	0.074	True	0	10033.4
Cx32	220426_LU1_dschuster_C05_001	1	P37198	Nuclear pore glycoprotein p62	NUP62_HUMAN	0.272	False	0	47723.7
Cx32	220426_LU1_dschuster_C05_001	1	P37198	NaN	P37198	0	False	NaN	NaN
Cx32	220426_LU1_dschuster_C05_001	1	P37235	Hippocalcin-like protein 1	HPCL1_HUMAN	0.295	False	0	19844.8
Cx32	220426_LU1_dschuster_C05_001	1	P37235	NaN	P37235	0	False	NaN	NaN
Cx32	220426_LU1_dschuster_C05_001	1	P37268	Squalene synthase	FDFT_HUMAN	0.254	False	0	8669.45
Cx32	220426_LU1_dschuster_C05_001	1	P37268	NaN	P37268	0	False	NaN	NaN
Cx32	220426_LU1_dschuster_C05_001	1	P37287	Phosphatidylinositol N-acetylglucosaminyltransferase subunit A	PIGA_HUMAN	0.043	True	0.00490046	524.55
Cx32	220426_LU1_dschuster_C05_001	1	P37802	Transgelin-2	TAGL2_HUMAN	0.739	False	0	116101
Cx32	220426_LU1_dschuster_C05_001	1	P37802	NaN	P37802	0	False	NaN	NaN
Cx32	220426_LU1_dschuster_C05_001	1	P37837	Transaldolase	TALDO_HUMAN	0.439	False	0	47248.1
Cx32	220426_LU1_dschuster_C05_001	1	P38117	Electron transfer flavoprotein subunit beta	ETFB_HUMAN	0.553	False	0	88615
Cx32	220426_LU1_dschuster_C05_001	1	P38117	NaN	P38117	0	False	NaN	NaN
Cx32	220426_LU1_dschuster_C05_001	1	P38159;Q96E39	RNA-binding motif protein, X chromosome;RNA binding motif protein, X-linked-like-1	RBMX_HUMAN;RMXL1_HUMAN	10.5%;10.5%	False	0	6549.78
Cx32	220426_LU1_dschuster_C05_001	1	P38484	Interferon gamma receptor 2	INGR2_HUMAN	0.089	False	0	9806.28
Cx32	220426_LU1_dschuster_C05_001	1	P38571	Lysosomal acid lipase/cholesteryl ester hydrolase	LICH_HUMAN	0.043	False	0	16677
Cx32	220426_LU1_dschuster_C05_001	1	P38606	V-type proton ATPase catalytic subunit A	VATA_HUMAN	0.616	False	0	165933
Cx32	220426_LU1_dschuster_C05_001	1	P38606	NaN	P38606	0	False	NaN	NaN
Cx32	220426_LU1_dschuster_C05_001	1	P38646	Stress-70 protein, mitochondrial	GRP75_HUMAN	0.636	False	0	1.14648e+06
Cx32	220426_LU1_dschuster_C05_001	1	P38646	NaN	P38646	0	False	NaN	NaN
Cx32	220426_LU1_dschuster_C05_001	1	P38919	Eukaryotic initiation factor 4A-III	IF4A3_HUMAN	0.112	False	0	31030.5
Cx32	220426_LU1_dschuster_C05_001	1	P39019	40S ribosomal protein S19	RS19_HUMAN	0.393	False	0	42746.6
Cx32	220426_LU1_dschuster_C05_001	1	P39023	60S ribosomal protein L3	RL3_HUMAN	0.055	False	0	33687
Cx32	220426_LU1_dschuster_C05_001	1	P39210	Protein Mpv17	MPV17_HUMAN	0.131	True	0	1424.91
Cx32	220426_LU1_dschuster_C05_001	1	P39656	Dolichyl-diphosphooligosaccharide--protein glycosyltransferase 48 kDa subunit	OST48_HUMAN	0.397	False	0	38439.1
Cx32	220426_LU1_dschuster_C05_001	1	P39656	NaN	P39656	0	False	NaN	NaN
Cx32	220426_LU1_dschuster_C05_001	1	P39687	Acidic leucine-rich nuclear phosphoprotein 32 family member A	AN32A_HUMAN	0.293	False	0	53092.6
Cx32	220426_LU1_dschuster_C05_001	1	P39687	NaN	P39687	0	False	NaN	NaN
Cx32	220426_LU1_dschuster_C05_001	1	P39748	Flap endonuclease 1	FEN1_HUMAN	0.15	False	0	4194.76
Cx32	220426_LU1_dschuster_C05_001	1	P40189	Interleukin-6 receptor subunit beta	IL6RB_HUMAN	0.371	False	0	74518.4
Cx32	220426_LU1_dschuster_C05_001	1	P40189	NaN	P40189	0	False	NaN	NaN
Cx32	220426_LU1_dschuster_C05_001	1	P40222	Alpha-taxilin	TXLNA_HUMAN	0.016	False	0.00124339	7863.47
Cx32	220426_LU1_dschuster_C05_001	1	P40222	NaN	P40222	0	False	NaN	NaN
Cx32	220426_LU1_dschuster_C05_001	1	P40227	T-complex protein 1 subunit zeta	TCPZ_HUMAN	0.576	False	0	67131.7
Cx32	220426_LU1_dschuster_C05_001	1	P40227	NaN	P40227	0	False	NaN	NaN
Cx32	220426_LU1_dschuster_C05_001	1	P40429	60S ribosomal protein L13a	RL13A_HUMAN	0.207	False	0	23874.5
Cx32	220426_LU1_dschuster_C05_001	1	P40429	NaN	P40429	0	False	NaN	NaN
Cx32	220426_LU1_dschuster_C05_001	1	P40616	ADP-ribosylation factor-like protein 1	ARL1_HUMAN	0.619	False	0	257056
Cx32	220426_LU1_dschuster_C05_001	1	P40818	Ubiquitin carboxyl-terminal hydrolase 8	UBP8_HUMAN	0.009	True	0	1664.3
Cx32	220426_LU1_dschuster_C05_001	1	P40925	Malate dehydrogenase, cytoplasmic	MDHC_HUMAN	0.371	False	0	223520
Cx32	220426_LU1_dschuster_C05_001	1	P40926	Malate dehydrogenase, mitochondrial	MDHM_HUMAN	0.746	False	0	3.89988e+06
Cx32	220426_LU1_dschuster_C05_001	1	P40926	NaN	P40926	0	False	NaN	NaN
Cx32	220426_LU1_dschuster_C05_001	1	P40938	Replication factor C subunit 3	RFC3_HUMAN	0.039	False	0	4123.92
Cx32	220426_LU1_dschuster_C05_001	1	P40938	NaN	P40938	0	False	NaN	NaN
Cx32	220426_LU1_dschuster_C05_001	1	P40939	Trifunctional enzyme subunit alpha, mitochondrial	ECHA_HUMAN	0.606	False	0	266703
Cx32	220426_LU1_dschuster_C05_001	1	P40939	NaN	P40939	0	False	NaN	NaN
Cx32	220426_LU1_dschuster_C05_001	1	P41091;Q2VIR3	Eukaryotic translation initiation factor 2 subunit 3;Eukaryotic translation initiation factor 2 subunit 3B	IF2G_HUMAN;IF2GL_HUMAN	4.4%;4.4%	False	0	9236.32
Cx32	220426_LU1_dschuster_C05_001	1	P41240	Tyrosine-protein kinase CSK	CSK_HUMAN	0.413	False	0	81174.3
Cx32	220426_LU1_dschuster_C05_001	1	P41240	NaN	P41240	0	False	NaN	NaN
Cx32	220426_LU1_dschuster_C05_001	1	P41250	Glycine--tRNA ligase	GARS_HUMAN	0.498	False	0	65603.3
Cx32	220426_LU1_dschuster_C05_001	1	P41250	NaN	P41250	0	False	NaN	NaN
Cx32	220426_LU1_dschuster_C05_001	1	P41252	Isoleucine--tRNA ligase, cytoplasmic	SYIC_HUMAN	0.213	False	0	77182.8
Cx32	220426_LU1_dschuster_C05_001	1	P41252	NaN	P41252	0	False	NaN	NaN
Cx32	220426_LU1_dschuster_C05_001	1	P41273	Tumor necrosis factor ligand superfamily member 9	TNFL9_HUMAN	0.067	True	0	12004.7
Cx32	220426_LU1_dschuster_C05_001	1	P41440	Reduced folate transporter	S19A1_HUMAN	0.343	False	0	120050
Cx32	220426_LU1_dschuster_C05_001	1	P41440	NaN	P41440	0	False	NaN	NaN
Cx32	220426_LU1_dschuster_C05_001	1	P41732	Tetraspanin-7	TSN7_HUMAN	0.06	True	0	5800.71
Cx32	220426_LU1_dschuster_C05_001	1	P42126	Enoyl-CoA delta isomerase 1, mitochondrial	ECI1_HUMAN	0.493	False	0	401837
Cx32	220426_LU1_dschuster_C05_001	1	P42126	NaN	P42126	0	False	NaN	NaN
Cx32	220426_LU1_dschuster_C05_001	1	P42167	Lamina-associated polypeptide 2, isoforms beta/gamma	LAP2B_HUMAN	0.333	False	0	27961.8
Cx32	220426_LU1_dschuster_C05_001	1	P42167	NaN	P42167	0	False	NaN	NaN
Cx32	220426_LU1_dschuster_C05_001	1	P42224	Signal transducer and activator of transcription 1-alpha/beta	STAT1_HUMAN	0.296	False	0	40096.9
Cx32	220426_LU1_dschuster_C05_001	1	P42224	NaN	P42224	0	False	NaN	NaN
Cx32	220426_LU1_dschuster_C05_001	1	P42285	Exosome RNA helicase MTR4	MTREX_HUMAN	0.025	False	0	11013.5
Cx32	220426_LU1_dschuster_C05_001	1	P42345	Serine/threonine-protein kinase mTOR	MTOR_HUMAN	0.058	False	0	5597.03
Cx32	220426_LU1_dschuster_C05_001	1	P42345	NaN	P42345	0	False	NaN	NaN
Cx32	220426_LU1_dschuster_C05_001	1	P42356	Phosphatidylinositol 4-kinase alpha	PI4KA_HUMAN	0.109	False	0	6705.35
Cx32	220426_LU1_dschuster_C05_001	1	P42356	NaN	P42356	0	False	NaN	NaN
Cx32	220426_LU1_dschuster_C05_001	1	P42357	Histidine ammonia-lyase	HUTH_HUMAN	0.027	True	0.00031837	4715.71
Cx32	220426_LU1_dschuster_C05_001	1	P42566	Epidermal growth factor receptor substrate 15	EPS15_HUMAN	0.062	False	0	11816.9
Cx32	220426_LU1_dschuster_C05_001	1	P42566	NaN	P42566	0	False	NaN	NaN
Cx32	220426_LU1_dschuster_C05_001	1	P42574	Caspase-3	CASP3_HUMAN	0.09	False	0	7994.33
Cx32	220426_LU1_dschuster_C05_001	1	P42574	NaN	P42574	0	False	NaN	NaN
Cx32	220426_LU1_dschuster_C05_001	1	P42677	40S ribosomal protein S27	RS27_HUMAN	0.131	True	0	36424.6
Cx32	220426_LU1_dschuster_C05_001	1	P42695	Condensin-2 complex subunit D3	CNDD3_HUMAN	0	True	0	NaN
Cx32	220426_LU1_dschuster_C05_001	1	P42702	Leukemia inhibitory factor receptor	LIFR_HUMAN	0.211	False	0	67742.3
Cx32	220426_LU1_dschuster_C05_001	1	P42702	NaN	P42702	0	False	NaN	NaN
Cx32	220426_LU1_dschuster_C05_001	1	P42704	Leucine-rich PPR motif-containing protein, mitochondrial	LPPRC_HUMAN	0.69	False	0	1.21565e+06
Cx32	220426_LU1_dschuster_C05_001	1	P42704	NaN	P42704	0	False	NaN	NaN
Cx32	220426_LU1_dschuster_C05_001	1	P42765	3-ketoacyl-CoA thiolase, mitochondrial	THIM_HUMAN	0.66	False	0	170899
Cx32	220426_LU1_dschuster_C05_001	1	P42765	NaN	P42765	0	False	NaN	NaN
Cx32	220426_LU1_dschuster_C05_001	1	P42766	60S ribosomal protein L35	RL35_HUMAN	0.138	False	0	10894.4
Cx32	220426_LU1_dschuster_C05_001	1	P42766	NaN	P42766	0	False	NaN	NaN
Cx32	220426_LU1_dschuster_C05_001	1	P42785	Lysosomal Pro-X carboxypeptidase	PCP_HUMAN	0.284	False	0	27715.5
Cx32	220426_LU1_dschuster_C05_001	1	P42785	NaN	P42785	0	False	NaN	NaN
Cx32	220426_LU1_dschuster_C05_001	1	P42858	Huntingtin	HD_HUMAN	0.054	False	0	9613.17
Cx32	220426_LU1_dschuster_C05_001	1	P42892	Endothelin-converting enzyme 1	ECE1_HUMAN	0.503	False	0	367438
Cx32	220426_LU1_dschuster_C05_001	1	P42892	NaN	P42892	0	False	NaN	NaN
Cx32	220426_LU1_dschuster_C05_001	1	P43003	Excitatory amino acid transporter 1	EAA1_HUMAN	0.242	False	0	260784
Cx32	220426_LU1_dschuster_C05_001	1	P43003	NaN	P43003	0	False	NaN	NaN
Cx32	220426_LU1_dschuster_C05_001	1	P43007	Neutral amino acid transporter A	SATT_HUMAN	0.4	False	0	175028
Cx32	220426_LU1_dschuster_C05_001	1	P43007	NaN	P43007	0	False	NaN	NaN
Cx32	220426_LU1_dschuster_C05_001	1	P43034	Platelet-activating factor acetylhydrolase IB subunit beta	LIS1_HUMAN	0.359	False	0	39528.7
Cx32	220426_LU1_dschuster_C05_001	1	P43034	NaN	P43034	0	False	NaN	NaN
Cx32	220426_LU1_dschuster_C05_001	1	P43121	Cell surface glycoprotein MUC18	MUC18_HUMAN	0.545	False	0	2.68389e+06
Cx32	220426_LU1_dschuster_C05_001	1	P43121	NaN	P43121	0	False	NaN	NaN
Cx32	220426_LU1_dschuster_C05_001	1	P43155	Carnitine O-acetyltransferase	CACP_HUMAN	0.075	False	0	11803.5
Cx32	220426_LU1_dschuster_C05_001	1	P43243	Matrin-3	MATR3_HUMAN	0.25	False	0	14348.3
Cx32	220426_LU1_dschuster_C05_001	1	P43243	NaN	P43243	0	False	NaN	NaN
Cx32	220426_LU1_dschuster_C05_001	1	P43246	DNA mismatch repair protein Msh2	MSH2_HUMAN	0.548	False	0	101239
Cx32	220426_LU1_dschuster_C05_001	1	P43246	NaN	P43246	0	False	NaN	NaN
Cx32	220426_LU1_dschuster_C05_001	1	P43250	G protein-coupled receptor kinase 6	GRK6_HUMAN	0	False	0	NaN
Cx32	220426_LU1_dschuster_C05_001	1	P43304	Glycerol-3-phosphate dehydrogenase, mitochondrial	GPDM_HUMAN	0.602	False	0	78166.2
Cx32	220426_LU1_dschuster_C05_001	1	P43304	NaN	P43304	0	False	NaN	NaN
Cx32	220426_LU1_dschuster_C05_001	1	P43307	Translocon-associated protein subunit alpha	SSRA_HUMAN	0.119	False	0	26630.3
Cx32	220426_LU1_dschuster_C05_001	1	P43307	NaN	P43307	0	False	NaN	NaN
Cx32	220426_LU1_dschuster_C05_001	1	P43378	Tyrosine-protein phosphatase non-receptor type 9	PTN9_HUMAN	0.071	False	0	12392.8
Cx32	220426_LU1_dschuster_C05_001	1	P43487	Ran-specific GTPase-activating protein	RANG_HUMAN	0.542	False	0	64219.8
Cx32	220426_LU1_dschuster_C05_001	1	P43490	Nicotinamide phosphoribosyltransferase	NAMPT_HUMAN	0.314	False	0	36514.2
Cx32	220426_LU1_dschuster_C05_001	1	P43686	26S proteasome regulatory subunit 6B	PRS6B_HUMAN	0.117	False	0	9348.18
Cx32	220426_LU1_dschuster_C05_001	1	P43897	Elongation factor Ts, mitochondrial	EFTS_HUMAN	0.092	False	0	12661.5
Cx32	220426_LU1_dschuster_C05_001	1	P45877	Peptidyl-prolyl cis-trans isomerase C	PPIC_HUMAN	0.179	False	0	39169.8
Cx32	220426_LU1_dschuster_C05_001	1	P45877	NaN	P45877	0	False	NaN	NaN
Cx32	220426_LU1_dschuster_C05_001	1	P45880	Voltage-dependent anion-selective channel protein 2	VDAC2_HUMAN	0.67	False	0	295154
Cx32	220426_LU1_dschuster_C05_001	1	P45880	NaN	P45880	0	False	NaN	NaN
Cx32	220426_LU1_dschuster_C05_001	1	P45954	Short/branched chain specific acyl-CoA dehydrogenase, mitochondrial	ACDSB_HUMAN	0.282	False	0	51034.4
Cx32	220426_LU1_dschuster_C05_001	1	P45954	NaN	P45954	0	False	NaN	NaN
Cx32	220426_LU1_dschuster_C05_001	1	P45973	Chromobox protein homolog 5	CBX5_HUMAN	0	True	0	NaN
Cx32	220426_LU1_dschuster_C05_001	1	P45974	Ubiquitin carboxyl-terminal hydrolase 5	UBP5_HUMAN	0.435	False	0	174044
Cx32	220426_LU1_dschuster_C05_001	1	P45974	NaN	P45974	0	False	NaN	NaN
Cx32	220426_LU1_dschuster_C05_001	1	P45984	Mitogen-activated protein kinase 9	MK09_HUMAN	0.108	False	0	4065.81
Cx32	220426_LU1_dschuster_C05_001	1	P45984	NaN	P45984	0	False	NaN	NaN
Cx32	220426_LU1_dschuster_C05_001	1	P46060	Ran GTPase-activating protein 1	RAGP1_HUMAN	0.433	False	0	25189.9
Cx32	220426_LU1_dschuster_C05_001	1	P46060	NaN	P46060	0	False	NaN	NaN
Cx32	220426_LU1_dschuster_C05_001	1	P46063	ATP-dependent DNA helicase Q1	RECQ1_HUMAN	0.017	False	0	2775.82
Cx32	220426_LU1_dschuster_C05_001	1	P46109	Crk-like protein	CRKL_HUMAN	0.614	False	0	140142
Cx32	220426_LU1_dschuster_C05_001	1	P46109	NaN	P46109	0	False	NaN	NaN
Cx32	220426_LU1_dschuster_C05_001	1	P46379	Large proline-rich protein BAG6	BAG6_HUMAN	0.087	False	0	14683.5
Cx32	220426_LU1_dschuster_C05_001	1	P46459	Vesicle-fusing ATPase	NSF_HUMAN	0.384	False	0	25497.6
Cx32	220426_LU1_dschuster_C05_001	1	P46459	NaN	P46459	0	False	NaN	NaN
Cx32	220426_LU1_dschuster_C05_001	1	P46531	Neurogenic locus notch homolog protein 1	NOTC1_HUMAN	0.128	False	0	16945.2
Cx32	220426_LU1_dschuster_C05_001	1	P46531	NaN	P46531	0	False	NaN	NaN
Cx32	220426_LU1_dschuster_C05_001	1	P46776	60S ribosomal protein L27a	RL27A_HUMAN	0.074	True	0	25539.4
Cx32	220426_LU1_dschuster_C05_001	1	P46777	60S ribosomal protein L5	RL5_HUMAN	0.31	False	0	34705.4
Cx32	220426_LU1_dschuster_C05_001	1	P46777	NaN	P46777	0	False	NaN	NaN
Cx32	220426_LU1_dschuster_C05_001	1	P46781	40S ribosomal protein S9	RS9_HUMAN	0.376	False	0	31595.2
Cx32	220426_LU1_dschuster_C05_001	1	P46782	40S ribosomal protein S5	RS5_HUMAN	0.397	False	0	32244
Cx32	220426_LU1_dschuster_C05_001	1	P46782	NaN	P46782	0	False	NaN	NaN
Cx32	220426_LU1_dschuster_C05_001	1	P46783	40S ribosomal protein S10	RS10_HUMAN	0.145	False	0	22445.8
Cx32	220426_LU1_dschuster_C05_001	1	P46783	NaN	P46783	0	False	NaN	NaN
Cx32	220426_LU1_dschuster_C05_001	1	P46926	Glucosamine-6-phosphate isomerase 1	GNPI1_HUMAN	0.26	False	0	7694.69
Cx32	220426_LU1_dschuster_C05_001	1	P46926	NaN	P46926	0	False	NaN	NaN
Cx32	220426_LU1_dschuster_C05_001	1	P46934	E3 ubiquitin-protein ligase NEDD4	NEDD4_HUMAN	0.017	False	0.00124339	4567.02
Cx32	220426_LU1_dschuster_C05_001	1	P46934	NaN	P46934	0	False	NaN	NaN
Cx32	220426_LU1_dschuster_C05_001	1	P46939	Utrophin	UTRN_HUMAN	0.2	False	0	13310.7
Cx32	220426_LU1_dschuster_C05_001	1	P46939	NaN	P46939	0	False	NaN	NaN
Cx32	220426_LU1_dschuster_C05_001	1	P46940	Ras GTPase-activating-like protein IQGAP1	IQGA1_HUMAN	0.535	False	0	58085.3
Cx32	220426_LU1_dschuster_C05_001	1	P46940	NaN	P46940	0	False	NaN	NaN
Cx32	220426_LU1_dschuster_C05_001	1	P46976	Glycogenin-1	GLYG_HUMAN	0.089	False	0	15198.8
Cx32	220426_LU1_dschuster_C05_001	1	P46976	NaN	P46976	0	False	NaN	NaN
Cx32	220426_LU1_dschuster_C05_001	1	P46977	Dolichyl-diphosphooligosaccharide--protein glycosyltransferase subunit STT3A	STT3A_HUMAN	0.106	False	0	30246.1
Cx32	220426_LU1_dschuster_C05_001	1	P47224	Guanine nucleotide exchange factor MSS4	MSS4_HUMAN	0.089	True	0	20366.3
Cx32	220426_LU1_dschuster_C05_001	1	P47755	F-actin-capping protein subunit alpha-2	CAZA2_HUMAN	0.552	False	0	40273
Cx32	220426_LU1_dschuster_C05_001	1	P47755	NaN	P47755	0	False	NaN	NaN
Cx32	220426_LU1_dschuster_C05_001	1	P47756	F-actin-capping protein subunit beta	CAPZB_HUMAN	0.477	False	0	169026
Cx32	220426_LU1_dschuster_C05_001	1	P47756	NaN	P47756	0	False	NaN	NaN
Cx32	220426_LU1_dschuster_C05_001	1	P47813	Eukaryotic translation initiation factor 1A, X-chromosomal	IF1AX_HUMAN	0.312	False	0	10526.7
Cx32	220426_LU1_dschuster_C05_001	1	P47897	Glutamine--tRNA ligase	SYQ_HUMAN	0.192	False	0	7552.04
Cx32	220426_LU1_dschuster_C05_001	1	P47897	NaN	P47897	0	False	NaN	NaN
Cx32	220426_LU1_dschuster_C05_001	1	P47900	P2Y purinoceptor 1	P2RY1_HUMAN	0.097	False	0	12155.6
Cx32	220426_LU1_dschuster_C05_001	1	P47929	Galectin-7	LEG7_HUMAN	0.493	False	0	32699.9
Cx32	220426_LU1_dschuster_C05_001	1	P47985	Cytochrome b-c1 complex subunit Rieske, mitochondrial	UCRI_HUMAN	0.245	False	0	35010.6
Cx32	220426_LU1_dschuster_C05_001	1	P47985	NaN	P47985	0	False	NaN	NaN
Cx32	220426_LU1_dschuster_C05_001	1	P48029	Sodium- and chloride-dependent creatine transporter 1	SC6A8_HUMAN	0.104	False	0	149975
Cx32	220426_LU1_dschuster_C05_001	1	P48047	ATP synthase subunit O, mitochondrial	ATPO_HUMAN	0.69	False	0	294938
Cx32	220426_LU1_dschuster_C05_001	1	P48066	Sodium- and chloride-dependent GABA transporter 3	S6A11_HUMAN	0.174	False	0	185893
Cx32	220426_LU1_dschuster_C05_001	1	P48066	NaN	P48066	0	False	NaN	NaN
Cx32	220426_LU1_dschuster_C05_001	1	P48067	Sodium- and chloride-dependent glycine transporter 1	SC6A9_HUMAN	0.116	False	0	158724
Cx32	220426_LU1_dschuster_C05_001	1	P48147	Prolyl endopeptidase	PPCE_HUMAN	0.258	False	0	35067.5
Cx32	220426_LU1_dschuster_C05_001	1	P48147	NaN	P48147	0	False	NaN	NaN
Cx32	220426_LU1_dschuster_C05_001	1	P48163	NADP-dependent malic enzyme	MAOX_HUMAN	0.1	False	0	5997.5
Cx32	220426_LU1_dschuster_C05_001	1	P48163	NaN	P48163	0	False	NaN	NaN
Cx32	220426_LU1_dschuster_C05_001	1	P48357	Leptin receptor	LEPR_HUMAN	0.128	False	0	17783.8
Cx32	220426_LU1_dschuster_C05_001	1	P48357	NaN	P48357	0	False	NaN	NaN
Cx32	220426_LU1_dschuster_C05_001	1	P48444	Coatomer subunit delta	COPD_HUMAN	0.141	False	0	8097.36
Cx32	220426_LU1_dschuster_C05_001	1	P48449	Lanosterol synthase	LSS_HUMAN	0.361	False	0	120886
Cx32	220426_LU1_dschuster_C05_001	1	P48506	Glutamate--cysteine ligase catalytic subunit	GSH1_HUMAN	0.028	False	0	14952.7
Cx32	220426_LU1_dschuster_C05_001	1	P48507	Glutamate--cysteine ligase regulatory subunit	GSH0_HUMAN	0.055	True	0	5334.54
Cx32	220426_LU1_dschuster_C05_001	1	P48509	CD151 antigen	CD151_HUMAN	0.17	False	0	397384
Cx32	220426_LU1_dschuster_C05_001	1	P48509	NaN	P48509	0	False	NaN	NaN
Cx32	220426_LU1_dschuster_C05_001	1	P48551	Interferon alpha/beta receptor 2	INAR2_HUMAN	0.097	False	0	17218.5
Cx32	220426_LU1_dschuster_C05_001	1	P48551	NaN	P48551	0	False	NaN	NaN
Cx32	220426_LU1_dschuster_C05_001	1	P48556	26S proteasome non-ATPase regulatory subunit 8	PSMD8_HUMAN	0.143	False	0	39935.6
Cx32	220426_LU1_dschuster_C05_001	1	P48634	Protein PRRC2A	PRC2A_HUMAN	0	True	0	NaN
Cx32	220426_LU1_dschuster_C05_001	1	P48637	Glutathione synthetase	GSHB_HUMAN	0.15	False	0	23168
Cx32	220426_LU1_dschuster_C05_001	1	P48637	NaN	P48637	0	False	NaN	NaN
Cx32	220426_LU1_dschuster_C05_001	1	P48643	T-complex protein 1 subunit epsilon	TCPE_HUMAN	0.664	False	0	72266.2
Cx32	220426_LU1_dschuster_C05_001	1	P48643	NaN	P48643	0	False	NaN	NaN
Cx32	220426_LU1_dschuster_C05_001	1	P48668	Keratin, type II cytoskeletal 6C	K2C6C_HUMAN	3%;3%	False	0	288800
Cx32	220426_LU1_dschuster_C05_001	1	P48668	NaN	P48668	0	False	NaN	NaN
Cx32	220426_LU1_dschuster_C05_001	1	P48723	Heat shock 70 kDa protein 13	HSP13_HUMAN	0.108	False	0	25386.8
Cx32	220426_LU1_dschuster_C05_001	1	P48735	Isocitrate dehydrogenase [NADP], mitochondrial	IDHP_HUMAN	0.491	False	0	153567
Cx32	220426_LU1_dschuster_C05_001	1	P48735	NaN	P48735	0	False	NaN	NaN
Cx32	220426_LU1_dschuster_C05_001	1	P48739	Phosphatidylinositol transfer protein beta isoform	PIPNB_HUMAN	0.351	False	0	13848.9
Cx32	220426_LU1_dschuster_C05_001	1	P48739	NaN	P48739	0	False	NaN	NaN
Cx32	220426_LU1_dschuster_C05_001	1	P48960	Adhesion G protein-coupled receptor E5	AGRE5_HUMAN	0.341	False	0	186074
Cx32	220426_LU1_dschuster_C05_001	1	P48960	NaN	P48960	0	False	NaN	NaN
Cx32	220426_LU1_dschuster_C05_001	1	P49006	MARCKS-related protein	MRP_HUMAN	0.528	False	0	39026.2
Cx32	220426_LU1_dschuster_C05_001	1	P49006	NaN	P49006	0	False	NaN	NaN
Cx32	220426_LU1_dschuster_C05_001	1	P49069	Guided entry of tail-anchored proteins factor CAMLG	CAMLG_HUMAN	0.068	False	0	6951.09
Cx32	220426_LU1_dschuster_C05_001	1	P49184	Deoxyribonuclease-1-like 1	DNSL1_HUMAN	0.599	False	0	171815
Cx32	220426_LU1_dschuster_C05_001	1	P49184	NaN	P49184	0	False	NaN	NaN
Cx32	220426_LU1_dschuster_C05_001	1	P49189	4-trimethylaminobutyraldehyde dehydrogenase	AL9A1_HUMAN	0.447	False	0	135347
Cx32	220426_LU1_dschuster_C05_001	1	P49189	NaN	P49189	0	False	NaN	NaN
Cx32	220426_LU1_dschuster_C05_001	1	P49257	Protein ERGIC-53	LMAN1_HUMAN	0.431	False	0	58563.4
Cx32	220426_LU1_dschuster_C05_001	1	P49321	Nuclear autoantigenic sperm protein	NASP_HUMAN	0.433	False	0	79746.9
Cx32	220426_LU1_dschuster_C05_001	1	P49321	NaN	P49321	0	False	NaN	NaN
Cx32	220426_LU1_dschuster_C05_001	1	P49327	Fatty acid synthase	FAS_HUMAN	0.708	False	0	770241
Cx32	220426_LU1_dschuster_C05_001	1	P49327	NaN	P49327	0	False	NaN	NaN
Cx32	220426_LU1_dschuster_C05_001	1	P49368	T-complex protein 1 subunit gamma	TCPG_HUMAN	0.583	False	0	136740
Cx32	220426_LU1_dschuster_C05_001	1	P49368	NaN	P49368	0	False	NaN	NaN
Cx32	220426_LU1_dschuster_C05_001	1	P49406	39S ribosomal protein L19, mitochondrial	RM19_HUMAN	0.134	False	0	16209.2
Cx32	220426_LU1_dschuster_C05_001	1	P49411	Elongation factor Tu, mitochondrial	EFTU_HUMAN	0.611	False	0	92366.4
Cx32	220426_LU1_dschuster_C05_001	1	P49411	NaN	P49411	0	False	NaN	NaN
Cx32	220426_LU1_dschuster_C05_001	1	P49419	Alpha-aminoadipic semialdehyde dehydrogenase	AL7A1_HUMAN	0.544	False	0	188497
Cx32	220426_LU1_dschuster_C05_001	1	P49419	NaN	P49419	0	False	NaN	NaN
Cx32	220426_LU1_dschuster_C05_001	1	P49458	Signal recognition particle 9 kDa protein	SRP09_HUMAN	0.43	False	0	17337.4
Cx32	220426_LU1_dschuster_C05_001	1	P49458	NaN	P49458	0	False	NaN	NaN
Cx32	220426_LU1_dschuster_C05_001	1	P49588	Alanine--tRNA ligase, cytoplasmic	SYAC_HUMAN	0.425	False	0	57974
Cx32	220426_LU1_dschuster_C05_001	1	P49588	NaN	P49588	0	False	NaN	NaN
Cx32	220426_LU1_dschuster_C05_001	1	P49589	Cysteine--tRNA ligase, cytoplasmic	SYCC_HUMAN	0.13	False	0	28042.9
Cx32	220426_LU1_dschuster_C05_001	1	P49589	NaN	P49589	0	False	NaN	NaN
Cx32	220426_LU1_dschuster_C05_001	1	P49590	Histidine--tRNA ligase, mitochondrial	SYHM_HUMAN	0.085	False	0	6574.46
Cx32	220426_LU1_dschuster_C05_001	1	P49591	Serine--tRNA ligase, cytoplasmic	SYSC_HUMAN	0.418	False	0	43143.9
Cx32	220426_LU1_dschuster_C05_001	1	P49642	DNA primase small subunit	PRI1_HUMAN	0	True	0.00307409	NaN
Cx32	220426_LU1_dschuster_C05_001	1	P49643	DNA primase large subunit	PRI2_HUMAN	0.022	False	0.000629129	5067.33
Cx32	220426_LU1_dschuster_C05_001	1	P49720	Proteasome subunit beta type-3	PSB3_HUMAN	0.463	False	0	9524.77
Cx32	220426_LU1_dschuster_C05_001	1	P49720	NaN	P49720	0	False	NaN	NaN
Cx32	220426_LU1_dschuster_C05_001	1	P49721	Proteasome subunit beta type-2	PSB2_HUMAN	0.602	False	0	59884.3
Cx32	220426_LU1_dschuster_C05_001	1	P49721	NaN	P49721	0	False	NaN	NaN
Cx32	220426_LU1_dschuster_C05_001	1	P49736	DNA replication licensing factor MCM2	MCM2_HUMAN	0.251	False	0	21702.6
Cx32	220426_LU1_dschuster_C05_001	1	P49736	NaN	P49736	0	False	NaN	NaN
Cx32	220426_LU1_dschuster_C05_001	1	P49748	Very long-chain specific acyl-CoA dehydrogenase, mitochondrial	ACADV_HUMAN	0.085	False	0	4824.89
Cx32	220426_LU1_dschuster_C05_001	1	P49753	Acyl-coenzyme A thioesterase 2, mitochondrial	ACOT2_HUMAN	0.05	True	0	4389.96
Cx32	220426_LU1_dschuster_C05_001	1	P49755	Transmembrane emp24 domain-containing protein 10	TMEDA_HUMAN	0.247	False	0	90613
Cx32	220426_LU1_dschuster_C05_001	1	P49755	NaN	P49755	0	False	NaN	NaN
Cx32	220426_LU1_dschuster_C05_001	1	P49756	RNA-binding protein 25	RBM25_HUMAN	0	True	0.15218	NaN
Cx32	220426_LU1_dschuster_C05_001	1	P49768	Presenilin-1	PSN1_HUMAN	0.034	True	0	1115.01
Cx32	220426_LU1_dschuster_C05_001	1	P49773	Histidine triad nucleotide-binding protein 1	HINT1_HUMAN	0.516	False	0	18238
Cx32	220426_LU1_dschuster_C05_001	1	P49773	NaN	P49773	0	False	NaN	NaN
Cx32	220426_LU1_dschuster_C05_001	1	P49789	Bis(5'-adenosyl)-triphosphatase	FHIT_HUMAN	0.633	False	0	43025.1
Cx32	220426_LU1_dschuster_C05_001	1	P49789	NaN	P49789	0	False	NaN	NaN
Cx32	220426_LU1_dschuster_C05_001	1	P49790	Nuclear pore complex protein Nup153	NU153_HUMAN	0.045	False	0	4968.39
Cx32	220426_LU1_dschuster_C05_001	1	P49790	NaN	P49790	0	False	NaN	NaN
Cx32	220426_LU1_dschuster_C05_001	1	P49792	E3 SUMO-protein ligase RanBP2	RBP2_HUMAN	0.498	False	0	1.66765e+06
Cx32	220426_LU1_dschuster_C05_001	1	P49792	NaN	P49792	0	False	NaN	NaN
Cx32	220426_LU1_dschuster_C05_001	1	P49810	Presenilin-2	PSN2_HUMAN	0	False	0	NaN
Cx32	220426_LU1_dschuster_C05_001	1	P49810	NaN	P49810	0	False	NaN	NaN
Cx32	220426_LU1_dschuster_C05_001	1	P49815	Tuberin	TSC2_HUMAN	0.01	True	0.00154369	1254.94
Cx32	220426_LU1_dschuster_C05_001	1	P49821	NADH dehydrogenase [ubiquinone] flavoprotein 1, mitochondrial	NDUV1_HUMAN	0.207	False	0	12388.8
Cx32	220426_LU1_dschuster_C05_001	1	P49840	Glycogen synthase kinase-3 alpha	GSK3A_HUMAN	0.124	False	0	3687.96
Cx32	220426_LU1_dschuster_C05_001	1	P49902	Cytosolic purine 5'-nucleotidase	5NTC_HUMAN	0.209	False	0	15013.7
Cx32	220426_LU1_dschuster_C05_001	1	P49902	NaN	P49902	0	False	NaN	NaN
Cx32	220426_LU1_dschuster_C05_001	1	P49914	5-formyltetrahydrofolate cyclo-ligase	MTHFS_HUMAN	0.118	False	0.000629129	8713.51
Cx32	220426_LU1_dschuster_C05_001	1	P49914	NaN	P49914	0	False	NaN	NaN
Cx32	220426_LU1_dschuster_C05_001	1	P49915	GMP synthase [glutamine-hydrolyzing]	GUAA_HUMAN	0.633	False	0	92199.1
Cx32	220426_LU1_dschuster_C05_001	1	P49915	NaN	P49915	0	False	NaN	NaN
Cx32	220426_LU1_dschuster_C05_001	1	P49959	Double-strand break repair protein MRE11	MRE11_HUMAN	0.024	False	0.00154369	7235.84
Cx32	220426_LU1_dschuster_C05_001	1	P50213	Isocitrate dehydrogenase [NAD] subunit alpha, mitochondrial	IDH3A_HUMAN	0.317	False	0	180251
Cx32	220426_LU1_dschuster_C05_001	1	P50213	NaN	P50213	0	False	NaN	NaN
Cx32	220426_LU1_dschuster_C05_001	1	P50225;P50226	Sulfotransferase 1A1;Sulfotransferase 1A2	ST1A1_HUMAN;ST1A2_HUMAN	7.8%;7.8%	False	0	5217.32
Cx32	220426_LU1_dschuster_C05_001	1	P50336	Protoporphyrinogen oxidase	PPOX_HUMAN	0.287	False	0	17126.4
Cx32	220426_LU1_dschuster_C05_001	1	P50336	NaN	P50336	0	False	NaN	NaN
Cx32	220426_LU1_dschuster_C05_001	1	P50395	Rab GDP dissociation inhibitor beta	GDIB_HUMAN	0.69	False	0	75890.6
Cx32	220426_LU1_dschuster_C05_001	1	P50395	NaN	P50395	0	False	NaN	NaN
Cx32	220426_LU1_dschuster_C05_001	1	P50402	Emerin	EMD_HUMAN	0.047	True	0.00031837	2302.64
Cx32	220426_LU1_dschuster_C05_001	1	P50443	Sulfate transporter	S26A2_HUMAN	0.36	False	0	232245
Cx32	220426_LU1_dschuster_C05_001	1	P50443	NaN	P50443	0	False	NaN	NaN
Cx32	220426_LU1_dschuster_C05_001	1	P50454	Serpin H1	SERPH_HUMAN	0.455	False	0	105498
Cx32	220426_LU1_dschuster_C05_001	1	P50454	NaN	P50454	0	False	NaN	NaN
Cx32	220426_LU1_dschuster_C05_001	1	P50502	Hsc70-interacting protein	F10A1_HUMAN	0.274	False	0	160816
Cx32	220426_LU1_dschuster_C05_001	1	P50502	NaN	P50502	0	False	NaN	NaN
Cx32	220426_LU1_dschuster_C05_001	1	P50570	Dynamin-2	DYN2_HUMAN	0.083	False	0	42322.5
Cx32	220426_LU1_dschuster_C05_001	1	P50570	NaN	P50570	0	False	NaN	NaN
Cx32	220426_LU1_dschuster_C05_001	1	P50579	Methionine aminopeptidase 2	MAP2_HUMAN	0.048	False	0	8445.54
Cx32	220426_LU1_dschuster_C05_001	1	P50748	Kinetochore-associated protein 1	KNTC1_HUMAN	0.063	False	0	12476.4
Cx32	220426_LU1_dschuster_C05_001	1	P50748	NaN	P50748	0	False	NaN	NaN
Cx32	220426_LU1_dschuster_C05_001	1	P50851	Lipopolysaccharide-responsive and beige-like anchor protein	LRBA_HUMAN	0.124	False	0	22671
Cx32	220426_LU1_dschuster_C05_001	1	P50851	NaN	P50851	0	False	NaN	NaN
Cx32	220426_LU1_dschuster_C05_001	1	P50895	Basal cell adhesion molecule	BCAM_HUMAN	0.656	False	0	1.15779e+06
Cx32	220426_LU1_dschuster_C05_001	1	P50895	NaN	P50895	0	False	NaN	NaN
Cx32	220426_LU1_dschuster_C05_001	1	P50897	Palmitoyl-protein thioesterase 1	PPT1_HUMAN	0.049	True	0	11434.9
Cx32	220426_LU1_dschuster_C05_001	1	P50914	60S ribosomal protein L14	RL14_HUMAN	0.107	False	0	13616.2
Cx32	220426_LU1_dschuster_C05_001	1	P50990	T-complex protein 1 subunit theta	TCPQ_HUMAN	0.748	False	0	204330
Cx32	220426_LU1_dschuster_C05_001	1	P50990	NaN	P50990	0	False	NaN	NaN
Cx32	220426_LU1_dschuster_C05_001	1	P50991	T-complex protein 1 subunit delta	TCPD_HUMAN	0.616	False	0	75787.2
Cx32	220426_LU1_dschuster_C05_001	1	P50991	NaN	P50991	0	False	NaN	NaN
Cx32	220426_LU1_dschuster_C05_001	1	P50995	Annexin A11	ANX11_HUMAN	0.299	False	0	46164.3
Cx32	220426_LU1_dschuster_C05_001	1	P50995	NaN	P50995	0	False	NaN	NaN
Cx32	220426_LU1_dschuster_C05_001	1	P51003	Poly(A) polymerase alpha	PAPOA_HUMAN	0.161	False	0	15694.9
Cx32	220426_LU1_dschuster_C05_001	1	P51003	NaN	P51003	0	False	NaN	NaN
Cx32	220426_LU1_dschuster_C05_001	1	P51114	Fragile X mental retardation syndrome-related protein 1	FXR1_HUMAN	0.461	False	0	123892
Cx32	220426_LU1_dschuster_C05_001	1	P51114	NaN	P51114	0	False	NaN	NaN
Cx32	220426_LU1_dschuster_C05_001	1	P51116	Fragile X mental retardation syndrome-related protein 2	FXR2_HUMAN	0.263	False	0	101104
Cx32	220426_LU1_dschuster_C05_001	1	P51116	NaN	P51116	0	False	NaN	NaN
Cx32	220426_LU1_dschuster_C05_001	1	P51148	Ras-related protein Rab-5C	RAB5C_HUMAN	0.569	False	0	220211
Cx32	220426_LU1_dschuster_C05_001	1	P51149	Ras-related protein Rab-7a	RAB7A_HUMAN	0.763	False	0	204911
Cx32	220426_LU1_dschuster_C05_001	1	P51149	NaN	P51149	0	False	NaN	NaN
Cx32	220426_LU1_dschuster_C05_001	1	P51151	Ras-related protein Rab-9A	RAB9A_HUMAN	0.224	False	0	11339.1
Cx32	220426_LU1_dschuster_C05_001	1	P51151	NaN	P51151	0	False	NaN	NaN
Cx32	220426_LU1_dschuster_C05_001	1	P51153	Ras-related protein Rab-13	RAB13_HUMAN	0.281	False	0	36859.6
Cx32	220426_LU1_dschuster_C05_001	1	P51398	28S ribosomal protein S29, mitochondrial	RT29_HUMAN	0.163	False	0	10917.9
Cx32	220426_LU1_dschuster_C05_001	1	P51398	NaN	P51398	0	False	NaN	NaN
Cx32	220426_LU1_dschuster_C05_001	1	P51511	Matrix metalloproteinase-15	MMP15_HUMAN	0.417	False	0	600052
Cx32	220426_LU1_dschuster_C05_001	1	P51511	NaN	P51511	0	False	NaN	NaN
Cx32	220426_LU1_dschuster_C05_001	1	P51553	Isocitrate dehydrogenase [NAD] subunit gamma, mitochondrial	IDH3G_HUMAN	0.412	False	0	51578.7
Cx32	220426_LU1_dschuster_C05_001	1	P51553	NaN	P51553	0	False	NaN	NaN
Cx32	220426_LU1_dschuster_C05_001	1	P51570	Galactokinase	GALK1_HUMAN	0.023	False	0	713.229
Cx32	220426_LU1_dschuster_C05_001	1	P51571	Translocon-associated protein subunit delta	SSRD_HUMAN	0.364	False	0	24573.8
Cx32	220426_LU1_dschuster_C05_001	1	P51571	NaN	P51571	0	False	NaN	NaN
Cx32	220426_LU1_dschuster_C05_001	1	P51572	B-cell receptor-associated protein 31	BAP31_HUMAN	0.26	False	0	96650.7
Cx32	220426_LU1_dschuster_C05_001	1	P51580	Thiopurine S-methyltransferase	TPMT_HUMAN	0.041	True	0	6846.95
Cx32	220426_LU1_dschuster_C05_001	1	P51610	Host cell factor 1	HCFC1_HUMAN	0.02	False	0	6775.28
[truncated: 39,233 more rows]

## Sheet: Cx32_PANX1
R.Condition	R.FileName	R.Replicate	PG.ProteinAccessions	PG.ProteinDescriptions	PG.ProteinNames	PG.Coverage	PG.IsSingleHit	PG.Qvalue	PG.Quantity
CFP	220426_LU1_dschuster_C05_004	1	Q96RD7	Pannexin-1	PANX1_HUMAN	0.204	False	0	16853
CFP	220426_LU1_dschuster_C05_008	2	Q96RD7	Pannexin-1	PANX1_HUMAN	0.223	False	0	27066.7
CFP	220426_LU1_dschuster_C05_012	3	Q96RD7	Pannexin-1	PANX1_HUMAN	0.263	False	0	66338.6	average	41429.8
CFP	220426_LU1_dschuster_C05_016	4	Q96RD7	Pannexin-1	PANX1_HUMAN	0.223	False	0	55460.8	std dev	20172
Cx32	220426_LU1_dschuster_C05_001	1	Q96RD7	Pannexin-1	PANX1_HUMAN	0.263	False	0	30246.4
Cx32	220426_LU1_dschuster_C05_005	2	Q96RD7	Pannexin-1	PANX1_HUMAN	0.263	False	0	23594.4
Cx32	220426_LU1_dschuster_C05_009	3	Q96RD7	Pannexin-1	PANX1_HUMAN	0.235	False	0	20847.4	average	30106.4
Cx32	220426_LU1_dschuster_C05_013	4	Q96RD7	Pannexin-1	PANX1_HUMAN	0.223	False	0	45737.2	std dev	9649.86
CFP	220426_LU1_dschuster_C05_004	1	P08034	Gap junction beta-1 protein	CXB1_HUMAN	0	False	0	NaN
CFP	220426_LU1_dschuster_C05_008	2	P08034	Gap junction beta-1 protein	CXB1_HUMAN	0	False	0	NaN
CFP	220426_LU1_dschuster_C05_012	3	P08034	Gap junction beta-1 protein	CXB1_HUMAN	0	False	0	NaN	average	NaN
CFP	220426_LU1_dschuster_C05_016	4	P08034	Gap junction beta-1 protein	CXB1_HUMAN	0	False	0	NaN	std dev	NaN
Cx32	220426_LU1_dschuster_C05_001	1	P08034	Gap junction beta-1 protein	CXB1_HUMAN	0.527	False	0	706229
Cx32	220426_LU1_dschuster_C05_005	2	P08034	Gap junction beta-1 protein	CXB1_HUMAN	0.527	False	0	643308
Cx32	220426_LU1_dschuster_C05_009	3	P08034	Gap junction beta-1 protein	CXB1_HUMAN	0.527	False	0	598126	average	674599
Cx32	220426_LU1_dschuster_C05_013	4	P08034	Gap junction beta-1 protein	CXB1_HUMAN	0.527	False	0	750730	std dev	58360.2
