# Supplementary material for: Mechanism of connexin channel inhibition by mefloquine and 2-aminoethoxydiphenyl borate
Source: PLoS One. 2024 Dec 31;19(12):e0315510. doi: 10.1371/journal.pone.0315510 (PMC11687724; doi:10.1371/journal.pone.0315510)
Supplement: S3 File — (XLSX) [file pone.0315510.s003.xlsx]

## Sheet: Fig1B,E and S4C-I
Fig 1B,E and Fig S4C-I - Hemichannel assay data
	Raw data																																													Normalized data
	Cx32	Cx32 + 2APB	Cx32 + MFQ	Cx32 + DMSO		E41A	E41A + 2APB	E41A + MFQ	E41A + DMSO		E41D	E41D + 2APB	E41D + MFQ	E41D + DMSO		S79F	S79F + 2APB	S79F + MFQ	S79F + DMSO		V37I	V37I + 2APB	V37I + MFQ	V37I + DMSO		V37T	V37T + 2APB	V37T + MFQ	V37T + DMSO		V38W	V38W + 2APB	V38W + MFQ	V38W + DMSO		V37W	V37W + 2APB	V37W + MFQ	V37W + DMSO		CFP	CFP + 2APB	CFP + MFQ	CFP + DMSO		Cx32	Cx32 + 2APB	Cx32 + MFQ	Cx32 + DMSO
	9056.68	488.243	23191.5	5411.24		15039.1	480.534	20846.2	1068.96		1462.28	840.234	14552.2	5167.1		668.677	404.333	1684.46	993.498		673.515	830.061	1388.98	741.175		23966.6	1054.98	1188.12	30623.5		1338.04	1586.43	10157.4	4392.61		3627.18	3273.98	3526.63	3660.3		486.548	1118.02	199.844	3563.52		83.9856	4.52764	215.063	50.1802
	11726.7	439.126	1081.97	515.831		1541.34	405.917	810.985	1150.26		1909.57	1401.52	1996.97	902.813		1413.17	28101.4	1649.67	1035.96		948.283	3390.53	566.684	831.729		18804.9	606.653	1221.11	2427.15		3281.47	2336.41	2437.27	2610.27		4023.71	2237.72	9289.23	5759.18		544.528	943.024	240.143	206.975		108.746	4.07216	10.0334	4.78347
	759.616	520.667	803.187	753.748		3805.4	447.646	1403.97	851.591		631.355	875.542	963.989	906.271		844.897	629.162	2245.66	1064.13		14699.5	589.599	313.683	699.592		1110.39	6637.78	15647.7	2427.15		1912.86	21146	13651	2584.89		11215.3	2182.21	1580.19	59965		595.435	559.282	23402.8	9277.95		7.04417	4.82832	7.44821	6.98975
	843.914	570.163	26767.4	623.049		2110.89	391.375	1308.97	1036.6		1133.37	840.234	1639.65	902.813		783.742	518.162	1676.38	846.996		533.791	1369.71	443.847	12297.4		891.554	874.672	1503.89	11670.8		1937.24	2055.91	502.827	1131.33		2793.12	1674.19	1383.59	3803.62		554.866	656.525	171.428	550.389		7.8259	5.28731	248.223	5.77774
	39173.7	664.926	1089	734.451		1283.45	1486.93	470.263	8668		1508	257.06	8223.37	1704.28		858.259	10457.9	1706.92	984		566.708	1836.92	566.684	738.057		11764.3	672.341	948.961	12055		1941.6	1586.43	732.617	8014.97		4020.14	2031.4	2590.94	11533.8		699.015	496.943	267.495	600.61		363.271	6.16608	10.0986	6.8108
	1698.45	540.929	951.058	4510.29		15950.1	534.835	8730.09	1124.3		937.667	642.38	1247.38	1054		1176.62	804.266	1475.46	1228.4		742.798	515.442	1673.33	777.943		12174	869.642	844.368	18278.8		1378.75	3171.44	1971.58	6218.84		2131.23	2106.63	2569.57	7848.01		369.22	788.026	298.278	683.585		15.7503	5.01621	8.81948	41.8254
	1808.26	610.037	26767.4	10110.9		1541.34	798.757	3381.29	1654.62		1172.84	1401.52	907.826	1150.12		929.389	552.158	1628.58	842.316		2569.94	2273.92	9502.35	772.155		1009.19	731.175	844.368	1210.87		1755.24	8660.27	1131.06	1644.23		2131.23	2381.67	1319.5	13794.3		588.077	496.025	206.424	665.62		16.7686	5.65707	248.223	93.7617
	4264	512.826	1040.76	584.73		645.67	9429.81	2629.98	1150.26		1243.44	257.06	963.989	1101.98		1229.04	555.555	1779.79	1302.16		9428	1836.92	9295.33	1119.72		1001.53	10190.8	488.202	2219.59		1310.49	21146	1830.7	2610.27		3919.67	2070.28	1354.61	21001.5		585.995	541.897	426.619	445.941		39.5415	4.7556	9.65134	5.4224
	759.616	498.327	788.5	490.003		812.387	589.626	437.185	885.159		3736.67	495.99	907.826	6031.9		561.672	1080.02	2653.59	1091.54		737.266	461.077	8698.6	772.155		7814.52	653.567	13419.1	2272.91		807.704	658.945	2437.27	1737.47		8065.33	1889.86	1620.86	696.759		511.1	827.738	349.93	273.485		7.04417	4.62115	7.31202	4.54396
	838.684	540.929	17899.1	723.489		1510.52	927.882	456.624	1150.26		6202	8274.18	1469.9	906.271		983.609	737.172	1706.92	860.734		575.888	732.001	405.287	878.169		771.667	944.231	385.482	1119.99		1101.83	3104.71	1180.95	8771.33		3889.44	6178.89	2085.91	2503.63		417.825	859.818	262.95	355.855		7.7774	5.01621	165.985	6.70915
	934.329	540.929	17899.1	8207.72		728.857	7867.25	1831.58	3116.06		14377.2	257.06	885.45	1486.16		1861.9	1784.5	2254.6	766.545		1264.91	503.861	633.634	833.785		8041.45	1054.98	10333.3	4401.81		1180.79	984.397	1446.88	1887.18		4671.16	2606.96	2314.92	3269.19		537.566	587.742	203.624	1078.58		8.66434	5.01621	165.985	76.1129
	934.329	540.862	888.433	1754.83		813.374	545.074	999.444	1367.65		704.058	7819.8	9005.14	1168.84		882.018	511.199	1706.92	1143.74		660.76	522.919	678.239	10462.9		18749.4	959.524	795.026	1119.99		1700.17	2336.41	2437.27	1799.45		32159.1	1522.49	1340.64	1658.41		787.982	407.63	143.637	516.527		8.66434	5.01559	8.23873	16.2731
	14606.4	297.134	927.842	621.544		1913.03	10772.8	544.404	1306.96		1569.52	489.826	1247.38	1189.11		854.261	551.867	2245.66	698.082		911.733	490.771	10581.2	633.372		3171.15	892.158	941.589	1403.06		2111.77	2336.41	1051.48	1887.18		4310.9	2070.28	12661.2	21001.5		311.97	993.375	307.52	898.25		135.45	2.75543	8.60419	5.76379
	1698.45	471.695	1081.97	401.409		1117.4	733.253	1110.9	1150.26		11214.5	867.681	418.286	906.271		983.609	520.096	2623.96	819.25		1305.57	3225.26	704.814	1570.54		8498.72	1036.43	9377	13618.1		1694.29	2336.41	2223.34	2031.02		3056.95	1955.2	779.736	43470.1		604.638	525.592	278.611	903.653		15.7503	4.37418	10.0334	3.7224
	14606.4	454.82	1064.94	419.507		510.884	623.373	15861.2	1409.57		1892.44	368.306	540.33	15906.9		12160.2	697.48	1697.15	965.172		564.598	582.727	924.673	2011.59		871.314	753.414	1438.12	2004.97		1255.17	2336.41	11434.8	1290		4020.14	2755.32	1766.82	6074.35		512.163	559.282	485.33	665.99		135.45	4.21769	9.87551	3.89023
	862.215	556.093	1040.76	478.409		813.374	3452.73	1831.58	12622.8		836.679	474.356	11505.8	906.271		984.29	503.834	1684.46	1197.65		564.598	459.16	946.707	1235.77		755.188	727.345	863.853	1062.11		1755.24	1114.64	51382.7	22054.8		3632.52	2402.64	12740	2864.34		996.668	2603.88	298.278	1070.16		7.99561	5.15683	9.65134	4.43644
	704.933	534.137	886.399	490.003		1510.52	396.687	704.406	12622.8		1639.7	902.288	1164.18	1486.16		1083.54	9620.49	1529.64	983.293		708.362	394.514	11602.9	2187.09		8498.72	10148.5	1221.11	1210.87		1188.91	678.865	1971.9	1062.67		4020.14	5462.39	13235.7	800.146		699.015	792.711	389.647	760.885		6.53708	4.95323	8.21987	4.54396
	14606.4	540.929	843.804	566.331		1430.56	2472.34	955.157	1367.65		709.451	461.696	11505.5	902.813		409.068	893.282	2339.53	1033.96		14699.5	520.311	1162.47	11503.2		9620.78	805.997	383.196	15908.1		1219.48	2336.41	17154.2	1110.81		2131.23	2111.06	13235.7	1848.72		759.138	612.508	241.519	254.956		135.45	5.01621	7.82488	5.25178
	45955.9	851.731	639.888	584.747		1154.56	640.983	634.116	12622.8		727.898	8840.67	715.187	854.888		617.687	613.225	1825.92	1156.26		648.42	365.391	548.779	670.746		8041.45	753.414	808.628	2219.59		1886.06	10743.5	1992.5	2507.53		4752.14	2402.64	9267	1101.45		540.798	290.45	168.135	495.404		426.164	7.89838	5.93389	5.42255
	18565.3	471.695	886.399	4274.36		1541.34	516.73	12345.3	12622.8		1569.52	11182.5	26559.6	1293.22		10251.2	13995.7	2059.71	1046.49		533.978	737.181	9988.45	967.378		4047.92	653.567	25560.5	10757		9714.13	1125.25	1912.71	2296.82		4166.77	1164.6	13521.2	56056.3		367.561	559.282	389.647	510.681		172.162	4.37418	8.21987	39.6375
	759.616	392.918	890.13	12116.1		1556.21	678.708	689.094	1032.57		1639.7	461.337	5968	1565.72		666.972	9957.02	3025.38	1159.4		588.509	409.693	7081.93	9706.79		4314.36	716.646	667.264	15908.1		1367.88	818.251	767.727	2200.59		2131.23	1522.49	2166.99	1924.12		510.123	436.893	537.812	448.463		7.04417	3.64366	8.25447	112.357
	789.677	540.929	1079.95	2478.01		1730.44	471.706	818.664	1654.62		1203.84	12242.2	1254.31	1305.82		751.087	365.128	2242.21	640.549		809.101	1756.27	1380.96	879.89		5934.38	691.938	25560.5	1597.67		1937.24	3251.1	1429.69	1054.71		2077.92	1623.43	1905.75	1658.41		875.885	548.904	168.135	865.824		7.32294	5.01621	10.0147	22.9794
	14606.4	523.989	886.399	11000.1		14216.5	494.042	580.231	930.941		1720.39	254.135	916.242	959.401		1395.55	617.869	2100.79	819.25		759.683	433.939	7081.93	1472.42		2968.41	803.875	1220.67	2219.59		8390.4	3222.46	1096.75	2138.3		3889.44	3428.88	1722.83	7537.08		678.663	716.269	199.844	587.575		135.45	4.85912	8.21987	102.007
	45955.9	570.163	6827.36	4818.97		2415.54	485.926	777.566	16886.6		1819.31	334.154	380.783	906.271		854.261	518.162	1928.99	917.086		413.623	443.914	1225	1084.41		28586.1	1054.98	1438.12	13175.4		7049.65	1518.47	1706.23	3403.43		5918.4	2580.72	1474.06	3519.25		996.668	1165.62	199.844	882.59		426.164	5.28731	63.3124	44.6879
	705.59	498.327	1054.06	422.882		5668.25	333.042	395.438	499.728		1639.7	639.714	785.964	1305.82		9644.48	518.162	1325.22	921.263		549.546	465.006	796	703.447		25976.7	3803.07	1285.27	1403.06		1554.3	1100.47	969.729	1054.71		3455.76	4276.54	1932.75	3803.62		400.875	549.873	301.075	418.5		6.54317	4.62115	9.77466	3.92152
	15643.7	570.163	23191.5	615.918		1651.33	702.815	847.473	4320.55		1639.7	289.475	1318.91	5988		745.59	1192.29	1454.32	836.87		771.145	404.451	1476.41	888.531		38096.2	750.479	1285.27	15908.1		1886.06	1157.4	1096.75	1692.67		9526.64	1671.53	1403.33	1851.29		713.307	559.282	233.956	425.165		145.069	5.28731	215.063	5.71161
	1549.45	297.134	886.399	488.757		1879.6	1021.96	786.334	764.804		1205.89	535.83	1164.18	1209.85		774.158	426.83	1325.22	1076.36		610.378	439.371	1055.2	816.527		4138.78	716.646	999.464	13175.4		11467.7	913.204	1661.37	1853.15		38846.7	2034.04	1158.74	4267.8		770.869	490.6	64227.7	516.527		14.3686	2.75543	8.21987	4.53241
	934.329	297.134	13937.8	2442.91		1879.6	10758.3	8640.8	915.827		9661.31	252.568	1164.18	15906.9		413.725	511.199	1861.63	1200.36		1039.82	446.146	1070.75	630.088		16791.5	1154.71	1221.11	1119.99		9010.95	4149.61	1464.03	2507.53		4671.16	1518.8	1505.46	59965		702.913	561.947	528.877	534.715		8.66434	2.75543	129.25	22.6539
	45955.9	402.353	6206.23	2147.91		1646.18	697.88	720.755	750.413		13480.2	456.346	715.187	8721.4		764.634	572.123	1684.46	613.869		44199.7	396.683	1381.14	16090.2		5723.78	805.997	1285.27	4231.38		1755.24	909.593	2488.51	3246.19		2131.23	1452.5	1505.46	3855.18		661.326	421.954	349.93	483.658		426.164	3.73116	57.5524	19.9183
	12377.7	498.327	800.989	503.751		1655.68	2282	875.431	764.804		2251.27	729.244	540.33	1226.14		1118.57	848.786	2480.67	965.603		549.546	579.341	1051.6	7035.78		989.908	753.414	843.635	2219.59		5275.33	6344.82	2062.77	782.574		15191.4	2764.69	1158.74	1851.29		875.885	1100.2	389.647	836.024		114.783	4.62115	7.42784	4.67145
	1808.26	494.125	760.424	546.28		2162.39	404.749	2378.39	743.536		1382.68	535.83	1265.14	1226.14		1077.24	433.098	1252.93	711.756		562.124	1001.76	806.363	670.746		26486.1	11104.8	1285.27	17884.6		1909.65	828.892	2858.47	2070.38		3292.1	1679.74	1099.23	1851.29		913.956	656.525	165.07	812.412		16.7686	4.58218	7.05166	5.06583
	6907.2	3980	808.014	599.107		1651.33	471.458	599.583	5954.6		1459	340.891	918.95	1233.95		751.087	617.869	1870.41	796.911		999.815	427.439	806.363	6984		2411.19	1018.2	1285.27	17884.6		1006.17	913.204	1314.97	1853.15		5589.06	2755.32	1474.06	1658.41		371.552	1632.05	168.135	760.885		64.0527	36.9079	7.49298	5.55572
	1698.45	5071.33	6887.25	367.98		2415.54	441.602	1595.47	766.107		1112.19	461.696	24784.3	1301.69		746.028	377.125	2115.68	701.102		1021.42	478.878	12653.9	858.202		1827.36	959.889	1285.27	1403.06		1755.24	667.753	1233.88	2070.38		2860.85	1623.43	1722.69	1851.29		468.336	421.954	131.647	4563.6		15.7503	47.0281	63.8678	3.4124
	20366.1	494.125	778.608	1374.82		1556.21	430.304	16883.2	750.413		1364.21	1653.85	1318.91	10824.4		2741.68	653.661	1440.16	796.911		822.998	555.317	820.022	858.202		39967.1	1269.88	1285.27	1119.99		8556	2424.27	2691.35	1913.17		17550.2	1558.49	2415.26	2503.63		661.326	559.282	134.374	936.922		188.862	4.58218	7.22029	12.7492
	497.804	4346.64	1580.7	413.904		1556.21	562.274	882.857	4320.55		1575.84	461.696	1078.92	1233.95		734.777	597.54	1671.91	1603.96		41653.2	384.034	856.67	639.9		1402.51	1403.23	1285.27	17884.6		2111.77	944.733	25215.2	2702.09		3040.24	1545.02	2308.5	3029.04		540.798	1000.81	168.135	488.21		4.6163	40.3078	14.6584	3.83827
	16664	494.125	778.608	6441.51		2229.38	390.456	11904.7	1099.01		884.77	568.842	1567.77	1188.06		854.261	1696.32	2218.68	1108.04		3308.19	478.878	806.363	653.563		16791.5	940.442	1285.27	2247.69		4993.33	2424.27	785.905	771.45		3170	1143.51	2031.17	18759.6		661.326	471.605	389.647	497.639		154.531	4.58218	7.22029	59.7343
	19409.3	463.785	1532.28	345.619		1879.6	2282	19177.6	622.988		1981.69	368.191	785.964	1099.29		979.064	7976.88	2699.4	7441.79		930.638	478.878	753.293	11036.9		33152.1	27301.6	946.907	13931		10007.2	648.597	7115.14	1535.85		2601.19	1335.54	4995.31	3269.19		464.293	2948.6	174.935	366.414		179.989	4.30083	14.2093	3.20504
	20740.9	6392.93	829.139	12116.1		2397.18	1481.78	884.668	9412.51		2251.27	472.872	918.95	1223.89		2147.41	435.249	1631.45	717.582		567.473	384.034	2210.72	793.802		16791.5	916.463	969.075	1210.87		596.057	878.745	2590.57	1517.03		2354.74	1362.82	1940.57	2503.63		514.672	878.368	764.27	760.885		192.337	59.2837	7.68888	112.357
	16795.8	548.498	829.246	8966.92		2152.03	441.687	474.299	754.317		14511.6	10316	8205.6	1099.29		984.29	476.03	1634.74	784.711		10572.3	6845.38	1053.06	887.606		7190.58	991.5	1285.27	1403.06		1176.25	2424.27	874.875	1025.47		2214.87	1396.43	4995.31	1851.29		585.995	721.5	131.647	507.78		155.753	5.0864	7.68987	83.1532
	1926.98	408.343	1008.87	2561.31		970.562	516.983	660.887	8473.12		2125.85	299.552	464.642	6620.81		1441.5	533.94	6933.67	701.102		611.917	407.657	1341.06	682.898		2209.17	969.137	1726.01	2272.91		7251	656.546	2449.6	708.285		5585.23	1962.2	1018.62	2514.82		666.444	1000.61	241.519	428.588		17.8695	3.7867	9.35558	23.7519
	12973.7	3548.17	773.312	722.444		667.54	1049.82	660.887	622.988		2276.42	7000.2	1318.91	1099.29		984.29	597.54	2800.87	632.699		1275.97	735.547	825.903	660.072		989.908	914.464	986.944	2433.73		8336.03	1125.25	1697.92	1153.12		2919.8	874.416	2058.63	2811.72		5899.66	421.618	389.647	511.966		120.309	32.9033	7.17118	6.69946
	7674.08	2249.19	760.424	556.091		914.368	1168.52	639.868	5954.6		1057.5	1168	785.964	923.743		734.777	2621.18	1164.96	815.109		771.145	378.618	1341.06	759.674		6985.64	809.629	7820.03	7866.82		1176.25	1125.25	1273.18	2236.26		2214.87	1099.74	7051.2	1848.72		604.638	923.298	131.647	671.808		71.1643	20.8575	7.05166	5.15682
	20018	840.576	2198.13	584.747		988.18	562.274	532.034	522.02		10338.3	461.696	9739	1233.95		619.118	455.556	18436	38704.2		505.6	7520.85	11511.4	28495.5		16791.5	507.869	654.653	8507.02		7466.78	878.745	1417.88	1206.35		2067.01	1453.53	645.398	800.146		759.138	319.563	233.956	712.13		185.633	7.79494	20.384	5.42255
	19415.2	2449.14	760.424	462.038		832.521	5630.15	2831.68	10761.3		948.603	368.191	1595.28	1126.99		694.354	373.867	1706.92	590.581		13268.7	1147.62	778.92	759.674		12618.7	984.259	1006.23	1470.79		11430.7	656.546	2858.47	1206.35		3125.46	1164.36	7972.17	8915.02		875.885	860.889	61787.9	614.987		180.043	22.7116	7.05166	4.28464
	3584.18	1102.17	1134.44	597.266		3185.32	363.506	773.486	906.589		15998.8	456.75	24442.6	1099.29		2179.92	536.108	5367	931.538		531.325	921.373	668.541	26969.9		26486.1	1304.32	5335.16	8507.02		1465.61	1100.29	1075.87	2030.56		2544.78	1604.74	867.938	2171.24		568.617	502.2	389.647	760.885		33.2373	10.2208	10.52	5.53864
	615.421	603.951	808.934	600.788		1064.35	6033.97	704.173	766.107		1269.61	5865.19	459.128	1294.95		16996.2	1706.2	3088.59	672.391		614.091	424.45	946.854	41970.4		16791.5	2496.19	849.5	3044.01		724.289	944.733	1439.73	1225.63		1963.96	24194.4	2058.63	7291.5		759.138	654.554	199.844	4090.2		5.707	5.60063	7.50152	5.5713
	888.127	2887.94	829.139	10164		2317.98	638.016	636.279	876.481		1845.87	5481.72	23547.1	1226.14		591.47	16803.7	1684.46	603.021		604.607	7312.91	5341.44	18318.4		6985.64	9408	1048.33	1274.91		1315.27	15796	29309.7	1451.27		1563.85	1151.2	1415.18	2119.59		147.527	611.933	168.135	507.78		8.23589	26.7808	7.68888	94.2541
	4642.4	450.615	903.013	515.831		1170.52	692.655	773.486	766.107		6694.5	440.646	1054.6	1126.99		2179.92	1652.5	1940.69	1045.29		1534.37	11662.3	1070.51	1225.12		33152.1	1403.23	592.652	2978.57		7793.42	2415.01	2978.95	1128.29		2461.93	2448.11	521.73	3635.71		412.009	617.043	298.278	550.389		43.0505	4.1787	8.37393	4.78347
	7964.94	2769.87	1628.23	531.348		512.358	1326.15	645.516	766.107		1097.43	524.732	14668.5	1314.6		1084.99	17083	2034.65	793.085		703.398	489.674	1070.51	12098.1		29078	3267.51	1763.12	1398.32		1090.9	949.602	2043.24	852.656		1929.63	1735.5	2332.99	3312.7		485.131	671.834	6798.91	1138.1		73.8615	25.6859	15.0991	4.92737
	1542.11	2769.87	903.013	621.544		625.676	876.419	636.295	1081.42		1112.19	325.002	1054.6	1101.08		1206.74	634.93	1300.73	9422.04		706.08	604.54	21206.2	6965.49		33152.1	984.259	854.187	1528.78		1328.24	954.969	30031.2	925.118		3170	1500.35	1866.12	16466.6		400.875	716.613	19554.8	488.21		14.3005	25.6859	8.37393	5.76379
	578.083	1258.86	1964.7	503.751		1064.35	626.736	12762.1	10061.3		15004.9	469.056	953.508	1293.94		884.928	10246.8	1211.96	1025.82		625.529	561.904	596.126	633.496		4138.78	1269.88	411.089	1316.04		895.779	8666.86	1683.06	1624.99		2015.67	733.575	2370.49	3314.79		529.696	788.19	442.521	638.856		5.36075	11.6739	18.2193	4.67145
	611.917	1258.86	1014.8	572.4		832.521	1199.12	3341.65	8509.76		21002.6	419.456	696.707	1535.3		963.19	373.867	1667.93	1300.74		11947.9	841.233	51096.7	687.674		1813.47	857.115	1025.92	1381.5		1064.88	1255.51	1683.06	1561.37		1774.93	1676.21	2695.68	3262.55		408.633	537.66	144.465	495.404		5.67451	11.6739	9.41062	5.30805
	21757.8	470.222	6887.25	453.515		914.368	441.495	694.926	740.149		2289.3	5830.13	17503.1	1060.3		1011.86	10246.8	1952.76	912.873		639.566	441.56	826.061	711.014		7107.51	31915.6	390.406	1307.68		1097.63	1981.11	3909.33	1167.25		2813.85	1736.31	1371.05	3019.5		429.626	1003.96	130.411	1045.75		201.767	4.36052	63.8678	4.2056
	559.037	590.136	778.608	419.507		2077.23	730.169	376.44	1305.48		1122.9	598.978	783.637	1407.7		632.244	476.03	1432.57	1099.24		11947.9	9562.7	1363	741.42		1649.25	914.464	775.546	4855.59		1495.45	1255.51	1267.81	13070.2		3170	2446.21	2695.68	11325.1		296.051	923.298	145.903	6778.78		5.18413	5.47252	7.22029	3.89023
	1542.11	4926.33	9366.96	531.348		2421.03	625.601	1224.22	628		1008.68	46835.8	14668.5	1055.38		650.359	572.217	1370.66	1003.98		762.113	506.569	5341.44	695.09		2115.27	855.69	772.089	20694		2345.87	2196.04	1402.5	11772.2		2015.67	2769.31	1536.76	3635.71		540.798	788.19	19554.8	605.768		14.3005	45.6835	86.8629	4.92737
	1542.11	12625.6	9366.96	477.904		1104.39	471.562	24716.9	596		9333.47	12562.8	713.716	1075.36		1206.01	719.495	2616.91	8469.88		549.809	1721.82	1947.06	797.983		2115.27	809.629	799.722	1274.91		3089.23	1398.77	3002.27	15669.8		2813.85	1885.02	2695.68	2660.49		582.53	754.534	220.052	671.808		14.3005	117.081	86.8629	4.43176
	28681.6	386.221	2198.13	299.336		1530.49	15394.6	532.034	740.149		17484.5	668.518	17055.5	1407.7		656.745	443.967	1484.11	1208.7		16305.1	523.644	1542.11	19527.8		1567.85	1143.87	790.039	1134.12		1304.78	1570.28	47469.9	1914.88		2753.4	1839.48	2549.27	2967.97		666.444	611.933	197.592	792.541		265.974	3.58156	20.384	2.77584
	1926.98	590.136	903.013	440.333		914.459	726.979	14867.8	988.273		17484.5	446.133	459.128	1450.19		1067.44	437.212	1827.34	858.766		16305.1	10691	643.128	633.496		14668.5	10966.4	10493.1	2845.75		25781.8	2415.01	1402.5	1463.55		2813.85	2061.22	1803.81	3312.7		424.422	754.534	6798.91	495.404		17.8695	5.47252	8.37393	4.08336
	8000.44	590.136	8995.2	421.357		1530.49	722.857	532.034	6439		1305.73	799.929	14668.5	1125.57		773.507	2477.17	1699.77	898.652		824.536	726.928	404.379	753.284		14403.9	1108.71	971.543	2297.85		1700.66	2832.9	3002.27	15317.8		1960.64	1197.71	1792.32	1452.87		759.138	754.534	442.521	551.763		74.1907	5.47252	83.4155	3.90738
	18296.4	4730.5	760.424	567.797		1628.88	697.268	542.948	5653.25		21002.6	576.706	9866.27	1075.36		984.387	719.495	2189.11	864.447		18500.2	540.47	26670.7	753.284		1567.85	1219.72	618.711	2038.58		1220.96	21288.3	5645.37	1463.55		2972.11	1569.07	2002.3	1552.04		759.138	421.618	197.592	652.352		169.669	43.8675	7.05166	5.26537
	559.037	602.958	9366.96	15673		1527.64	1049.85	27446.5	1358.6		1998.57	446.133	486.348	1051.97		984.387	16371.1	1697.44	1495.63		824.536	485.08	1298.53	474.837		2227.65	948.937	1010.67	1655.17		1793.44	2415.01	2136.36	8867.18		2136.6	1252.04	1196.19	2113.74		899.564	447.029	245.926	466.045		5.18413	5.59143	86.8629	145.341
	4861.47	470.222	928.592	673.025		914.459	529.709	966.775	848.906		11347.1	383.864	713.716	727.507		984.387	373.867	1914.3	912.201		706.08	489.537	1446.7	797.983		1567.85	694.99	283.623	2623.85		764.694	1153.75	1194.43	2792		7078.5	5673.72	1455.43	3033.01		417.825	878.368	241.335	995.368		45.082	4.36052	8.61114	6.24119
	965.214	590.136	2342.19	10117.9		9336.51	468.282	904.448	1624.96		1438.06	580.468	9866.27	1407.7		678.056	1591.21	1822.56	912.873		601.893	10239.4	1675.02	753.284		35813.7	1108.71	592.652	14081.4		1895.37	1398.77	715.706	1538.61		12386.1	1459.15	3114	3033.01		296.051	683.383	245.926	579.606		8.95075	5.47252	21.7199	93.8267
	1542.11	493.107	1792.8	5234.09		3058	7780.31	11259.3	11287.9		786.753	495.981	1289.94	1229.42		888.034	369.696	2531.99	875.864		1806.04	449.25	1917.6	753.284		953.776	2388.44	582.569	1863.44		1132	2144	1469.4	10332.2		1717.16	1143.51	1311.91	3033.01		276.914	469.816	618.897	689.227		14.3005	4.57275	16.6252	48.5375
	19963.1	575.14	35460.7	4274.36		1273.1	3341.39	11976.6	791.761		1230.27	417.781	644.869	1075.36		11892.2	719.495	1152.93	1342.94		14624.5	552.527	456.346	474.837		1427.45	2249.26	841.989	2297.85		640.13	904.025	1267.81	1538.61		2882.26	1524.38	1404.9	3019.5		996.668	860.889	2044.54	716.335		185.124	5.33346	328.839	39.6375
	3966	600.483	1045.05	2442.91		1035.77	1568.6	930.409	436.287		984.381	6144.57	841.047	809.312		984.387	719.495	4914.64	742.268		16785.5	449.25	1070.51	540.972		1341.66	2388.44	478.48	2490.89		520.229	2415.01	20362.9	1371.83		2474.7	2322.28	1298.72	2348		1005.12	703.637	220.052	567.974		36.778	5.56848	9.69106	22.6539
	3584.18	10450.3	928.961	4804.96		1396.26	7780.31	887.221	1129.56		1122.9	539.127	2417.4	1946.54		763.346	511.4	2711.56	848.602		3936.27	6906.53	12169	474.837		1665.18	1154.26	5715.56	1797.54		1636.75	9618.32	1194.43	2852.68		2017.16	1700.24	8943.94	3033.01		276.095	537.66	113.539	436.108		33.2373	96.9095	8.61456	44.5579
	5666.18	568.137	1534.49	722.444		914.459	954.251	904.448	769.921		51191.2	664.008	2417.4	1148.3		888.034	576.331	1766.18	973.931		13787.9	784.691	12767	753.284		2204.39	1108.71	440.298	1783.79		1827.98	904.025	11107.1	8383.54		2929.03	1197.71	8757.85	1452.87		584.19	703.637	182.597	1155.08		52.5444	5.26852	14.2298	6.69946
	965.5	517.522	1301.85	723.912		739.217	443.116	1349.32	899.856		780.028	15679.9	542.103	9160.61		1067.44	2403.33	14473.4	911.106		41731.2	12304.2	10027	727.409		2199.81	902.285	652.395	2297.85		1206.26	1612.61	1176.94	3796.73		2403.01	1885.02	42237.6	1452.87		365.012	463.066	611.423	413.383		8.9534	4.79915	12.0725	6.71308
	6409.14	531.271	772.26	572.4		1504.26	3494.33	1217.45	866.173		809.159	491.389	798.536	1172.1		1067.44	354.9	1927.71	955.861		14819.8	12304.2	17439.9	683.763		1362.97	56012.2	15052.9	1192.11		2659.6	1153.75	2389.99	10332.2		1716.83	1310.6	655.097	1552.04		605.454	308.652	208.131	1030.75		59.4341	4.92665	7.16142	5.30805
	479.92	425.913	696.772	40054.5		1013.24	512.828	764.062	945.534		442.515	563.699	1034.83	1550.53		9078	2245.64	1291.57	955.861		16654.1	703.797	11929.9	8809.64		1808.52	354.327	275.782	18354		2102.19	21288.3	1388.03	1581.05		11753.1	1325.6	1448.49	3262.55		678.172	675.995	142.649	579.606		4.45046	3.94963	6.4614	371.438
	6157.78	1137.17	791.184	5873.89		901.158	697.268	1024.96	709.781		722.961	472.051	841.047	1835.02		1176.55	424.313	1550.38	823.339		1204.75	390.739	12729.5	8579.09		14403.9	2249.26	592.652	8643.74		21608.2	2415.01	1862	5932.49		6217.26	1197.71	2515.01	3019.5		1120.91	716.613	255.035	870.858		57.1031	10.5454	7.33691	54.4705
	29356.6	575.693	35460.7	2862.19		1550.32	529.709	1218.86	792.704		1693.28	500.41	681.709	1475.16		1176.55	536.386	1490.38	823.339		579.068	402.462	26021.1	667.73		1567.85	1013.5	289.011	1398.45		1089.64	1990.74	1423.17	894.047		1202.14	1325.6	987.481	1552.04		576.348	1079.27	166.094	610.343		272.233	5.33859	328.839	26.542
	3614	517.282	785.433	7225.88		858.694	587.009	27446.5	35491.4		533.864	446.133	841.047	1957.18		1129	9161.67	2305.15	912.873		41642.1	11867.1	14529.2	795.52		47362.6	1088.87	320.515	1977.93		2595.5	1985.29	3245.34	1857.05		2017.16	1715.14	5936.87	11097.3		1218.46	814.408	19554.8	734.943		33.5138	4.79693	7.28358	67.0079
	3281.64	6769.06	800.226	20958.3		1186.47	529.709	9712.82	908.385		1854.62	799.929	542.103	1559.53		871.4	11861.7	1445.67	955.861		579.068	437.961	13359.8	718.886		1427.45	1154.26	10493.1	18424		2097.21	1955.08	1874.19	11840.7		1721.53	1524.38	1711.56	2113.74		365.012	447.029	145.903	681.618		30.4317	62.7718	7.42076	194.353
	18296.4	600.483	915.92	19463.7		1199.18	15760	9725.25	748.512		1023.78	349.31	2417.4	1502.55		888.034	10929.7	1669.7	1208.7		12469.5	415.348	15289.1	615.878		1427.45	2249.26	784.9	31591.5		2165.31	18476.2	2040.18	1021.91		3216	1700.24	1135.21	12384.6		787.449	552.484	7211.86	566.649		169.669	5.56848	8.49363	180.494
	898.947	517.522	843.509	10832.9		20501.4	7984.62	13988.9	726.677		1521.88	446.133	533.132	1957.18		752.295	623.999	991.264	14356.7		9967.5	969.729	8044	6555.64		2285.53	948.937	18159.9	2131.84		1881.59	1990.74	1389.71	775.784		3114.16	2322.28	4168.16	3262.55		762.308	1024.62	332.105	716.335		8.33623	4.79915	7.82214	100.457
	3281.64	4697.09	1792.8	16885.1		1009	970.5	1657.12	886.484		482.574	1092.09	595.738	896.704		1089.3	468.19	1444.78	823.339		1204.75	406.005	695.343	564.52		2285.53	3453.47	1048.22	1810.53		1266.12	14459.2	1395.93	1021.91		2017.16	23410.1	16052.7	4714.01		1115.99	703.637	205.724	790.109		30.4317	43.5577	16.6252	156.581
	20018	619.554	749.932	5705.03		475.417	1036.93	727.555	780.673		1091.39	395.857	2417.4	1285.4		1100.64	491.632	1618.53	955.861		13103.8	10743.1	11197.2	897.053		1427.45	2258.64	1113.87	4488.87		1206.26	810.98	2040.18	894.047		12598.9	1921.07	1015.7	3033.01		605.454	469.816	429.089	773.695		185.633	5.74533	6.95437	52.9046
	18296.4	13758.2	1279.56	16064.1		1232.29	508.843	1715.32	698.93		1023.78	396.404	595.738	1261.39		9214	548.938	2209.01	850.278		12469.5	478.587	858.822	724.486		1320.15	3453.47	1365.27	4739.16		775.988	1955.93	5433.11	1021.91		2017.16	1690.49	3473.66	2113.74		547.046	651.137	381.08	630.477		169.669	127.584	11.8658	148.968
	7964.94	442.905	915.92	3148.55		16889.2	952.606	634.455	625.319		668.143	1002.89	681.709	1087.17		16338.3	635.223	2055.93	912.873		20449.4	349.31	836.848	572.77		2095.83	795.218	1068.8	3922.16		2097.21	1142.19	1388.03	775.784		1382.27	3270.39	1288.08	11917.4		537.376	537.66	207.148	614.479		73.8615	4.1072	8.49363	29.1976
	479.92	517.522	1327.06	3940.89		1012.74	703.638	869.133	1423.14		8175.7	472.051	4766.31	1957.18		1186.66	15802.4	1766.18	955.861		12469.5	11313.2	1076.97	742.637		2199.81	948.937	669.472	2873.99		2097.21	1033.28	3501.21	907.522		1930.42	25411.7	3473.66	2336.2		336.354	676.82	145.903	4648.03		4.45046	4.79915	12.3063	36.5452
	19885.2	508.903	696.772	2652.37		3089.27	1159.91	864.534	491.829		998.017	417.781	564.907	1176.48		904.974	571.58	1699.77	823.339		1204.75	364.485	920.602	746.263		35813.7	795.218	22552.2	3668.86		2595.5	1465.09	1388.03	1611.08		5674.31	3270.39	8345.45	2339.69		561.189	675.995	181.724	661.17		184.402	4.71923	6.4614	24.5963
	12365.1	29382.8	12426.7	1689.1		1267.24	2117.26	1023.23	12446.7		885.638	1450.42	704.514	1023.02		632.244	635.223	1985.86	912.873		4553.45	10184.9	602.9	1517.21		2493.29	3453.47	1263.6	3668.86		1350.62	605.721	1114.29	1554.01		17762.2	2814.44	3765.21	3739.17		1120.91	703.637	7211.86	830.93		114.666	272.476	115.237	15.6636
	479.92	8875.37	843.509	14269.7		1519.76	1765.83	869.133	1129.56		1352.99	472.051	704.514	1023.02		1067.44	548.938	1888.89	912.873		10706.7	618.264	821.026	1193.3		2827.14	1457.05	1170.29	3006.97		1957.97	586.26	1459.12	1021.91		18226.9	1572.91	3204.67	1009.62		679.177	676.82	235.943	270.342		4.45046	82.3042	7.82214	132.328
	3584.18	531.271	943.912	20958.3		12421.3	584.024	918.342	1504.82		998.017	383.281	854.22	2027.39		748.219	609.894	1967.06	1191.48		5351.45	16343.9	628.768	615.878		953.776	13711.1	19325.5	1810.53		2976.48	1794.03	2457.99	1570.59		6133.73	1183.18	3327.5	1947.04		3220.88	1511	144.465	413.401		33.2373	4.92665	8.75321	194.353
	20887.2	517.522	1936	5073.79		1519.76	455.254	2164.09	10406.2		1261.23	583.316	1232.54	1273.85		1129	635.223	2545.25	649.744		1287.69	525.078	733.741	860.646		2285.53	11385.5	674.316	3166.73		2846.72	2154.87	2068.7	3375.96		2492.85	1924.18	3059.58	1942.78		9114.35	416.79	127.804	1024.44		193.694	4.79915	17.9532	47.0509
	866.336	522.792	631.75	6837.11		928.944	30893.9	1715.32	864.618		569.981	580.468	983.317	1234.48		17668.2	8469.95	2868.98	49106		1491.54	413.536	1796.87	1801.31		1320.15	650.802	565.781	39742.1		1294.77	7236.89	1858.35	1439.82		9172.1	1183.18	1641.29	2625.55		1989.59	754.534	381.08	436.108		8.03382	4.84802	5.85843	63.4028
	479.92	600.483	613.5	10832.9		12670.9	472.881	876.25	1423.14		823.809	541.261	984.241	937.125		17870.7	634.634	1550.38	718.924		10749.3	478.937	821.31	795.564		1362.97	1195.29	1052.51	12116.9		2056.9	5050.55	1877.36	1857.05		2605.01	1633.89	1809.57	2712.58		1402.9	629.461	7211.86	815.683		4.45046	5.56848	5.68919	100.457
	11732.5	13613.6	16712.7	8931.23		1727.29	523.494	1189.69	742.046		19289.6	472.051	684.104	937.125		1116.94	468.19	1669.7	5385.73		1047.57	551.544	733.377	592.018		1341.66	735.198	1263.6	16629.8		2519.46	2154.87	1684.35	1570.59		2293.77	4718.83	5383.51	5148.42		305.895	579.892	1418	645.111		108.799	126.243	154.982	82.8222
	1542.11	746.601	28108.3	1689.1		1402.03	2117.26	960.368	4376.78		1521.88	420.903	1602.4	1023.02		1089.3	378.829	1822.56	912.873		819.199	915.078	13735.3	1031.7		2493.29	867.79	1170.29	8173.01		7005.38	1034.78	7675.37	1857.05		2243.17	1608.84	1850.48	2625.55		547.046	544.369	2665.6	555.323		14.3005	6.92348	260.657	15.6636
	19885.2	508.903	1525.48	4281.97		1128.16	844.232	869.133	7162.58		1261.23	421.901	884.061	1234.48		1203.61	635.223	8778.5	912.873		569.941	11915.4	782.421	599.091		2285.53	552.123	729.308	3625.78		1044.67	9121.51	2349.59	1021.91		5997.15	1501.46	6979.16	2401.02		312.452	434.889	207.148	731.285		184.402	4.71923	14.1463	39.7082
	20006.4	459.56	17359.4	476.468		21005.8	998.974	869.133	658.829		998.017	421.901	984.241	7944.67		26271	783.68	1485.72	823.339		27924.3	544.414	1354.02	5991.27		13796.5	799.46	1107.44	2537.28		861.099	5390.37	581.826	1914.8		1160.07	2838.82	1641.29	1529.47		1662.68	710.601	144.465	752.909		185.526	4.26165	160.98	4.41844
	634.883	3425.43	1120.17	6837.75		1519.76	397.255	824.571	7802.45		998.017	386.849	1602.4	1201.94		1055.1	609.894	761.598	911.106		733.594	12093.8	512.868	564.52		1443.13	676.5	613.104	4739.16		1094.3	1432.8	2084.58	1021.91		911.681	1468.05	1809.57	2086		384.733	437.532	293.445	425.485		5.88748	31.7651	10.3877	63.4087
	18296.4	3570.33	14132.7	19772.8		8930.67	656.079	1715.32	982.119		1261.23	271.834	1107.33	1957.18		14745.3	578.927	1550.38	4145.14		735.151	558.776	1796.87	473.509		14945.7	837.225	6381.4	3382.6		2624.96	5390.37	2349.59	1914.8		3689.63	1364.97		3257.18		762.308	10976.1	597.676	870.858		169.669	33.1089	131.057	183.359
	23276.2	600.483	1015.6	40731		1519.76	691.755	2503.95	982.119		1023.78	441.974	11046.5	1762.98		1151.08	948.028	1664.12	864.447		676.054	832.588	21090	557.369		3369.62	449.665	846.785	18772.7		954.216	2282.18	7675.37	23731.3		3818.03	9715.22	1402.86	2596.92		1402.9	437.532	19554.8	610.273		215.848	5.56848	9.41802	377.712
	5189.17	529.967	11763.3	412.998		1899.97	998.974	5064.82	804.511		831.684	455.69	1077.37	1957.18		1288.49	468.19	14473.4	1129.9		501.291	832.588	21500.7	5131.81		18922.4	734.142	1170.29	1928.38		1504.5	9254.36	54019.7	752.022		22068.5	1795.53	2412.69	2401.02		537.376	310.257	127.804	787.729		48.1209	4.91456	109.085	3.82987
	4839.73	365.462	2141.86	5073.79		1095.62	619.342	5459.92	1033.81		533.864	429.216	1077.37	1180.14		435.851	468.19	1858.26	5999.65		1573.33	15122.6	804.701	653.842		2034.13	10215	2242.83	3206.27		925.328	40896	1202.65	1758.39		2466.69	1045.54	1813.15	2041.68		244.452	327.639	217.363	425.485		44.8804	3.38905	19.8622	47.0509
	19153	561.01	2185.18	3148.55		3583.72	430.912	907.721	992.049		1352.99	916.869	1002.45	1087.17		1293.6	468.19	1983.7	850.492		871.655	408.033	2061.33	5131.81		8132.23	552.123	6381.4	1476.23		1760.7	1149.95	2349.59	16031.3		18226.9	1586.82	1311.05	1182.57		1218.46	619.721	445.182	233.607		177.612	5.20243	20.2639	29.1976
	6649.33	590.914	1053.49	14061.8		23380.7	521.355	1030.36	1147.82		480.462	638.44	924.212	1207.2		1599.94	468.19	2167.3	7771.27		663.427	508.692	1354.02	547.544		1053.01	716.658	558.838	3382.6		1666.87	9254.36	1210.77	1306.43		2605.01	7747.79	38216.3	2625.55		1005.12	540.932	173.061	546.796		61.6615	5.47974	9.76939	130.4
	1542.11	391.444	3361.12	12625.2		912.4	523.494	639.078	4209.13		533.864	716.686	39767.7	1113.41		1288.49	417.775	1790.14	677.394		1089.63	437.005	657.819	5131.81		1446.35	799.46	1090.72	4739.16		861.099	2282.18	1877.36	1211.2		15597.1	1898.65	2241.62	1156.14		1695.4	127.591	217.363	546.796		14.3005	3.62999	31.1688	117.077
	3966	22522.8	2141.86	5511.14		743	604.878	908.299	804.511		1091.39	2565.01	854.22	1559.53		994.882	468.19	1999.4	901.204		655.976	473.797	1102.65	538.578		1543.83	888.827	1415.8	21474.5		2624.96	4822.77	1877.36	1011.4		2182.76	1842.82	1230.73	2273.59		537.376	344.062	181.724	598.566		36.778	208.861	19.8622	51.1066
	12973.7	3422.18	1126.78	19772.8		731.402	472.881	639.078	1779.62		442.515	9181.26	983.317	1234.48		895.504	948.028	1411.88	604.854		648.58	15197.4	768.149	434.511		1345.39	778.011	801.633	1928.38		1647.69	36304.3	9955.64	1358.59		2312.24	1890.25	1297.78	1810		719.561	573.18	197.135	366.122		120.309	31.735	10.449	183.359
	2323.22	481.738	46020.1	5659.56		639.474	7095.11	1998.88	558.09		722.961	2565.01	758.538	8257.86		1216.79	468.19	2383.9	1119.1		4533.11	12600	2998.63	767.378		13839.3	750.27	663.057	3206.27		947.19	1084.85	16258.5	905.825		1848.74	1156.51	1272.4	2842.12		1218.46	321.069	203.706	745.836		21.544	4.46732	426.76	52.4829
	1926.98	368.75	8338.67	1689.1		604.763	6523.54	840.78	1779.62		1261.23	429.216	984.241	1865.56		19987.7	712.383	1608.42	1119.1		663.427	526.678	924.943	559.252		1110.01	636.367	1263.6	23821.2		1610.01	329.6	2349.59	918.438		2182.76	1451.43	1402.86	2395.37		400.107	630.182	183.687	587.996		17.8695	3.41954	77.3272	15.6636
	7141.9	399.914	1107.28	2537.41		4812.51	5195.57	7505.14	1779.62		885.638	455.69	1757.08	6829.5		22945.7	523.589	831.194	770.701		704.529	437.005	572.974	438.913		16552.4	888.827	22552.2	1928.38		1735.36	6898.33	11904.4	4176		2223.69	885.632	1594.67	2677.84		725.73	437.532	48.6481	567.974		66.2292	3.70853	10.2682	23.5302
	5383	319.344	892.739	1121.93		734.236	642.242	9299.43	613.998		615.506	421.901	973.421	1428.27		10994.6	3920.51	1213.55	1146.86		551.824	562.317	599.843	481.597		1049.19	888.827	663.057	8173.01		1735.36	17604.3	2285.9	1045.52		4486.05	1734.38	1951.38	7503.99		384.733	435.193	196.887	587.996		49.9183	2.96138	8.27866	10.404
	631.904	340	2185.18	3227.02		876.505	10124	873.107	4209.13		7359.44	538.007	973.421	1033.38		835.831	440.731	804.5	748.301		1573.33	438.558	932.958	9080.18		582.546	640.927	1415.8	21474.5		797.597	5902.69	2329.48	1503.58		2678.21	7011.34	6953.36	2421.65		3220.88	679.652	282.685	647.327		5.85985	3.15293	20.2639	29.9252
	642.755	319.344	1273.7	8220.96		1755.62	736.952	941.607	574.369		8876.91	538.007	1077.37	1421.69		944.111	565.306	1058.71	847.882		841.97		1007.12	797.037		18922.4	750.27	19325.5	21474.5		1612.33	4125.25	966.68	1108.2		15947.5	2381.01	1813.15	1529.47		900.17	354.17	200.332	614.479		5.96048	2.96138	11.8114	76.2357
	650.336	336.759	1109.19	961.837		790.61	21795	1103.69	1779.62		51191.2	455.69	1745.87	829.991		821.227	542.862	1675.75	9023.83		16640	1179.71	603.596	752.717		1345.39	799.46	729.308	4739.16		12738.1	2401.43	2214.83	920.454		3117.29	1225.71	2679.45	2907.39		1764.65	605.158	178.036	610.273		6.03078	3.12287	10.2859	8.91944
	11909.5	7131.9	2185.18	759.928		649.062	403.773	11811	9029.93		615.506	2565.01	377.407	971.706		882.471	429.938	2106.18	901.204		21669.5	768.638	27926.8	797.037		1345.39	2260.3	613.104	1928.38		2794.13	14343.2	1799.55	1031.29		3483.78	1485.13	5621.59	1942.51		679.177	422.224	264.922	610.343		110.441	66.1365	20.2639	7.04706
	599.374	410.038	29751.3	600.228		927.784	567.787	1319.88	957.947		293.998	455.69	984.241	1039.54		515.575	355.371	1167.05	1340.27		872.262	787.083	820.021	501.046		2578.74	430.267	3452.02	8487.73		5575	477.494	1836.63	692.221		3483.78	1485.13	1402.86	1577.59		717.545	371.663	155.285	458.322		5.5582	3.80242	275.894	5.56611
	868.592	5781.82	1525.48	537.589		1423.92	480.254	10061.9	2046.55		293.998	378.959	973.421	6169.13		635.027	852.863	1955.42	11147		23597.2	919.235	7803.29	592.602		1725.77	778.011	2044.23	1476.23		923.638	590.543	2312.82	2007.12		1366.98	2339.07	1664.27	1156.14		2190.9	896.892	740.327	510.298		8.05474	53.6167	14.1463	4.98524
	625.895	396.924	2185.18	592.313		593.559	361.056	4690.89	20709.4		1352.99	529.419	1497.28	9600.3		18626.1	672.492	2027.19	1146.86		838.68	997.074	19223.5	486.253		3392.37	864.078	9047.67	38928.4		1744.09	757.925	2679.51	1031.29		3959.6	1782.57	2127.9	4493.53		1055.98	920.052	216.147	567.974		5.80413	3.6808	20.2639	5.49271
	874.644	317.687	1042.79	691.863		701.154	21795	4914.32	1471.99		579.582	421.901	40275.6	1733.69		978.249	793.16	2925.54	786.936		895.495	956.275	3822.42	62071.8		674.51	4807.57	1415.8	33643.8		1736.23	525.563	3475.35	907.833		3788.43	1057.03	542.183	1577.59		725.73	385.967	178.042	425.485		8.11086	2.94602	9.67015	6.41587
	495.508	297.375	2141.86	608.486		3637.29	466.599	1062.56	1963.11		596.111	420.903	1602.4	2392.46		883.42	271.449	8052.33	840.657		1079	1027.19	488.991	492.053		1363.52	11308.6	784.03	16582.9		2391.24	490.284	2804.9	884.02		3137.21	1214.57	1676.76	3739.17		1243.51	327.064	129.001	488.138		4.59501	2.75766	19.8622	5.64269
	7778.09	391.062	10616.9	594.302		714.629	11926.1	768.975	1166.03		578.091	12336	1497.28	2923.71		994.882	6338.79	933.722	10250.6		541.724	928.38	539.495	470.866		3392.37	797.86	7815.43	2713.69		1517.29	582.1	1024.89	823.716		3589.68	4993.85	1482.65	1611.29		605.454	492.585	184.409	731.285		72.1288	3.62645	98.4542	5.51116
	642.755	342.301	46020.1	618.502		1583.77	467.458	4914.32	1084.69		1192.32	450.615	983.317	1196.27		642.44	740.908	1877.87	894.435		844.698	2213.66	819.926	712.294		797.036	449.665	10849.9	1991.22		1746.26	562.18	1946.73	1306.43		4011.06	1560.88	1651.15	1182.57		900.17	683.011	177.233	450.074		5.96048	3.17427	426.76	5.73557
	937.879	612.139	2185.18	580.487		463.628	1098.86	868.646	3337.49		484.729	393.51	1069.01	1733.69		2731.12	692.372	1740.71	769.556		1048.94	898.884	614.4	1298.96		1049.19	636.367	2044.23	2068.72		1635.69	754.725	2785.51	1306.43		3019.09	1992.88	9757.2	1182.57		748.105	662.789	102.41	466.045		8.69726	5.67656	20.2639	5.38304
	642.755	14964.9	3361.12	601.795		20839.3	21795	1392.83	6660.17		907.479	716.686	854.22	907.459		29767.3	400.057	1591.38	786.936		904.066	13160.1	1024.9	1147.06		3194.07	10177	1717.1	4223.14		2996.65	590.543	1111.17	1102.74		3114.97	1725.23	1697.93	1957.77		621.802	435.193	149.698	912.929		5.96048	138.775	31.1688	5.58065
	523.25	523.404	1109.19	833.805		1232.49	466.599	4914.32	3148.72		1013.49	429.216	852.479	1796.68		729.887	579.756	1043.41	1035.2		9326.12	1026.55	834.9	675.132		1049.19	4455.72	729.308	1626.83		1897.09	638.138	17110.1	845.833		3597.03	2381.01	7084.8	2482.78		1055.98	327.639	230.714	425.485		4.85227	4.8537	10.2859	7.73215
	937.879	515.941	949.045	682.053		1423.12	477.343	18521.9	4816.87		727.748	2565.01	1119.54	1033.38		564.94	422.676	1265.45	769.556		7936.07	877.503	784.037	834.247		758.872	7350.6	801.633	21246.2		991.211	1215.06	1485.33	1451.98		3224.78	826.841	1697.93	1589.91		355.505	710.601	137.619	947.097		8.69726	4.78449	8.80081	6.3249
	683.37	453.466	2185.18	7131.52		27428.9	413.375	509.67	1779.14		845.963	2565.01	964.953	907.459		860.733	476.902	1956.95	961.166		904.066	782.894	706.195	782.363		404.926	3521.12	1456.36	1784.25		14112.7	643.347	2536.37	768.414		4071.55	1853.31	1495.45	2907.39		1132.49	327.064	137.619	213.941		6.33711	4.20514	20.2639	66.1329
	603.248	417.515	1641.02	475.24		549.611	433.087	989.79	4816.87		916.838	357.723	1023.38	829.991		654.979	565.306	1771.58	786.936		9326.12	2904.73	678.5	620.389		14925.9	1195.29	663.057	1192.07		1273.1	917.628	1305.4	496.557		11706.8	1104.78	1482.65	2041.68		403.567	451.839	148.223	830.93		5.59412	3.87176	15.2177	4.40706
	1039.08	535.923	10616.9	548.223		903.396	466.599	4914.32	13823.4		705.688	192.029	750.443	1767.71		22945.7	672.492	1293.99	10250.6		9326.12	13160.1	821.379	15215.4		5036.27	9435.43	801.633	6262.69		1388.7	699.334	2785.51	1158.36		3780.78	2198.08	1676.76	1521.4		847.759	579.892	350.394	760.517		9.6357	4.96979	98.4542	5.08386
	642.755	377.354	1920.74	700.91		923.928	431.561	13663.9	3148.72		701.526	322.075	1023.38	1033.38		821.227	852.863	1047.17	2582.91		904.066	1169.1	1029.84	1174.94		629.174	1195.29	614.502	4243.97		9298.84	465.255	10980.2	1280.39		4088.93	1586.82	1979.74	2326.9		640.935	316.775	283.248	436.108		5.96048	3.49933	17.8117	6.49977
	573.506	481.649	3361.12	1978.83		1051.58	422.671	859.463	1482.05		1013.49	445.825	15527.7	1421.69		1216.79	672.492	1531.07	610.25		6270.4	899.59	891.971	11444		1458.41	1074.08	2004.87	1822.72		3383.84	432.487	2428.39	1420.41		4340.84	2381.01	8815.57	2383.16		511.385	396.653	164.87	466.045		5.31831	4.46649	31.1688	18.3504
	35845.7	11223	892.739	430.269		27793.7	463.348	1042.06	874.03		1411.49	490.073	606.62	907.459		799.376	335.531	1322.7	961.166		632.676	825.424	891.971	15215.4		1170.47	1635.5	32069.6	3110.57		2580.08	1424.46	2160.94	768.414		7893.83	1724.12	7536.33	1817.05		590.777	490.415	112.031	664.637		332.409	104.074	8.27866	3.99002
	883.817	612.139	2185.18	630.554		1168.1	501.092	1132.37	13292.2		662.683	567.232	887.584	1796.68		585.626	852.863	1423.45	8319.92		789.506	899.59	566.841	1114.57		1249.92	12378.1	1192.31	2289.49		1613.03	582.795	1740.69	1032.86		4951.47	5773.2	9113.89	2426.05		444.394	1048.68	414.738	466.045		8.19593	5.67656	20.2639	5.84734
	22226.5	13437.6	1920.74	430.269		1182.19	4013.49	465.475	4816.87		966.451	596.582	15527.7	1733.69		635.027	2906.48	1289.6	938.163		763.805	1239.95	22509.3	15215.4		10507.6	915.581	1550.1	1473.58		3434.77	513.769	41855.9	765.265		4951.47	1827.35	11601.5	3434.72		581.466	847.202	167.775	555.323		206.114	124.611	17.8117	3.99002
	38538.6	5073.83	3361.12	588.165		604.362	4013.49	4914.32	13823.4		737.747	463.885	963.764	1498.05		1599.94	565.306	1041.7	717.342		901.67	2166.35	566.841	26910		12590.5	8512.96	1404.72	3082.12		1027.22	582.795	12999.7	930.444		4951.47	8389.97	1794.97	3856.69		554.88	236.031	138.111	830.93		357.381	47.0513	31.1688	5.45425
	791.319	6934.71	2185.18	642.201		1322.8	542.376	885.086	1084.69		704.385	463.885	257.153	861.316		609.782	476.902	2958.36	779.006		748.579	1515.93	567.077	477.95		1222.75	707.16	1684.32	1412.37		2153	579.562	2785.51	1314.4		4951.47	2210.88	1024.72	1657.91		755.254	393.981	93.4491	413.401		7.33817	64.3078	20.2639	5.95534
	4643.63	431.974	25395.4	489.086		495.298	1225.11	1511.02	1210.29		907.479	456.095	1501.21	1005.43		642.44	565.306	1526.36	994.519		781.655	9337.46	566.841	9112.86		1887.11	26475.1	13368.1	2249.09		7966.53	638.138	2015.44	768.414		4951.47	1449.48	1697.93	3312.55		291.128	298.556	147.146	436.108		43.0619	4.00584	235.5	4.53546
	12722.3	702.182	17883.2	701.403		1054.21	608.585	762.62	874.03		17579.2	519.467	600.136	1697.09		883.42	545.81	2125.75	918.139		1389.1	946.039	2361.25	1239.29		1358	615.821	1723.38	3553		7210.15	507.75	1650.09	254.615		2700.81	1449.48	1652.13	3226.31		630.455	662.789	218.369	667.457		117.978	6.51156	165.837	6.50435
	746.7	800.823	18068.3	435.493		1054.21	7170.12	637.321	13823.4		1057.6	463.885	562.782	1697.09		1288.49	545.81	1517.5	1173.6		764.202	785.44	22509.3	8937.45		2017.75	892.268	24324.9	9582.28		1158.5	1424.46	2300.55	997.435		3960.31	1734.85	7217.24	3226.31		483.503	312.643	125.604	435.398		6.92439	7.4263	167.553	4.03847
	1048.63	905.294	18068.3	464.029		886.533	8210.84	2056.83	1471.99		701.526	192.029	457.891	971.706		729.887	5618.08	792.306	1303.13		753.139	856.304	567.077	1516.56		1529.13	10402.9	1528.67	2289.49		2153	465.255	2124.73	1083		3781.68	1077.68	1429.17	3586.94		684.845	629.461	256.198	564.743		9.72427	8.39509	167.553	4.30309
	22061.1	577.788	2024.75	759.928		727.89	438.902	762.62	1698.95		1111.99	416.802	562.782	1033.38		585.626	545.81	1427.24	926.65		720.977	930.708	7970.91	16556.3		1051.97	2669.5	1254.83	7758.02		4330.74	486.583	1469.76	1196.4		4951.47	1111.75	1232.73	4605.61		778.997	437.532	227.146	488.138		204.579	5.35802	18.7761	7.04706
	38538.6	516.219	1378.04	430.269		701.964	7834.78	10222.4	1471.99		662.683	245.398	8472.57	1352.11		1866.11	565.306	1511.13	1162.67		692.42	800.721		33634.2		1284.19	8204.92	24844.4	1588.25		1299.25	2007.95	2124.73	802.553		2964.32	5003.11	1198.27	3105.25		597.896	310.257	137.527	560.241		357.381	4.78707	12.779	3.99002
	23863.9	648.252	15040	701.403		701.964	416.923	918.694	874.03		907.479	492.771	32421.4	12286.5		2375.34	476.902	1384.39	673.538		621.204	701.437	2183.35	457.774		4688.67	669.49	1178.77	1784.25		2299.5	16700.8	10978.9	1007.34		3186.04	1057.03	1651.15	1848.6		1061.43	416.4	137.527	1033.21		221.298	6.01146	139.471	6.50435
	4643.63	651.33	21731.4	682.053		637.456	486.75	637.321	1275.66		9035.33	353.3	562.782	788.143		15890.4	476.902	1214.71	1192.52		901.67	7081.05	1637.29	582.917		1136.47	755.637	1615.23	1793.16		2996.65	613.712	2924.02	802.553		4951.47	1288.46	1024.72	2046.13		862.316	451.839	337.754	716.335		43.0619	6.03999	201.523	6.3249
	796.812	948.038	14873.9	701.403		743.721	595.13	656.914	8183.71		1198.53	356.22	10654.2	1634.42		2273.83	565.306	1452.12	796.298		621.204	1025.03	9329.63	426.086		1965.96	1298.6	621.758	3953.43		1897.09	1375.3	11177.3	1072.17		4215.17	1214.57	4938.38	8400.72		847.759	472.113	134.507	681.618		7.3891	8.79146	137.93	6.50435
	519.846	611.071	21641.9	430.269		2662.66	383.881	3463.08	1779.14		968.115	1085.69	889.077	1332.16		1848.64	565.306	1590.5	779.006		407.368	750.128	967.88	499.695		1529.13	2700.62	621.758	1588.25		997.172	1271.38	8421.71	765.265		2559.01	1730.25	1697.93	3691.23		1081.81	662.789	129.209	760.339		4.8207	5.66666	200.692	3.99002
	19720	831.404	608.905	700.91		524.374	387.703	978.225	10757.2		968.115	813.399	25710.6	1389.01		2958.05	508.108	1548.99	647.22		726.117	904.075	2118.89	408.877		2010.73	10402.9	823.636	1412.37		2083	926.305	2124.73	1455.39		3117.29	18484.4	9786.82	5719.95		927.56	437.532	579.698	1021.8		182.87	7.70989	5.64658	6.49977
	841.91	764.26	28494.1	16984.8		656.39	367.46	978.883	1010.09		12681.1	418.703	16202.4	2917.11		2036.75	435.567	1562.49	1192.52		829.659	916.824	512.869	702.858		1130.75	713.879	2004.87	1784.25		2262.66	700.741	8403.2	802.553		5018.6	1481.57	1281.68	3623.03		684.845	236.031	115.378	1808.04		7.80731	7.08723	264.236	157.506
	1692.95	533.018	13907.5	7975.15		567.997	344.971	1126.62	549.098		9744	434.372	874.918	2917.11		1845.16	237.123	1119.83	779.006		17898.5	38543.3	1757.33	18747.4		1198.29	659.492	1333.62	1412.37		12665	1375.3	18233.5	802.553		4951.47	2645.38	6853.24	1517.37		471.247	728.687	145.813	1060.95		15.6993	4.94285	128.969	73.9562
	38538.6	611.071	21641.9	22275.4		629.138	10457.6	593.776	1001.9		897.851	540.974	14893.9	665.163		8971.17	1340.74	5703.27	688.571		879.494	634.914	1306.91	583.535		1201.24	7153.6	12829.7	1473.58		19361.7	794.469	3276.76	1420.41		3780.78	3818.45	1676.76	1724.02		534.491	542.658	138.813	876.071		357.381	5.66666	200.692	206.568
	19720	803.338	28494.1	460.91		645.497	5740.53	1097.49	549.098		968.115	587.771	840.236	1634.42		1269.69	298.068	2908.78	926.65		781.811	65158.8	1662.03	457.774		2017.75	970.937	6684	9582.28		2671.49	1078.95	1700.02	1271.21		2700.81	1346.83	3613.36	3691.23		802.074	502.667	455.322	259.183		182.87	7.44962	264.236	4.27417
	641.948	471.9	25395.4	21235.7		12326.6	3780.71	925.22	439.003		949.315	465.37	14092.1	700.321		2375.34	10710.5	1427.49	774.256		391.903	5419.05	1695.4	316.167		1284.19	782.052	24844.4	2736.81		1931.85	2820.65	2340.21	13024.6		3540.33	1963.09	1380.9	3226.31		376.995	442.946	93.4491	768.31		5.953	4.37609	235.5	196.926
	841.91	803.338	682.068	17666.8		671.027	386.821	603.31	762.424		949.315	519.467	739.073	705.506		1060.7	4410.95	1552.14	874.66		15843.3	849.761	2049.79	770.451		1529.13	2669.5	11779.9	2289.49		2315.02	1063.95	1452.69	1601.49		7673.29	2309.75	1377.27	3277.2		684.845	359.578	5784.41	448.091		7.80731	7.44962	6.32505	163.83
	19720	987.328	21641.9	17536.8		17821.6	432.044	8417.96	510.88		9679	519.467	866.343	1704.13		1063.01	435.567	1178.56	673.538		1155.9	1004.99	1646.49	457.774		1361.58	740.013	569.988	21246.2		2770.47	1078.95	2795.99	945.148		2230.25	2156.32	3470.61	2560.69		547.561	280.475	127.191	1273.43		182.87	9.15582	200.692	162.625
	19720	523.326	867.101	16352.3		29854.2	1878.02	740.62	510.88		852	469.09	612.934	1044.45		26101.6	591.402	908.856	1026.97		17156.9	6488.78	1972.41	5830		1965.96	749.25	8330.22	1961.72		1192.27	1063.95	1700.02	818.386		3109.24	2917.55	1380.4	10698.5		590.777	514.97	135.374	583.847		182.87	4.85297	8.04091	151.64
	740.306	711.66	10762.4	1605.67		656.39	430.857	944.48	13281.5		922.927	535.958	1433.07	2917.11		1828	735.584	1214.25	780.408		975.735	1044.81	795.322			1459.4	8204.92	1192.31	13121.5		4445.53	700.741	2190.18	7521.89		2284.45	1467.38	12168.7	2796.81		600.57	238.708	283.248	640.775		6.8651	6.59946	99.803	14.8899
	649.708	630.658	15178.9	16984.8		482.717	432.044	740.62	762.424		1067.86	465.37	866.343	1270.48		1473.61	10978.4	1299.43	717.342		1233.18	712.317	1728.36	581.765		1282.28	12280.7	621.758	9259.73		2702.06	808.356	5616.6	1601.49		2915.97	1976.58	1202.48	3226.31		898.418	597.997	111.919	506.81		6.02496	5.8483	140.759	157.506
	841.91	764.389	21641.9	15972.7		645.497	385.698	583.115	510.88		2299.41	332.06	864.74	1044.45		1731.73	735.584	1941.54	1026.97		1038.69	6488.78	1216.46	505.596		2017.75	2796.57	980.497	1064.99		2441.95	808.356	2348.41	11557.9		4005.1	982.564	1529.49	3226.31		440.833	355.554	125.746	439.549		7.80731	7.08844	200.692	148.12
	796.812	529.152	3671.93	636.783		12391.4	432.044	1224.45	549.098		932.647	196.31	14874.1	2917.11		1646.04	549.007	1601.68	1303.13		824.636	708.928	1461.98	419.338		1282.28	58680.6	569.988	1882.26		3506.6	794.469	1792.62	736.714		24782.5	3543.34	1270.29	3226.31		1081.81	410.267	455.322	764.533		7.3891	4.907	34.051	5.9051
	22061.1	630.632	682.068	15972.7		645.497	577.8	11196.1	975.5		968.115	465.37	2416.82	678.014		1063.01	735.584	1196.05	785.32		939.517	1025.03	1757.33	32878.6		1136.47	11565.6	1134.48	1946.21		3272.21	700.741	8535.18	853.014		2309.39	1946.65	2800.48	2383.16		777.392	706.217	288.369	876.071		204.579	5.84806	6.32505	148.12
	23356.6	7934.29	971.717	16352.3		826.267	4380.46	3302.71	762.424		1140.23	469.09	16017.6	1044.45		1958.19	735.584	20338.4	673.538		15259.7	990.514	2209.54	633.422		1297.69	1055.17	13957	10578.3		1192.27	796.224	5766.96	1215.36		4005.1	1315.92	1561.99	3112.24		777.691	398.791	137.527	620.455		216.593	73.5773	9.01106	151.64
	1632.2	471.9	682.068	636.783		691.273	432.044	669.564	762.424		31021	519.467	866.343	1427.71		2944.94	298.068	908.856	1077.26		1551.84	1122.6	1261.11	558.958		1965.96	499.608	8106.55	1695.77		10518.4	555.261		945.148		2366.2	1656.88	22656.6	2288.6		909.853	351.183	415.231	453.511		15.1359	4.37609	6.32505	5.9051
	13477.1	471.9	14400.8	20433.8		645.497	615.941	8884.84	1588.22		1879.64	192.029	866.343	762.029		1931.35	547.684	1511.13	1257.09		611.925	995.709	819.395	483.508		1051.97	766.771	980.497	1151.32		2461.28	2196.28	1765.65	781.472		6061.97	1656.88	2568.13	2442.66		374.76	371.981	337.754	592.667		124.978	4.37609	133.544	189.489
	883.817	702.438	9726.12	17536.8		645.497	632.365	1089.59	1353.96		8182.4	332.06	27224.7	1228.48		1214.36	435.567	1767.57	1523.09		1551.84	388.625	700.476	572.367		10179.4	616.852	980.497	1655.24		1192.27	2423.53	3435.26	1050.53		18834	4454.13	1906.44	1924.64		927.56	449.739	272.696	401.778		8.19593	6.51394	90.1935	162.625
	987.597	599.171	15573.6	562.45		630.745	493.03	1256.38	922.045		1319.15	674.252	780.63	1389.01		1214.36	11118.5	760.142	823.223		1059.35	6529.05	1700.27	573.791		1461	525.19	10946.9	23354.4		1801.78	1408.37	2323.71	891.246		4005.1	3710.72	1249.61	1607.36		684.845	355.554	95.3116	764.533		9.15831	5.55631	144.419	5.21579
	1632.2	654.188	14800	16984.8		629.138	606.835	1089.59	441.793		1842.98	332.06	629.069	610.506		11894.5	735.584	1511.13	799.365		1551.84	785.44	700.476	558.958		1141.83	1166.1	1093.02	3719.94		2461.28	4424.87	2862.88	11557.9		3104.16	1730.25	2067.94	1657.91		777.392	650.507	455.322	764.533		15.1359	6.0665	137.245	157.506
	641.948	608.259	682.068	458.403		645.497	5246.25	851.4	427.938		1565.25	535.958	523.107	2917.11		1060.7	435.567	1151.27	1151.17		693.437	768.143	1723.67	612.909		16234.4	979.725	1180.81	1505.81		1192.27	658.598	3764.5	1013.66		2156.08	1346.83	2050.36	1657.91		752.634	480.059	272.393	485.853		5.953	5.64059	6.32505	4.25092
	22061.1	860.677	608.905	17536.8		659.826	6421.05	1089.59	430.421		1565.25	519.467	15879.1	1332.16		1770.92	435.567	1196.05	799.365		1112.98	944.653	2209.54	434.125		1999.07	766.771	18638.4	11011.5		2148.37	9295.26	2294.67	697.496		4172.29	1598.38	1899.17	1805.36		376.995	553.78	740.327	484.847		204.579	7.98134	5.64658	162.625
	17880.7	471.9	896.974	535.594		659.826	3191.98	41737.3	1322.4		1736.8	456.095	564.566	1044.45		2944.94	15111.8	1439.68	1257.09		372.721	840.676	1195.37	519.107		23526.7	673.899	1043.77	1830.97		2672.21	605.666	3073.22	1090.18		42373.5	26776.5	2018.95	3586.94		802.074	613.671	242.227	527.23		165.814	4.37609	8.31793	4.96674
	19356.9	987.328	938.383	458.403		586.601	358.495	8417.96	350.217		1131.14	8423.08	863.532	705.506		2135.67	403.214	1384.39	1563.79		939.517	2054.52	1734.89	519.107		1830.98	1300.41	1182.38	3719.94		3265.36	2714.62	3090.91	1013.66		3425.85	1944.91	1215.79	1543.48		710.222	407.873	312.613	876.071		179.503	9.15582	8.70193	4.25092
	15385.4	385.25	25397.5	21235.7		517.521	13302	643.504	744.851		1302.33	4371.89	492.951	705.506		26101.6	2415.45	4566	16061.2		5747.89	463.25	15011.2	458.941		2648.69	2247.14	937.653	3719.94		2672.21	4999.7	2380.88	2882.8		4204.68	34364.1	34077	1657.91		777.392	526.264	210.438	369.11		142.674	3.57255	235.519	196.926
	534.882	516.6	662.873	10254.4		623.166	1382.21	655.385	372.167		1131.14	556.236	680.41	1044.45		14706.4	14849.9	1511.13	788.653		552.928	726.042	891.645	499		1312.65	626.525	995.238	1377.51		1109.31	1408.37	1971.59	1037		7540.27	1762.59	1683.05	1848.6		565.427	386.24	134.507	407.839		4.96013	4.79061	6.14704	95.0928
	515.8	483.343	938.383	8886.88		526.246	489.071	469.62	1186.83		1319.15	893.771	716.137	2917.11		1123.36	514.449	1610.97	1014.63		850.094	1062.33	1025.48	558.958		1539.6	505.479	800.968	1661.12		1809.43	545.765	3636.36	1018.23		14418.4	1759.08	1987.03	3112.24		752.634	819.674	1200.7	552.139		4.78318	4.4822	8.70193	82.4109
	418.381	478.559	638.18	473.207		618.808	408.959	1177.64	45096.8		1302.33	10964.1	1580.86	1174.4		1133.45	22141.6	908.856	895.178		693.437	930.175	1187.83	508.404		3513.9	659.474	689.871	1867.8		2671.49	2714.62	3428.77	3051.22		7020.11	1811.03	2003.51	2139.98		362.333	288	309.834	624.173		3.87979	4.43783	5.91805	4.3882
	488.355	631.044	606.125	3696.56		854.107	358.495	1799.56	762.185		1662.2	3889.47	1101.26	700.321		1187.6	588.073	2144.99	16061.2		14252.7	951.402	1428	742.05		1528.04	659.474	23164.3	2631.91		3506.6	555.261	2619.86	1713.23		2310.66	1330.96	687.609	2214.85		751.711	404.954	1399.27	718.04		4.52867	5.85188	5.62079	34.2794
	33652.5	525.169	702.768	4564.4		854.107	374.194	1087.91	3307.29		1131.14	825.67	24595.4	11448.8		1482.56	531.653	3309.33	1472.61		1706.54	930.75	1616	975.517		812.947	46207.4	689.871	1830.97		1931.85	638.623	4897.3	9583.77		6116.17	1796.41	1215.79	1995.68		440.833	373.593	445.721	484.847		312.071	4.87006	6.517	42.3272
	8729.12	483.436	624.414	17956		455.552	1613.99	605.906	1025.44		1192.53	5212.85	561.165	705.506		3334.37	18728.8	1605.9	1351.29		45233.5	658.575	1743.27	815.153		49595.4	626.525	1026.63	1752.7		2671.49	6037.53	2413.76	1301.92		21262.1	1771.12	1215.79	2222.57		738.003	359.578	227.968	569.691		80.948	4.48307	5.79039	166.512
	4351.09	635.73	767.322	500.026		515.562	629.548	759.874	1579.05		1365.58	493.314	959.273	1101.21		717.47	1219.48	34325.8	5710.53		542.446	1022.47	17737.3	573.791		3225.11	1056.46	24963.3	1882.26		1192.27	1365.83	1581.5	2343.57		14265.3	901.38	1105.94	2307.13		440.833	425.35	203.205	592.667		40.3491	5.89533	7.11563	4.63691
	515.8	558.064	767.322	2876.45		636.568	403.156	4835.6	13693.4		914.5	5212.85	676.539	2917.11		889.388	718.818	1955.94	805.213		1023.41	901.4	1462.81	630.915		985.931	659.474	41342.8	1821.71		2575.86	1365.83	2305.08	1145		4085.69	980.666	1215.79	2055.16		440.833	487.423	357.898	453.511		4.78318	5.17511	7.11563	26.6743
	3682.75	558.064	638.18	9811		586.601		460.667	5587.36		1539.56	320.463	21579.6	705.506		859.407	451.045	1510.19	408.407		678.296	1390.78	1294.9	468.083		21210.2	487.368	689.871	1620.03		2332.49	1351.54	3428.77	1100.78		16720.4	943.675	1215.79	2307.13		600.444	681.655	745.898	583.847		34.1514	5.17511	5.91805	90.9806
	11353.5	564.252	624.414	2709.9		618.808	718.283	1390.59	8317.31		15102.7	567.701	1580.86	1310.43		1066.7	1450.41	1630.24	561.688		1272.3	947.348	1652.93	1013.14		1594.47	632.632	781.095	14101		27559.5	658.598	1422.98	4215.96		3069.22	1759.08	1937.73	2099.3		684.845	319.304	388.921	825.3		105.285	5.2325	5.79039	25.1298
	418.381	570.724	823.172	2955.43		800.812	787.875	1367.73	882.793		1952.27	556.203	523.107	1174.4		781.925	653.071	1192.32	434.356			1390.78	2250.2	658.149		34586.3	1056.46	733.96	2272.65		1326.29	1243.57	8049.33	9428.53		3217.45	1131.29	3079.23	1784.15		471.247	289.684	249.555	552.139		3.87979	5.29251	7.63355	27.4067
	15801.1	615.452	938.383	7752.46		22084	653.718	679.646	2276.95		556.688	594.123	680.41	1433.03		854.284	440.413	1082.08	16061.2		1962.27	814.491	788.731	828.317		57087.6	1248.77	1775.87	1882.26		27559.5	1067.78	2567.95	2242.53		2807.2	1330.96	1665.77	2005.88		474.392	654.298	601.445	595.871		146.529	5.70729	8.70193	71.8911
	9448.6	504.386	24457.1	3669.05		824.383	651.851	773.757	976.99		1206.07	419.537	22639.9	1433.03		1002.09	398.79	1510.19	638.921		2453.09	802.087	12251.7	499.103		820.5	626.525	733.96	2255.86		2596.8	1367.25	3338.56	1713.23		2384.98	2310.64	10851.1	8176.21		372.235	625.319	337.58	369.11		87.62	4.67733	226.799	34.0243
	2521.34	552.528	896.974	3076.71		394.796	692.803	553.726	451.368		556.688	666.147	477.775	983.762		1220.12	501.946	2002.5	1151.17		20035.2	784.179	1742	576.442		1126.8	765.419	733.96	2038.57		11383.1	1367.25	2318.84	8282.91		1939.54	1154.7	1571.29	1901.58		373.863	500.245	163.046	768.31		23.3813	5.12378	8.31793	28.5313
	16144.3	545.394	48009.5	417.983		556.668	585.669	1009.32	8317.31		1412.95	419.537	22359.3	1064.87		1682.51	11807.7	1510.19	837.849		27908.9	1014.12	1462.81	448.704		1528.56	766.771	1262.62	1783		1510.77	555.261	8988.1	834.685		3268.71	2592.36	6876.7	2646.14		435.461	359.578	451.464	484.847		149.711	5.05762	445.208	3.8761
	13468.5	539.421	938.383	3949.18		742.903	678.925	553.726	799.98		722.94	477.293	30075.2	917.514		1393.23	1219.48	948.807	531.172		2241.78	1350.7	1233.23	500.616		2031.9	626.525	40266.5	11163.4		3525.06	2714.62	2149.98	1291.89		21262.1	1762.59	1215.79	2511.67		399.251	653.178	353.16	552.139		124.898	5.00223	8.70193	36.6221
	16144.3	458.126	767.322	6319.43		650.767	865.771	410.953	10289.2		1308.34	451.316	1328.61	1447.07		1140.62	8376.9	2002.5	1151.17		2392.94	998.368	1843.56	555.584		1695.42	673.899	1063.56	1832.69		17567.7	506.966	2520.15	1100.78		24279.9	1803.88	1062.68	1546.32		210.943	404.549	197.13	558.819		149.711	4.24836	7.11563	58.6021
	2073.75	3479.3	624.414	5799.6		4633.13	665.377	1289.14	8317.31		539.137	577.427	12123.1	12761.2		1393.74	2393.52	1718.32	1014.63		2009.47	890.982	1989.7	430.028		1322.62	2247.14	1254.03	2255.86		57957.4	789.613	2520.15	1155.52		2384.98	1759.08	5313.5	2646.14		364.627	508.024	745.898	1552.7		19.2306	32.2647	5.79039	53.7816
	9988.35	533.304	606.125	3925.68		617.518	715.745	1267.71	799.98		645.223	427.024	1318.97	1057.24		1223.23	531.653	2002.5	561.688		2470.73	1322.88	1592.89	714.494		11148.6	626.525	582.493	2292.05		20939.5	506.966	1882.41	932.951		2775.99	980.666	2310.45	1876.57		483.025	654.298	334.516	515.402		92.6252	4.9455	5.62079	36.4041
	43952.5	458.126	19597	6996.26		734.493	729.526	1390.59	717.991		833.097	801.71	682.316	983.762		1341.51	644.53	2860	531.172		29617.8	677.438	1574.13	587.152		1666.36	1141.3	1375.96	2255.86		1143.62	815.07	2327.75	1291.89		9455.2	2164.58	1937.73	2307.13		435.461	2070.5	337.58	768.31		407.586	4.24836	181.729	64.8786
	39963.8	613.889	29960.3	3261.62		854.09	766.165	775.625	8076.24		2311.21	12766.6	1274.54	983.762		1010.55	531.653	1034.61	1089.61		4000.85	1049.42	1732.18	586.42		1993.96	1300.41	40266.5	1417.75		1202.4	743.643	1692.18	1087.23		1799.46	1762.59	17995.6	1359.21		589.279	623.197	298.895	692.837		370.598	5.6928	277.832	30.2461
	39251.2	520.134	691.392	616.728		13070.5	728.741	6716.15	929.005		1952.27	8660.77	1115.92	983.762		1359.82	492.743	1553.95	408.407		2392.94	768.66	1677.2	384.624		1032.41	7061.16	2526.69	509.043		1398.02	10858.6	2067.1	1363.71		8767.52	26776.5	1559.3	1809.28		418.985	2139	282.712	1457.74		363.989	4.82337	6.4115	5.71912
	14836.2	493.607	608.942	6996.26		569.437	689.994	1134.44	839.918		556.688	12766.6	1318.97	1345.56		859.407	26736.8	1718.32	895.178		3008.88	998.368	1959.71	587.474		958.343	11368.6	1139.67	4269.24		1794.47	509.691	2476.57	2855.56		14418.4	704.953	3918.71	1308.77		966.395	425.35	350.61	552.139		137.581	4.57738	5.64692	64.8786
	19788.7	631.625	657.29	9811		21416.8	787.875	727.811	839.918		22367.1	650.833	452.423	1433.03		594.166	640.707	1405.41	961.753		2470.73	816.559	2103.89	687.412		1721.94	11792.3	825.958	2691.06		2515.99	3321.56	1865.83	2242.53		45737.9	1208.65	1560.05	11188.8		273.411	290.568	403.686	573.683		183.507	5.85727	6.09527	90.9806
	8781.6	528.586	594.11	7071.55		779.051	740.294	557.045	934.068		10183.2	8593.35	1277.33	932.841		854.284	14849.9	2002.5	1152.64		29617.8	618.297	1416.18	654.632		766.975	7175.42	1340.94	2097.71		1355.26	843.122	2334.5	928.852		21262.1	1649.73	2213.86	2070.73		805.955	498.889	913.444	552.139		81.4347	4.90175	5.50938	65.5768
	39963.8	570.724	496.92	4670.95		1011.84	675.523	727.811	1036.18		1266.63	604.385	1004.56	13359.6		566.618	311.443	1975.57	9228		29617.8	1591.65	2008.97	528.642		3169.92	833.512	14920.8	1926.9		1321.35	3321.56	906.983	1145		706.601	1649.73	948.268	1474.58		881.953	609.071	535.892	412.939		370.598	5.29251	4.6081	43.3152
	42864.9	817.4	13788.5	3669.05		30365	563.544	410.953	7841.12		1908.42	747.313	691.377	932.841		859.407	488.038	1683.32	761.789		2392.94	1010.5	1976.46	476.476		11148.6	1402.36	1485.66	1791.3		1563.13	3757	3846.81	1673.25		2803.66	2543.52	1243.75	1474.58		333.967	566.875	800.917	430.356		397.5	7.58002	127.865	34.0243
	494.665	7568.15	677.464	4670.95		26881.5	700.016	6082.53	929.005		1252.47	553.649	317.628	1013.87		859.407	22141.6	5180.42	960.49		2240.87	665.56	3547.07	1752.89		2480.28	969.529	1163.29	3800.22		1326.29	459.207	5461.61	1673.25		990.013	943.675	35395.4	1546.32		556.555	442.946	2988.59	240.206		4.58719	70.1819	6.28234	43.3152
	40285	493.607	630.974	3925.68			692.803		5050.67		882.176	747.313	281.713	2015.17		854.284	22141.6	1350.52	841.003		2651.39	3402.9	2152.82	587.989		3370.25	1402.36	971.463	1624.53		1609.14	14031.6	3703.14	1649.51		1416.23	1058.61	2814.11	1474.58		311.1	468.72	494.463	240.206		373.576	4.57738	5.85123	36.4041
	26780.8	635.73	611.509	5613.85		1942.06	634.625	764.339	4370.67		36173.9	677.657	432.954	932.841		1393.23	485.641	2579.38	1241.19		29617.8	784.179	1574	633.874		1809.1	2320.94	1163.29	3042.42		1563.13	4453.36	3308.37	1830.57		3243.28	1058.61	5138.98	1475.92		452.527	188.423	249.555	688.979		248.347	5.89533	5.67072	52.0591
	410.751	671.229	891.609	6319.43		2693.45	657.705	1292.35	775.038		1562.15	446.224	20839.5	932.841		15191.5	948.125	2034.7	561.239		6124.83	664	1486.23	587.989		1799.97	1080.52	1254.03	2156.94		911	1214.09	3252.17	2588.2		755.516	1154.7	11417.8	1474.58		362.887	404.954	229.434	221.313		3.80903	6.22453	8.26818	58.6021
	7230.88	528.586	8450.91	553.518		1813.1	495.257	1204.49	8845.54		805.056	446.224	667.127	1864.44		1279.23	511.646	1245.15	6161.88		27908.9	6911.05	1721.92	461.993		968.979	2397.28	1346.14	2156.94		2040.14	20464.2	3883.12	1866.38		1404.87	905.231	4703.81	2070.73		589.279	460.642	445.02	240.206		67.0543	4.90175	78.3681	5.13296
	14836.2	466.189	850.816	539.969		2146.51	650.637	974.401	717.991		1541.7	681.812	20769.3	7924.9		594.166	515.883	11991	2108.21		2047.34	714.83	1652.93	540.978		1666.97	969.529	1029.75	2287.26		1495.8	602.105	3116.81	14809		5739.33	1343.54	2126.03	1474.58		881.953	351.183	350.61	530.229		137.581	4.32312	7.8899	5.00731
	26753.7	631.625	1034.86	3506.75		2438.56	961.75	4649.75	717.991		1864.36	469.58	258.502	7705.66		673.969	1506.82	1176.7	889.762		29617.8	13571.5	1857.86	407.666		1993.96	1402.36	1565.33	2093.99		12732.1	1563.4	3628.53	1369.6		988.364	2020.79	3507.3	1428.08		7193.45	500.553	327.91	293.875		248.096	5.85727	9.59663	32.5193
	26753.7	528.586	471.961	839.833		2881.53	678.702	1308.29	1096.44			437.785	306.384	2571.01		1403.81	715.711	1070.78	586.984		2072.03	897.987	867.132	584.166		1037.96	969.529	1497.96	2392.08		2558	1563.4	3122.43	2318.97		8767.52	41226.9	1108.99	1683.63		711.567	326.667	1116.85	240.206		248.096	4.90175	4.37665	7.78805
	18983.1	686.533	1057.76	573.853		1887.12	541.634	781.137			54232.9	639.211	877.75	1625.83		1738.11	740.352	1584.89	711.007		2240.87	714.83	1689.36	584.166		1594.71	1570.69	1565.33	2411.27		1945.62	489.725	19867	2318.97		3432.24	1550.33	3237.01	1474.58		427.439	714.778	2912.05	306.872		176.037	6.36645	9.80899	5.32153
	6911.29	619.262	963.798	4537.82		2475.29	1009.96	765.468	393.982		10641.7	677.657	691.377	1747.66		859.407	560.242	1472.23	960.49		2240.87	780.414	2055.97	617.708		4215.09	2320.94	1047.75	11345.6		2257.33	14031.6	19867	5727.75		1161.35	1748.97	6378.19	2119.54		422.45	280.913	933.344	822.169		64.0906	5.74262	8.93762	42.0807
	470.992	509.489	15228	9956.39		16989.2	768.934	788.894	433.644		16643.6	473.051	432.954	1498.63		1738.11	594.884	974.432	3329.19		2422.58	807.338	1871.98	375.146		1190.15	1673.21	1245.26	3042.42		10779.2	2007	3691.16	2355.65		9856.43	5470.19	948.268	2507.19		518.316	793.99	311.156	476.709		4.36766	4.72466	141.214	92.3289
	42864.9	526.337	1057.76	2143.74		1721.33	516.05	1146.37	348.374		5772	553.649	16070.4	1976.65		1002.09	605.223	766.311	711.007		2085.23	872.903	1689.08	438.262		2480.28	2397.28	1048.5	2617.48		1565.95	1458.76	2184.85	1907.86		20531.2	3702.28	3517.81	1474.58		462.484	171.007	363.574	688.979		397.5	4.8809	9.80899	19.8797
	4126.25	455.84	888.847	1176.75		5084	862.553	1254.19	435.465		30770.8	52906.8	432.806	1612.75		1220.12	9568.91	2110.1	1354.63		7666.85	13018.7	1493.06	524.203		1037.96	1109.42	1173.16	1917.69		1856.9	13227.3	3891.67	1857		2574.08	2098.07	10499.6	6631.75		443.514	470.36	845.018	276.708		38.264	4.22716	8.24258	10.9124
	515.773	568.311	1057.76	16142.9		2751.19	1950.33	1118.5	311.724		43170.1	438.602	452.423	2594.61		985.618	2286.1	1545.83	1297.99		7666.85	919.48	2280.73	524.203		1832.94	806.363	1163.29	2522.84		1809.62	1125.75	2008.83	1298.58		7005.48	1902.49	948.268	1475.92		478.528	432.738	209.206	943.55		4.78293	5.27014	9.80899	149.699
	516.535	528.376	1099.04	2846.9		2411.56	854.29	1131.72	431.982		16221.4	446.224	432.954	1973.07		1187.6	789.987	1773.6	3194.63		5700.79	913.722	2163.6	524.203		2066.97	667.753	1075.42	2110.96		1001	4384.2	3691.16	2341.41		15139.7	3702.28	1560.05	2511.67		504.227	631.59	2912.05	402.08		4.79	4.89981	10.1918	26.4002
	495.913	578.428	1057.76	1160.98		1702.46	689.994	1395.37	398.418		43170.1	3658.02	1328.61	8201.66		1738.11	555.116	1239.24	754.375		2392.94	754.397	1590.96	384.624		2054.81	487.922	1163.29	2156.94		1972.35	1420.61	2716.13	1354		3381.37	2487.66	9166.92	2077.25		419.568	714.778	391.323	720.636		4.59877	5.36395	9.80899	10.7662
	3264	568.311	975.86	2143.74		1657.43	650.637	1122.81	372.326		43170.1	560.052	691.377	1835.94		1181.13	30832.2	5180.42	870.481		1931.72	661.803	977.442	2145.94		531.159	7477	1758.82	1709.31		2471.09	890.956	3109.91	2318.97		1699.83	1194.84	4424	2070.73		462.484	499.809	580.691	989.405		30.2682	5.27014	9.04947	19.8797
	4088.46	708.09	1057.76	1668.1		1563.93	813.325	1146.37	358.901		34614.9	349.25	667.127	1747.66		717.47	26732.8	1981.45	1210.67		29617.8	690.272	2007.56	470.442		4112.61	523.417	1203.52	13739.1		1673.37	987.577	3109.91			3160.21	1902.49	2611.41	1474.58		589.279	818.33	845.018	1108.1		37.9137	6.56635	9.80899	15.4689
	15687	614.156	903.696	1901.02		15610.6	1044.98	1407.69	309.091		43170.1	5111.71	258.502	1787.6		605.779	26732.8	1351.73	37984		7666.85	635.149	1177.61	488.759		1876.43	847.148	908.125	1838.86		1730.99	2654.35	2465.03	575.792		17770	1241.33	2464.75	2125.11		243.705	800.277	315.056	221.313		145.471	5.69528	8.38027	17.6288
	20136.2	584.373	1143.33	28807.3		2751.19	548.775	1131.21	362.151		43170.1	437.785	495.051	1918.85		1266.43	708.156	1809.91	1677.24		6090.74	714.83	1398.46	488.759		4215.09	609.303	10670.9	2585.74		9143.42	1030.85	1965.16	1021.14		2614.97	1252.02	5696.77	1751.75		307.644	457.343	438.588	363.449		186.73	5.41908	10.6025	267.139
	20928	645.415	666.744	10284.5		2471.87	925	856.951	387.787		1166.56	652.141	696.661	5991		866.99	555.116	1075.79	780.908		6090.74	728.994	631.917	502.817		1721.94	647.139	945.038	1478.84		1568.62	633.71	2443.97	711.332		1228.52	1954.29	2724.09	2772.97		6146.56	631.59	427.609	293.875		194.072	5.98515	6.18293	95.3717
	15687	953.045	1034.86	5017.75		3262.63	784.9	1040.9	365.477		1054.03	12035.5	1525.92	1338.86		1595.06	7952.26	1241.61	602.218		4156.4	704.384	1168.68	458.953		1809.1	555.977	1016.84	2411.27		1416.95	1030.85	2126.73	397.226		1271.3	1581.86	1363.15	1919.69		462.484	438.835	28801.7	720.636		145.471	8.8379	9.59663	46.5312
	15687	522.155	471.961	1176.13		1866.06	603.477	1360.57	387.861		1043.62	728.492	1135.73	1670.13		13524.2	789.987	1584.89	3444.89		2240.87	714.382	954.142	617.708		1637.43	500.479	849.123	2240.55		2229.24	1122.17	2310.51	496.503		2957.87	3433.05	11498.7	1749.37		426.156	174.638	645.93	546.053		145.471	4.84211	4.37665	10.9067
	20136.2	472.805	1057.76	1396.13		2881.53	844.174	1146.37	391.81		1090.95	813.762	2655.63	1556.06		762.509	1506.82	2034.7	711.007		2214.6	778.055	1920.12	2145.94		17130.9	500.209	1019.67	3042.42		8736.22	886.547	1766.91	282.547		2614.97	1051.9	1548.34	2121.99		350.045	588.388	442.372	293.875		186.73	4.38447	9.80899	12.9468
	842.119	509.489	668.257	2357.64		3556.27	699.472	934.53	395.273		1320.34	11109.9	1798.36	1768.66		807.645	1506.82	1808.99	754.375		1916.02	714.382	2079.69	470.442		1780.52	500.479	752.892	2110.96		2922.29	1125.75	2795.38	642.256		3319.93	1797.41	1558.93	1879.91		474.482	326.667	347.963	553.931		7.80925	4.72466	6.19696	21.8631
	20928	584.373	864.493	1688.31		13535.3	959.268	1105.76	365.039		1124.23	380.4	800.121	1937.74		524.092	26732.8	1788.91	17922.8		2061.39	800.433	1377	384.624		11176.8	617.888	18008.9	3800.22		1197.57	10096.9	2154.87	271.01		3956.77	809.978	7833.61	2061.59		462.484	635.692	254.224	943.55		194.072	5.41908	8.01673	15.6562
	20136.2	573.637	10693.3	941.276		6017.68	650.457	611.628	257.612		1549	7756.8	629.417	2556.96		682.687	671.935	1071.78	870.481		2061.39	760.917	956.36	421.283		9914.94	806.363	1554.45	2287.26		1891.96	890.486	2753.71	860.517		2454.32	1197.41	2131.84	14959.6		397.952	412.596	2988.59	620.851		186.73	5.31952	99.1628	8.72877
	19479.9	11106.7	915.378	4145.41		2985.76	674.636	1046.63	388.772		1210.67	198.687	586.639	1973.07		839.353	594.884	1384.05	969.726		2026.11	704.384	1730.12	394.375		19760.4	609.387	1248.15	1965.81		567.154	8826.59	2311.3	666.044		2249.12	1553.93	4323.44	3044.6		512.301	500.553	237.701	350.769		180.643	102.996	8.4886	38.4418
	20136.2	522.155	1087.61	15808.6		6453.52	624.231	1146.37	349.188		1510.66	11109.9	343.026	1576.75		9216	708.156	769.956	615.767		2009.47	730.705	1479.03	524.203		17337.6	523.417	967.459	2585.74		1565.95	987.577	1677.56	365.027		2655.71	1550.33	1939.54	904.592		399.251	361.675	2988.59	530.229		186.73	4.84211	10.0857	146.599
	3476.67	615.142	2739.57	9360.7		981.972	917.389	1008.71	428.558		1510.66	418.011	13388.3	1702.64		524.092	8800.25	1448.58	526.293		2795.35	971.977	956.278	668.698		2298.7	509.477	11349.1	2617.48		656.58	981.282	2300.93	306.513		2862.27	1550.33	1692.98	2092.95		435.461	218.126	28801.7	611.922		32.2403	5.70441	25.405	86.8049
	16533.2	546.404	1057.76	626.799		14946.8	1458.88	895.783	330.523		1492.41	7030.12	210.286	695.739		1081.86	608.402	11644.6	734.041		10767.9	634.56	1450.07	488.759		14559.1	46659.4	862.34	2049.88		1752.52	13227.3	1552.82	8133.48		4587.81	1241.78	6439.8	1025.14		249.246	458.044	28801.7	350.769		153.318	5.06698	9.80899	5.81252
	4126.25	8940.18	1057.76	29542.2		8661.38	2641.71	1498.07	431.982		1492.41	1060.06	893.841	695.739		3002.8	448.583	1856.9	588.332		1931.72	965.515	1824.84	690.233		2001.02	887.332	564.087	1965.81		2320.89	1412.44	1383.29	374.696		3021.05	1550.33	56249.6	3379.55		519.534	694.001	239.5	553.931		38.264	82.9053	9.80899	273.955
	15687	641.647	4903.82	5017.75		15610.6	803.585	648.024	362.151		13877.7	1060.06	893.841	1092.23		943.216	512.842	1487.45	545.697		2211.97	754.397	2904.2	14361.1		9553.33	10200	580.693	2156.94		25562.9	407.788	1552.82	322.887		2470.79	1437.58	6206.89	2029.25		471.494	250.593	156.53	943.55		145.471	5.9502	45.4747	46.5312
	15687	584.373	701.751	633.158		1692.11	5583.82	890.433	373.289		1477.69	418.011	347.302	1474.29		2343.24	627.488	1313.2	1217.89		21263	688.506	4208.04	565.048		1933.79	529.405	637.514	2098.2		997.011	7175.89	2949.81	501.689		2655.71	1954.29	28761.5	9876.38		1038.56	499.358	580.691	322.044		145.471	5.41908	6.50757	5.87148
	19479.9	543.45	978.948	3203.63		5415.12	930.768	1429.6	429.898		7076.55	418.011	451.787	996.295		870.936	500.468	1808.99	1116.81		1773.67	771.236	631.917	939.464		1300.98	992.272	1060.09	3800.22		1025.56	16526.6	1895.17	410.33		3545.62	1252.02	1750	1808.14		626.249	503.546	259.337	612.926		180.643	5.0396	9.07811	29.7084
	19491.5	11106.7	678.521	29542.2		1890.58	1103.25	1569.81	348.374		1358.97	5611.33	382.34	1280.1		1207.61	918.657	1192.28	543.864		1242.52	800.433	631.917	673.928		967.358	10730	721.482	1709.31		18281.9	610.839	15508	397.226		3148.29	1383.81	2131.84	2151.69		422.032	116.857	442.372	231.894		180.752	102.996	6.29215	273.955
	703	9648.57	566.797	10284.5		1786.94	2454.68	1498.07	358.617		2074.27	504.586	1406.22	986.953		1541.97	677.75	1738.18	1841.04		1523.9	6911.05	3324.21	653.799		2250.65	6677.6	1314.26	2284.35		37564.2	806.158	2982.59	363.799		2587.72	4147.44	6439.8	14959.6		422.45	906.992	395.678	334.972		6.51915	89.4744	5.2561	95.3717
	701.356	712.57	798.618	3203.63		1747.93	1092.67	1197.41	431.982		1399.73	187.04	37335.1	1803.78		3002.8	4628	1151.5	466.656		1878.8	864.406	8286.67	1928.11		2123.21	10246.2	1901.69	2093.99		1202	623.128	38953.2	408.35		2230.8	1550.33	1898.6	2325.26		483.025	500.553	645.93	679.574		6.50391	6.6079	7.40585	29.7084
	20933	509.489	1009.32	609.196		1963.33	1494.09	696.563	872.891		576.698	377.122		7863.68		3002.8	419.516	1145.74	980.135		1747.71	817.739	3797	7076.09		1678.93	744.901	576.211	2176.25		1391.72	1483.18	1935.03	2256.89		2249.12	1797.41	1796.92	3702.45		1038.56	334.94	934.333	2583.38		194.118	4.72466	9.3598	5.64928
	512.618	11106.7	631.351	5017.75		1675.22	9435.14	1208.34	322.461		1172.42	190.561	1898.81	1185.42		1475.75	369.922	1092.08	808.827		1989.31	514.271	1471.17	1449.97		1012.21	972.68	2272.56	2098.2		1301.66	933.625	2347.2	813.88		2619.18	1797.41	1939.54	1872.72		262.259	616.101	3530.15	3953.55		4.75367	102.996	5.85473	46.5312
	471.934	490.45	555.18	5017.75		1828.94	811.784	1146.37	10087.8		1611.23	377.122	1498.06	1592.98		1211.19	530.523	1520.62	859.281		1611.27	1092.29	1259.45	900.717		1061.21	844.861	576.211	2068.77		1360.77	3438.04	1700.04	483.548		2883	5470.19	28761.5	1873.85		435.461	212.837	8105.07	784.639		4.3764	4.5481	5.14837	46.5312
	909.005	584.373	674.346	23065		1890.58	2454.68	1430.47	458.114		1106.61	851.725	37559.2	1017.81		927.99	704.039	58811.9	915.063		2179.06	1165.97	2198.11	897.163		26492.3	937.412	611.397	2119.84		1361.23	13087.6	2167.28	3204.29		3095.39	1863.81	1609.2	1504.32		626.249	544.462	330.142	398.379		8.4295	5.41908	6.25344	213.889
	600.25	8330.67	16241.6	1070.32		1912.09	1458.88	1277.82	1348.04		980.642	380.4	2451.91	1102.05		1286.96	715	9974.53	651.078		1989.31	3945.79	1848.59	897.163		1933.79	909.011	611.397	2348.35		1412.64	2626.53	1935.36	981.487		2487.32	1051.9	2072.38	2181.35		556.555	380.037	3283.35	409.27		5.56632	77.253	150.614	9.92546
	10369	18029.6	973.934	23065		1396.68	1386.46	1815.43	393.121		583.494	337.375	1154.89	1353.69		1134.11	448.012	1079.34	531.065		1620.67	1850.9	1434.89	559.726		2250.65	1123.85	1016.84	2384.11		1162.48	9731.56	1797.25	388.391		3729.69	5569.1	2658.75	1904.5		470.027	795.019	251.061	443.871		96.155	167.194	9.03161	213.889
	770.982	9648.57	24176.9	1364.38		2818.63	5046.54	2167.48	1057.58		6207.27	984.521	1297.95	736.847		1126.11	481.92	1412.05	565.499		2253.08	6856.39	1501.13	37836.2		2123.21	778.211	576.211	2093.99		818.587	2626.53	1954.5	1193.39		2792.72	1550.33	1555.15	1843.93		422.45	485.68	754.53	720.43		7.14957	89.4744	224.2	12.6524
	793.567	23795.7	951.734	10284.5		1760.93	1265.13	1206.9	146.562		1203.86	1044.86	1122.28	629.286		264.934	14601.9	4763.49	1018.4		781.434	3945.79	1669.5	539.633		1054.51	744.901	912.44	2580.79		919.085	20300.1	2107.81	1965.24		1636.94	1954.29	7692.9	2665		518.316	477.582	424.73	616.599		7.35901	220.665	8.82574	95.3717
	512.618	585.096	1009.32	1239.27		2818.63	2641.71	1447.89	456.192		1430.22	555.512	1122.68	1474.29		617.214	369.922	1217.42	669.416		1318.83	1751.79	1449.65	15149.7		1586.63	12474.2	840.134	2015.28		1365.44	632.366	38953.2	771.341		2307.68	2917.67	2131.84	1025.14		519.534	326.667	330.142	784.639		4.75367	5.42579	9.3598	11.4922
	540.589	1158.95	615.762	626.799		2249.55	2127.21	2099.64	665.786		576.698		1185.1	754.257		927.99	420.71	850.131	561.275		1510.24	1111.08	1504.67	1474.08		2001.02	930.568	15736.4	2068.77		971.769	644.697	2107.06	710.865		2848.79	1550.33	6206.89	2864.49		360.277	463.703	564.966	365.515		5.01306	10.7474	5.71016	5.81252
	9734.93	14482.5	949.313	2357.64		1459	1468.33	1141.5	1564.59		1340.1	3080.63	1023.71	776.385		506.782	545.987	955.667	808.827		1441.91	1708.35	1281.6	645.613		1054.51	873.288	635.321	1917.69		633.732	809.329	2122.81	883.073		2159.76	6577.32	1641.2	2135.06		379.015	692.665	144.939	384.906		90.2753	134.301	8.80329	21.8631
	629.713	557.618	770.515	461.917		1437.11	2507.24	2674.52	444.272		828.296	6121.78	1358.63	1771.85		1241.82	1172.8	736.19	2073.65		1751.73	1152.64	2222.5	673.928		32422.3	937.412	265.713	21928.2		724.812	3680.9	57165	1193.39		2479.64	7085.36	5030.93	1886.68		506.274	424.203	352.259	456.616		5.83954	5.17097	7.14524	4.28351
	514.639	12100.2	660.176	635.236		491.931	1333.96	1386.61	442.8		976.513	1421.56	1377.78	1086.77		1192.08	951.702	1092.82	1076.67		1708.88	1787.78	1713.33	1474.08		1337.15	873.288	842.322	1628.68		1197.1	4138.59	1757.16	813.937		3862.15	1195.05	2658.75	2331.3		305.804	2214	104.312	365.025		4.77242	112.21	6.12203	5.89075
	540.589	547.326	571.836	4145.41		1396.68	851.112	1367.42	492.698		993.383	2292.91	9754.05	2992.78		539.814	543.125	1075.84	526.293		2553.22	1538.46	1865.12	2654.24		2001.02	972.68	1476.69	2049.88		792.324	2944.7	3191.06	572.591		3021.05	5118.19	1128.6	2522.45		462.484	291.882	18426.8	317.018		5.01306	5.07554	5.30282	38.4418
	629.713	505.524	22073.6	10284.5		2239.27	1234.01	1791.28	492.698		825.218	6121.78	8148.4	1131.19		695.357	473.592	1446.91	1076.67		1875.69	1111.08	1713.33	495.664		1752.75	873.288	1051.29	2411.27		1283	568.643	1754.76	613.325		2201.82	7030.85	2221.14	2230.02		472.488	399.285	136.122	409.27		5.83954	4.68789	204.696	95.3717
	563.145	906.568	522.771	5017.75		1895	1128.4	667.899	487.732		762.898	1614.26	2105.19	736.847		1008.51	855.846	919.184	640.872		1235.74	1497.93	1607.61	6460.15		1012.21	852.656	577.352	1838.86		690.695	9729.05	1720.69	560.604		1553.9	10805.4	1348.66	14959.6		390.56	237.302	138.329	492.983		5.22223	8.4069	4.84783	46.5312
	534.31	469.877	23646.3	635.236		2950.9	1541.29	1288.75	665.786		756.19	1030.68	1857.79	736.847		986.187	672.435	539.792	888.502		4448.03	1323.42	1581.74	1449.97		1586.63	930.568	14528.9	1768.53		1370	2017.23	2961.19	847.018		1095.66	35785.8	983.123	1621.79		419.653	668.754	934.333	443.871		4.95483	4.35732	219.28	5.89075
	554.771	462.65	537.148	739.616		10193.8	1558.01	1255.54	492.698		825.218	1421.56	13375.5	2384.8		635.294	673.306	2906.14	842.837		1524.88	1165.97	1874.22	1474.08		2123.21	778.211	9437.42	2311.92		779.368		2289.27	930.291		2487.32	2363.9	8624.28	2093.41		393.69	815.504	295.91	568.415		5.14457	4.29031	4.98115	6.8587
	563.759	1158.95	25308.8	708.166		19460.5	1076.29	1557.1	533.765		14617.3	20297.6	2105.19	978.21		506.782	664.821	2906.14	591.818		2422.67	3583.7	9054.57	444.44		869.527	873.288	1258.17	2015.28		934.574	2709.67	1877.68	666.997		6147.66	8063.47	2846.69	1176.57		1038.56	367.108	6083.05	196.925		5.22792	10.7474	234.696	6.56706
	534.31	457.758	798.618	5978.95		1827.2	1801.78	1732.1	492.698		1025.12	1677.01	1189.87	1236		667.924	833.8	771.437	1217.89		2025.39	1538.46	1013.4	574.317		967.358	930.568	1448.16	2159.97		2556.5	672.511	12249.8	808.392		1801.28	1145.47	1555.15	2109.02		589.279	571.078	330.142	334.792		4.95483	4.24494	7.40585	55.4448
	12007.8	457.758	949.313	726.347		2324.29	907.697	1153.67	292.78		1021.64	2139.46	6769.64	1830.34		1171.47	769.622	850.131	1076.67		2064.76	1323.42	1694.71	1378.65		869.527	972.68	943.36	3232.76		756.27	52832.8	1877.68	883.073		1095.66	1617.04	1306.84	2706.87		426.156	521.474	175.811	409.27		111.352	4.24494	8.80329	6.73565
	466.667	2986.11	903.253	12239.5		3008.29	1345.62	2341.64	492.698		798.367	1373.29	508.671	1830.34		825.616	833.8	809.679	918.605		1518.22	7408.38	5451.04	6460.15		2596.51	852.656	1433.25	2287.26		1090.02	1887.85	1981.82	1323.48		2813.34	2091.93	1659.32	2833.27		372.235	507.835	1045.73	390.11		4.32755	27.6912	8.37616	113.501
	546.156	469.877	978.948	11181.2		3415.06	1801.78	2305.68	3875.81		981.145	913.156	606.377	1830.34		1065.24	603.098	736.19	859.281		1444.03	1606.94	9923.51	620.012		1879.6	930.568	9437.42	2156.94			1749.26	1877.68	1482.92		5174.9	2091.93	2658.75	2033.09		249.246	361.749	580.924	475.196		5.06468	4.35732	9.07811	103.687
	9734.93	711.675	24936.2	1406.04		2130.47	1179.79	2545.86	51905.6		1185.88	2139.46	1000.93	1102.05		850.22	613.363	5427.92	847.179		1964.95	8136.66	5018.34	626.016		1678.93	10200	613.155	14957.3		7224.71	3706.26	9165.61	883.073		1095.66	1675.44	5021.67	1282.22		797.554	628.598	392.384	810.06		90.2753	6.5996	231.241	13.0387
	585.91	467.726	24936.2	11181.2		3342	1120.43	1560.1	1231.4		731.893	527.56	11221.3	1771.85		1512.53	603.098	1484.73	1116.81		1708.88	1048.66	1332.24	391.091		2308.84	1044.41	1127.56	2411.27		3398.19	3596.22	1877.68	1263.41		6041.95	1145.47	1629.3	1250.14		393.69	322.078	6083.05	1267.81		5.43334	4.33737	231.241	103.687
	932.468	919.029	21859.8	5283.65		2048.44	1104.92	2839.67	1471.01		498.138	1832.74	1494.01	1074.57		850.22	465.818	1415.57	526.293		1922.72	1483.59	9923.51	5326.26		15065	873.288	1448.16	3042.42		3650.57	2159.67	9312.68	1231.66		3407.5	6955.16	6938.8	2552.11		426.156	431.77	506.765	408.535		8.64708	8.52246	202.713	48.997
	613.254	1031.03	997.391	10453		1658.72	1558.01	4699.83	2050.88		813.033	9641.35	1494.01	2801.87		1126.11	9190.74	735.208	452.579		1653.44	3240.89	5451.04	4793.52		15065	341.071	794.082	2098.2		4981.2	1795.66	2206.73	760.131		3930.42	2790.01	2042.21	1851.61		2666.17	463.639	424.73	437.618		5.68691	9.56109	9.24913	96.9342
	546.156	532.823	16889.3	4820.5		1389.21	922.428	2341.64	330.914		510.171	1832.74	1060.28	807.62		1763.23	745.401	736.19	1386.88		1992.13	7170.13	3036.18	611.299		1311.36	588.848	707.129	1970.03		6747.86	1791.36	12333.8	777.289		2372.64	1785.97	3563.78	2442.47		366.212	529.322	6083.05	262.26		5.06468	4.94105	156.62	44.7021
	576.276	639.779	949.313	695.954		1805.25	1558.01	23690.7	51905.6		449.361	1832.74	1450.84	830.144		1580.56	938.542	1259.89	1399.96		1565.2	7170.13	1518.98	1802.77		1326.41	494.653	9972.48	1667.39		1852.55	2799.48	12333.8	777.289		2276.98	1145.47	1666.06	2507.74		1038.56	712.146	264.475	912.048		5.34399	5.93288	8.80329	6.45381
	773.897	648.523	1326.83	4839.89		3225.16	1120.43	3902.51	3405.91		434.432	943.273	1450.84	1319.68		783.565	325.84	928.497	16864.9		1923.72	1609.49	936.554	6316.38		1320.94	501.552	909.943	1702.02		3650.57	1141.65	9165.61	892.218		3237.83	1617.04	2080.19	1426.71		411.808	367.108	187.344	409.27		7.17661	6.01397	12.3041	44.8819
	1317.54	4680	21590.2	1495.12		1798.7	1086.72	62701.9	534.149		514.827	1101.4	1140.94	19396.5		1512.53	578.347	1468.85	988.863		1733.92	3937.46	1432.43	597.041		21537	651.144	3618.4	1532.26		19962.6	1382.73	9554.36	1372		5087.41	2336.25	1319.39	1448.8		419.568	193.258	175.811	254.838		12.218	43.3992	200.213	13.8648
	824.766	507.823	674.346	546.093		2750.45	1068.11	2703.7	3141.4		1440.21	674.894	1272.7	669.55		916.463	777.024	624.261	988.863		718.824	1437.45	1460.27	785.246		23950.8	622.89	1087.85	5884.12		2316	3233.33	7251.09	899.901		3221.73	1818.04	4553.61	2221.18		258.766	539.783	271.52	261.581		7.64833	4.70921	6.25344	5.0641
	17666.1	442.44	903.253	10461.1		2097.56	922.428	2458.54	412.657		449.361	1101.4	1153.74	1424.06		676.091	541.164	15033.1	1148.24		2390.13	1948.51	1432.43	1102.73		1311.36	884.104	858.29	1193.31		1957.12	1321.83	1311	474.869		1471.71	1785.97	1978.03	1025.14		360.277	535.988	165.274	317.018		163.823	4.10289	8.37616	97.0091
	334.61	28691.1	388.639	16676.6		13373.3	1558.01	2503.04	583.639		570.324	1246.42	887	1121.94		1583.67	976.967	1230.6	7957.03		3094.03	7181.62	2201.82	1252.54		23950.8	304.199	909.943	1532.26		1696.81	1091.17	1038.93	1248.53		2368.68	8899.53	1794.15	2106.79		262.259	441.504	6083.05	443.871		3.10294	266.062	3.60398	154.647
	677.27	639.779	798.618	10182.5		1457.83	950.465	2036.23	666.497		570.324	738.611	955.223	1801.18		1139.92	801.04	1193.46	1375.94		2459.55	1948.51	2034.7	400.378		1977.4	610.23	909.943	2283.18		2270.27	1125.15	55557.2	637.794		3036.72	18425	4714.85	1070.46		1074.73	188.789	1024.2	443.871		6.28055	5.93288	7.40585	94.4261
	423.085	477.25	643.009	565.417		2667.17	1712.23	2036.23	1894.68		1007.18	899.27	1272.7	1249.9		1763.23	10777.5	2762.24	38327		718.824	2994.63	1592.53	577.205		5075.56	545.604	1111.44	2479.32		4781.99	42432.7	952.667	655.126		1980.35	1617.04	2027.89	2627.6		262.019	363.194	1288.18	1206.49		3.92341	4.4257	5.96283	5.2433
	363.735	882.589	24176.9	16676.6		2473.22	1068.11	3019.17	595.862		24887.6	10078.2	812.299	996.484		1734.28	751.096	1490.3	791.02		1879.03	646.126	2404.64	5112.51		5991.43	12100.2	1015.31	1370.35		2286.9	1222.37	2000.92	797.742		3784.35	2052.01	1879.9	7074.21		635.481	815.504	305.804	1874.63		3.37304	8.18454	224.2	154.647
	687.064	348.015	949.313	11181.2		1457.83	873.533	15382.6	3405.91		8444.81	888.675	1712.33	2538.19		1241.82	687.541	2389.31	1473.95		1984.89	942.099	13152.4	999.653		16530.1	584.417	1117.1	13313.5		3275.93	696.155	848.689	840.805		3287.95	1617.04	1830.01	3163.42		675.485	523.856	18426.8	233.625		6.37138	3.22726	8.80329	103.687
	26050.5	439.98	23646.3	9877.99		1688.07	7656.43	2495.78	469.778		793.909	702.429	1715.63	6992.16		825.616	799.263	1135.74	791.02		1444.03	1699.67	2404.64	1252.54		21537	7151.71	909.943	1188.94		7557.78	845.097	2181.51	703.634		1718.06	737.974	1053.94	3047.26		4424.38	217.112	6083.05	542.848		241.575	4.08008	219.28	91.6019
	33405.7	25590.2	522.771	11181.2		51720.7	1163.52	2036.23	330.914		1209.3	888.675	9068.8	666.172		676.091	554.625	1892.01	1008.31		1524.88	1643.76	1843.11	595.187		1977.4	602.991	1448.16	1535.6		1778.95	1282.89	3145.92	530.085		3119.79	1423.49	1578.22	3644.74		707.528	566.051	1829.12	492.983		309.782	237.306	4.84783	103.687
	687.064	507.823	903.253	10461.1		63050	44201.8	2260.97	19236.8		830.612	899.27	1167.49	1411.66		1763.23	3399.45	2389.31	4396		1587.12	931.238	2261.07	9724.72		21537	14542.6	613.155	1970.03		2122.61	1222.37	2335	1109.1		2207.02	1879.41	1107.01	3228.67		541.371	528.54	3097.86	262.26		6.37138	4.70921	8.37616	97.0091
	17666.1	682.592	609.188	1327.64		15095.3	1531.33	14607.8	3563.31		863.693	699.57	993.308	1562.06		667.924	2358.39	1706.12	41159.5		1992.13	2683.89	1001.68	597.041		15065	558.256	1087.85	46703.1		2823.57	1128.44	15630.8	573.132		3086.2	1171.58	1694.33	3163.42		3948.87	441.504	143.342	326.97		163.823	6.3299	5.6492	12.3117
	492.461	11240.8	23646.3	11553.5		1457.83	1562.78	40447	439.227		8298.59	764.021	1041.44	1411.66		667.924	824.808	714.533	615.457		1708.88	7406.48	1545.99	3530.5		16043.1	12299.3	909.943	1265.32		3153.85	1120.95	7562.58	1109.1		2315.47	1619.64	3987.05	3163.42		404.499	343.746	305.804	316.829		4.56676	104.24	219.28	107.14
	687.064	567.556	3703.69	788.93		1726.45	1170.63	2361.25	571.776		904.77	1030.12	766.595	1498.98		1307.09	545.746	1716.31	1342.08		780.652	3792.29	1843.11	279.445		10645.1	632.298	36790.2	10837.7		12139.2	1045.72	4558.01	2056.8		17785.9	1550.84	6269.65	5473.93		435.174	504.533	611.497	556.268		6.37138	5.26313	34.3456	7.31601
	29432.4	538.109	10359.6	689.607		2944.06	871.75	37652.9	728.141		713.5	969.423	611.092	840.612		1307.09	366.9	1897.76	755.025		1838.11	1729.71	1749.58	764.889		5435.42		721.313	1532.26		2003.44	1295.14	1797.88	1662.57		2368.68	1619.67	1165.2	7011.09		873.41	746.985	338.902	390.11		272.936	4.99007	96.0679	6.39495
	828.538	1801.31	1436.49	19533.8		1988.07	1163.52	2036.23	496.421			893.598	1031.49	1319.68		21229.5	726.905	1338.5	758.679		1923.72	3549.52	1843.11	672.042		1311.36	1141.95	599.297	3101		1735.5	996.103	1927.29	1231.63		2207.02	1171.58	1957.58	2671.67		420.986	570.615	12650.8	262.26		7.68331	16.7041	13.321	181.143
	15644.9	483.958	1117.55	13133.1		54229.2	1364.3	2958.82	6184			861.227	11391.9	1121.94		1233.87	577.037	2068.72	728.683		1923.72	6008.44	2261.07	597.041		15065	1917.44	599.297	2555.8		19962.6	2392.17	2249.56	2289.91		2315.47	12920.5	12862.7	5555.28		536.604	521.474	239.314	542.848		145.08	4.48791	10.3634	121.787
	9126.26	488.387	17252.8	790.101		1353.22	1163.52	12473.1	439.227			847.575	1239.42	1460.8		1471.88	594.43	1011.72	755.025		1708.88	2257.98	2112.28	3530.5		1320.94	1432.21	1751	1649.62		2386.89	314.132	2079.47	1191.99		2922.59	1171.58	8023.76	4038.84		451.156	354.64	402.612	300.899		84.6308	4.52897	159.991	7.32687
	563.637	586.269	1493	823.942		1202.26	1052.84	3157.03	439.227		1648.41	956.729	1359.63	669.55		1025.92	652.247	1088.06	755.025		1923.72	1708.05	1732.68	1058.48		1846.5	1679.26	579.125	1265.32		2311.16	2134.52	2074.85	530.085			1171.58	815.356	3644.74		451.156	538.771	497.999	300.899		5.22679	5.43666	13.8451	7.64069
	21237.7	430.862	1073.13	552.409		2143.64	2033.08	21442.5	439.227		1386.5	14727.3	1250.28	3967.82		1775.51		1451.02	885.714		2256.13	3240.89	2243.32	2074.5		23950.8	13098	1059.38	1659.25		9906.29	845.097	2606.91	1109.1		1853.06	1550.84	4104.06	5265.29		433.015	281.328	268.602	784.639		196.944	3.99552	9.95152	5.12267
	576.603	583.874	8720	764.333		20025	44201.8	37652.9	633.311		764.015	681.263	1996.35	1460.8		1233.87	834.63	1512.68	620.9		781.434	646.126	1764.82	794.591		15065	1760.09	1368.25	1536.07		2388.29	1236.31	3225.44	1468.05		3177.2	1272.82	1761.46	3644.74		405.738	441.504	1012.88	475.196		5.34703	5.41445	80.8634	7.08791
	33405.7	782.057	5335.12	41431.3		14921.1	980.553	2036.23	1988		820.869	2632.5		8503.08		1496.73	1117.73	1521.1	628.748		1713.92	2683.89	4449.13	608.195		16043.1	1660.9	802.862	1702.02		3588.03	997.034	2138.48	617.184		2443.21	1794.74	4104.06	5733.75		451.156	305.115	3310.69	305.041		309.782	7.25228	49.4743	384.206
	408.998	565.079	30716	21269.9		1243.56	1862.64	63742.3	17542.7		1803.02	845.767	15036.6	1734.77		976.76	1023.51	1380.85	1041.65		1733.92	3937.46	7885.09	8393.92		15065	1554.35	716.468	1649.62		2074.11	1296.52	1907.35	829.121		9880.49	1146.42	1761.46	5577.04		635.049	372.654	338.902	261.581		3.79278	5.24017	284.84	197.243
	1078.98	1304.49	1427.47	41431.3		1139.76	1089.89	2383.71	469.778		815.469	1021.09	6502.73	669.55		1037.04	882.124	12904.2	408.684		1981.48	2080.47	1975.52	13363.2		21537	2066.9	599.297	1308.37		2938	6603.92	2417.81	1329.71		10982.1	1334.83	962.72	4470.49		693.722	237.302	393.686	398.379		10.0057	12.097	13.2374	384.206
	434.273	583.874	1153.39	513.466		1496.79	1350.63	3026.26	372.443		644.782	650.409	1306.55	1753.06		19907.4	661.02	1509.1	587.51		3089.99	3240.89	1498.68	1802.77		15065	1579.32	1103.89	1366.38		16179.8	873.313	2734.5	876.009		2494.16	2899.04	1343.89	4079.22		462.429	187.764	193.191	600.478		4.02716	5.41445	10.6958	4.76154
	687.064	625.522	1170.55	30085.4		1907.98	6564.56	3316.32	633.311		1512.14	907.069	11024.2	724.386		1683.38	823.844	851.896	1025.6		2553.22	3937.46	470.409	9429.8		23950.8	1351.41	957.872	1659.25		2656.51	1785.52	2390.26	3613.94		4508.81	1272.82	962.72	3342.56		407.598	203.933	232.068	720.43		6.37138	5.80067	10.8549	278.992
	5467.09	467.231	1096.89	508.871		1802.39	1296.9	1006.42	439.227		11810.4	530.583	1101.98	2801.87		1449.92	662.972	39300.5	845.072		555.241	1609.49	7885.09	1252.54		1311.36	1917.44	721.313	1414.17		5976.89	1152.04	2630.4	8613.62		1529.27	1336.68	17224.4	4064.95		774.113	331.452	333.638	409.27		50.6981	4.33279	10.1718	4.71893
	1365.69	558.545	1157.05	50130.6		14921.1	1378.51	8008.93	430.905		413.375	530.583	15036.6	3021.08		19907.4	1175.82	1184.95	625.543		2305.98	646.126	5558.17	313.132		1326.41	1917.44	1073.51	1659.25		3560.29	10402.6	2031.24	795.013		2492.04	1742.68	820.768	2957.91		588.295	794.883	2188.04	439.254		12.6645	5.17957	10.7297	464.878
	33405.7	583.874	670.176	30085.4		1134.51	12548.5	9761.19	505.436			710.739	1124.88	2538.19		4121.89	616.708	1380.85	622.336		1609.74	5355	1364.15	927.038		6970.97	2293.04	1137.01	1985.56		3050.95	637.813	1222.83	14770.7		1548.8	1160.11	6269.65	5265.29		272.822	529.322	2673.39	784.639		309.782	5.41445	6.21476	278.992
	609.272	519.096	1248.04	28641.5		1469.58	981.932	1403.69	533.233		1647.95	748.346	1194.48	1074.57		720.852	626.282	1367.92	892.628		1771.69	605.55	27233.5	590.284		1715.51	18692.1	775.675	10837.7		2236.15	801.122	2439.69	1617.74		2100.61	1146.42	962.72	7367.07		543.795	167.477	218.848	1300.84		5.64998	4.81374	11.5735	265.602
	644.61	529.355	1117.25	30085.4		877.623	980.553	1540.18	481.949		1561.95	2755.45	1316.14	1035.01		37563.2	903.542	1706.12	728.683		2407.57	4299.54	1836.62	4600.71		1320.94	11770.5	1103.89	2322.22		1933.45	1564.69	2612.06	9486.54		2814.6	1385.64	1661.24	2092.41		693.722	423.393	370.754	231.99		5.97768	4.90889	10.3606	278.992
	562.143	469.756	1073.13	34343.8		1325.24	2402.16	1375.3	342.983		1714.28	508.681	1588.76	1461.44		2906.46	956.492	1028.48	919.45		1948.4	10922.9	1102.84	587.429		16000.2	1401.16	859.454	1373.43		4013.46	7853.26	2522.29	908.486		2100.61	1654.59	20221.4	10530.9		502.008	463.639	337.95	437.319		5.21294	4.3562	9.95152	318.482
	540.903	1252.77	1117.55	50130.6		1470.37	1116.72	1314.45	251.374		1607.84	699.229	1518.33	1212.05		2906.46	951.379	1350.94	856.752		1717.42	51790.4	1154.75	682.652		1326.41	998.574	1172.71	1511.99		3050.95	1682.54	9025.53	908.486		4703.19	1146.42		5001.1		964.746	509.277	226.656	477.184		5.01597	11.6174	10.3634	464.878
	391.033	535.968	918.5	557.978		959.646	1140.52	1835.56	490.168		1058.06	661.473	1770	2143.08		11432.3	885.413	1512.75	814.687		1338.99	2467.16	1761.06	532.25		5350.85	1922.43	923.743	2932.97		1929.2	989.932	2543.76	525.525		2104.32	532.268	4776.53	1151.61		404.499	322.078	480.39	472.456		3.62617	4.97021	8.51755	5.17431
	22497.9	867.102	1256.8	684.822		746.793	1140.52	1004.77	495.959		1540.02	510.288	1864.11	1121.94		1131.53	1117.73	2177.7	934.124		1490.47	13257.9	16345.8	492.971		1309.21	1791.9	8072.57	4641.78		12512.5	1263.75	6884.85	525.525		2100.61	1336.68	4037.82	4087.51		846.151	423.393	728.655	341.401		208.63	8.04092	11.6548	6.35058
	607.079	524.026	1117.25	595.94		1176.75	1230.09	1437.84	355.285		3148.16	596.923	1770	536.196		1683.38	1073.03	766.014	885.5		1903.93	1398.79	12320.4	434.518		1063.09	1113.55	13501.1	2409.38		1743.14	1024.27	2638.42	3613.94		2100.61	1974.79	1833.02	2198.23		600.031	544.851	480.527	403.5		5.62964	4.85946	10.3606	5.52634
	540.903	611.397	1170.55	11132.6		12409.5	1076.89	1767.5	454.946		1558.29	1202.07	1284.25	1411.66		2106.49	999.956	616.392	373.219		1351.78	2959.38	4634.29	5695.43		1233.26	2988.87	1147.51	2163.74		2239.24	760.167	3107.84	540.277		3083.34	1385.64	1783.06	1850.88		434.822	701.039	823.735	596.94		5.01597	5.66969	10.8549	103.236
	541.009	611.397	1170.55	1745.49		1549.92	1794.85	1526.61	367.947		2093.69	733.071	1409.15	1461.44		2906.46	1560.28	17124.9	335.13		1610.53	1710.3	17957.1	518.169		1113.89	1404.4	1103.89	14040.8		2341.92	989.932	1923.93	2512.98		2169.02	1619.67	5042.4	1969.2		562.724	966.614	395.003	232.571		5.01696	5.66969	10.8549	16.1865
	651.893	5756.22	1227.34	6687.11		12409.5	853.068	1526.61	461.252		2197.62	1373.76	1492.85	4049.11		1635.97	573.684	894.764	574.556		1936.06	1262.38	1770.62	777.033		21231.3	1113.82	859.454	903.577		1686.8	815.552	3107.84	1128.01		3438.26	7299.08	1954.55	1832.51		632.298	830.261	793.944	510.441		6.04522	53.3794	11.3815	62.0118
	598.042	565.079	14864.4	1784		746.793	1327.93	1930.5	575.171		1045.25	1200.83	662.315	669.55		20673	1187.48	737.736	875.627		868.134	8999.95	1854.85	459.753		18903.3	2233.54	1073.51	18414.2		1813.89	1357.32	12267.6	1549.77		2613.8	9680.41	24208.8	32702.8		318.743	750.898	1032.16	428.133		5.54584	5.24017	137.843	16.5437
	512.245	11240.8	1248.04	3842.53		1972.54	1160.03	2109.15	472.254		1553.07	2342.29	1920.89	6992.16		2906.46	910.788	12669.6	1231.48		1448.51	1470.66	1770.62	517.706		1440.12	1708.59	949.163	1680.71		1766.03	2195.33	2389.21	1261.08		2547.75	849.318	1844.96	5573.73		451.156	484.597	402.612	533.01		4.75021	104.24	11.5735	35.6331
	517.48	581.208	1117.25	3828.87		1184.49	813.344	1544.56	447.247		2533.67		1784.03	1424.06		2203.22	1835.7	1866.61	615.268		1358.1	1404	1489.97	412.002		30948.7	1083.53	859.454	1415.6		3682.11	801.122		867.813		2433.22	8395.52	4188.66	1136.94		502.008	683.993	333.638	614.384		4.79876	5.38974	10.3606	35.5063
	10542.5	489.165	1170.55	5136.88		1074.86	2215.95	1603.56	572.539		2351.14	1586.64	2702.12	1359.77		2203.22	645.176	744.571	373.219		1723.24	1157.42	1980.36	395.076		24879.1	1160.19	579.125	15171.8		4886.05	1308.95	1247.07	9937.09		2253.12	1251.61	12088.5	3043.66		420.387	528.48	581.65	477.122		97.7639	4.53619	10.8549	47.636
	499.283	611.397	1073.13	32807.9		2382.72	1258.97	1244.04	412.516		2385.31	1043.44	13099.1	2538.19		2906.46	956.386	2063.85	335.13		1802.48	1328.42	1963.16	415.14		1063.09	1429.67	1389.36	2539.1		2456.25	12720	2173.04	9937.09		2408.38	1566.6	1550.49	2193.97		428.911	486.579	982.545	482.573		4.63002	5.66969	9.95152	304.239
	598.042	705	14864.4	49901.4		1523	863.285	1374.99	466.21		1988.23	606.735	2702.12	216.132		12994.8	1431.23	1488.04	1040.07		1911.28	1255.83	1885.18	530.607		1527.76	966.327	1073.51	6198.08		16243	29348.8	1357.35	869.261		2599.31	1247.56	2215.86	32702.8		420.669	344.811	272.686	529.21		5.54584	6.5377	137.843	462.752
	553.718	488.332	1170.55	4320.57		2177.52	1051	1746.42	472.478		8823.41	1236.08	1967.41	669.55		1741.8	1431.23	1616.6	486.212		3337.75	1404	1160.02	401.587		3114.26	1237.53	1059.88	1713.42		6812.02	717.681	2708.33	3313.63		2865.67	1495.33	1851.4	11342		502.008	750.898	438.285	767.178		5.13481	4.52846	10.8549	40.0661
	540.903	698.49	9105.61	847.496		2130.31	1204.9	1742	601.392		1405.92	894.337	1874.11	669.55		1386.77	651.8	2063.85	335.13		1698.21	3263.01	1175	266.585		1458.41	1126.69	1379.28	1713.42		5400.07	973.967	2249.44	973.156		13665.3	1671.55	5019.27	2945.78		346.98	331.617	2073.39	444.718		5.01597	6.47733	84.4393	7.85911
	553.718	611.397	11817	7213.4		14037.2	1742.89	39460.5	483.283		2668.61	1044.92	2702.12	1387.82		1422.2	885.413	1247.65	398.015		1987.07	1725.29	1850.75	565.807		1264.51	1324.09	859.454	6142.45		3574.85	947.967	1618.69	2414.48		11280.4	1433.06	1946.9	2198.23		451.156	539.136	4597.71	393.849		5.13481	5.66969	109.583	66.8923
	561.015	440.596	1256.8	23874.1		11454.4	1365.16	1421.89	493.056		1714.35	606.735	1388.8	669.55		19740	847.576	2063.85	934.124		1966.24	64586.4	1770.62	1506.18		6534.02	1631.86	617.399	1933.14		4137.25	1104.11	2052.07	592.987		4521.04	1007.31	6334	1371.02		472.764	421.326	601.889	558.598		5.20247	4.08579	11.6548	221.392
	553.718	440.596	523.625	49901.4		2403.5	1077.11	1713.44	620.49		65283.6	548.557	59282			713.938	1431.23	1758.79	615.268		1251.23	1652.06	10376.8	405.3		5122.66	1050.55	1188.89	18414.2		4203.18	454.579	1535.37	973.156		11833.7	2704.48	1490.21	12231.4		712.327	490.553	8339.81	481.107		5.13481	4.08579	4.85575	462.752
	598.042	611.397	656.392	37044.4		1770.86	1174.1	6523.95	565.395		45417.1	510.747	13537.8	32627.4		648.19	642.938	1608.06	1040.07		1966.24	1238.23	1737	468.473		1635.18	2177.68	579.125	2267.52		1301.41	1614.39	1491.35	620.949		4796.42	1296.89	1808.93	11342		536.604	433.745	268.602	205.413		5.54584	5.66969	6.08694	343.525
	553.718		1004.12	1302.98		2328.42	5760.18	28375.5	408.495		23458.6	734.711	25767.7	37616.6		591.734	2837.38	1719.91	837.379		1345.03	1686.91	1770.62	485.392		995.523	1310.96	1368.25	3045.37		2338.76	1787.39	2786.74	796.914		8300.27	1672.96	1783.06	1751.21		720.791	341.366	248.427	510.441		5.13481		9.31153	12.0829
	585.712	15037.8	917.095	37044.4		1605.29	895.616	1463.12	336.534		12333.8	795.913	16603.2	1789.09		998.103	12104.5	1856.58	468.716		1438.85	1242.37	1562.15	266.585		5609.75	1328.94	1073.51	6442.01		4027.23	1290.05	1397.85	869.261		3211.45	5659.27	2052.87	1371.02		600.031	207.45	1416.95	391.126		5.4315	139.45	8.50453	343.525
	526.699	1005.09	680.668	985.909		2227.06	1108.22	28375.5	689.636		5743.73	650.105	17330.7	12474.7		521.427	10389.3	1488.04	524.833		1490.47	1686.91	4982.33	543.178		5609.75	1137.55	1073.51	5895.16		2096.48	1561.06	1453.53	1033.73		3309.44	1236.31	1075.68	3043.66		632.298	763.213	461.517	492.063		4.88425	9.32049	6.31206	9.14266
	2543.93	867.34	901.418	23874.1		2283.33	1160.03	1876.99	483.101		29055.5	712.333	8482.04	564.025		601.438	2960.83	1752.15	373.258		1597.79	1426.39	1014.84	519.298		1477.38	1276.68	579.125	20640.4		2211.25	1311.88	2444.85	1280.9		1166.24	1533.55	1657.07	3043.66		654.131	530.486	272.686	261.193		23.5907	8.04313	8.35915	221.392
		2064.96	11012.8	4208.74		1482.5	16774.5	4747.25	391.004		1001.03	397.843	8482.04	22490.8		1975.46	1287.54	1621.9	7367.78		1798.98	1026.85	4309.69	504.536		16494	1647.49	859.454	28543.1		2227.54	925.859	712.159	14688.6		2452.09	1279.21	7544.52	12231.4		619.858	344.811	885.55	391.126			19.149	102.125	39.029
	1253.9	796.849	723.153	6771.07		2283.33	1073.77	60285.7	404.422		17590.5	9606.47	1400.88	10924.6		1050.11	3662.62	1488.9	544.169		1485.86	1626.57	1175	7108.79		5122.66	1920.08	11474.7	903.577		1866.67	1084.25	2126.86	479.608		2122.01	1199.09	3017.09	11574.1		502.008	646.315	193.191	612.792		11.6278	7.38944	6.70603	62.7904
	14742.6	594.592	1187.55	3828.87		2283.33	1407.76	820.23	404.071		1880.58	1125.82	1174.93	14212		670.685	9991.01	2052.26	587.51		1966.24	1157.42	6093.41	477.498		16494	1276.68	771.435	1810.03		910.262	1081.89	4814.73	397.025		3499.21	1191.35	24208.8	1371.02		1052.41	627.959	728.655	253.855		136.713	5.51385	11.0125	35.5063
	3253.13	823.248	720.835	1302.98		2283.33	1366.36	2104.3	462.727		3254.57	729.5	21076.7	13813		1373.33	1981.95	1586.37	544.169		1970.06	1242.37	2011.09	330.679		5306.35	1449.76	738.921	28543.1		2506.73	961.729	10100.2	5249.7		65182.7	729.649	1685.4	1751.21		318.743	796.602	497.999	482.573		30.1674	7.63425	6.68454	12.0829
	2093.42	867.34	783.621	27945.4		1925.8	2736.72	11022.8	544.163		2274.79	16268.5	2578	1520.69		601.438	2766.01	1918.97	422.038		1783.53	1255.83	9596.69	434.235		5122.66	538.104	2267.61	4641.78		7935.87	880.921	712.159	621.049		1364.98	1049.64	3191.14	2060.31		1785.21	461.371	1100.28	479.3		19.413	8.04313	7.26677	259.147
	45572	1301.94	634.644	37135.6		2227.06	1101.8	3201.16	372.305		16010.9	18451.5	21274.2	7396.43		648.19	13740.2	1829.56	388.951		1490.47	51790.4	9721.18	335.78		4672.48	1577.27	739.769	2409.38		5976.02	1311.88	3607.09	549.572		1991.69	1049.64	3076	3043.66		427.136	344.811	480.39	611.652		422.605	12.0733	5.88527	344.371
	2464.84	755.267	875.206	49901.4		1482.5	1299.57	955.744	372.996		5023.54	3147.43	16231.6	2158.34		1313.42	9991.01	1752.15	514.948		2263.57	1562.63	9097.93	403.495		5609.75	680.564	2296.6	18414.2		13148.8	851.826	2860.74	509.039		3444.05	919.868	1438.8	2340.62		881.965	530.486	7400.06	2600.98		22.8573	7.00384	8.11607	462.752
	33729.7	858.749	700.772	6687.11		1725	1278.23	5125.62	232.209		2103.57	26738.8	1216.29	57722.4		1200.37	1375.81	1829.56	6853.2		3283.61	1026.73	8558.22	375.299		2188.34	2952.99	1461.16	3407.34		4267.64	466.337	16237.7	509.039		6158.96	1566.6	4037.82	2945.78		782.734	402.335	889.719	416.969		312.786	7.96346	6.49849	62.0118
	2573.69	1051.84	640.463	31800		2133.38	1293.37	12208	402.935		2168.28	50328.8	17555.9	3103.52		713.938	1982.62	1480.75	996.098		10275.9	1271.19	2578.37	565.807		2624.73	2476.77	1825.82	3329.31		4383.26	851.826	372.188	664.281		3795.43	1330.59	2275.8	12231.4		782.734	344.811	581.65	524.825		23.8667	9.7541	5.93923	294.892
	1971.8	799.436	537.945	1745.49		2227.06	1385.86	57294	574.11		2413.88	13130	1213.61	1080.58		648.19	3913.61	1257.85	335.13		23635.3	1362.28	1356.09	291.037		10795.3	1508.76	706.933	1351.11		15425.7	557.776	3607.09	639.608		2334.07	818.291	5882.46	1268		642.206	345.772	925.496	521.19		18.2851	7.41344	4.98854	16.1865
	21677.9	865.374	1028.02	1302.98		2055.78	1137.11	1104.02	474.898		1458.42	14662	1308.6	1984.38		1212.29	1217.18	2063.85	574.319		1502.97	862.494	1740.89	266.585		3743.15	951.338	15712.9	2409.38		3025.33	906.615	2479.67	1033.26		4514.3	1506.14	63106	1371.02		846.151	532.654	248.427	2568.06		201.026	8.0249	9.53319	12.0829
	52026.2	768.866	18987.6	30562		2287.25	1357.67	820.23	727.224		856.173	1378.12	1151.34	1546.69		5426.19	1939.13	1480.75	934.124		10275.9	1263.51	5768.79	294.026		4672.48	10796	2059.09	1656.56		4383.26	1127.39	3797.53	1018.22		3328.07	1482.77	2558.28	1223.59		515	460.9	321.144	232.571		482.456	7.12995	176.079	283.412
	27007.8	752.784	537.945	23874.1		2287.25	1137.11	820.23	372.305		1551.85	32215.9	1227.6	42588.4		1169.56	2254.91	1829.56	754.23		1691.59	1545.32	1316.49	330.255		1637.09	1082.36	815.606	5395.46		3237.5	817.766	4767.68	581.925		3485.3	1765.53	2558.28	2945.78		318.743	506.619	1830.53	521.19		250.453	6.98082	4.98854	221.392
	45572	922.579	723.153	863.352		26302	1671.38	2122.57	329.949		1969.5	23043.8	1777.59	17111.9		823	1981.95	17451.1	972.682		1644.5	25293.8	1768.69	517.655			1332.73	14480.1	2900.91		2045.19	1721.48	2504.91	831.617		4078.23	990.738	38795.6	2198.23		451.156	544.851	581.65	391.126		422.605	8.55538	6.70603	8.00615
	9128.8	1046.24	1045.04	31800		2055.78	1041.82	5623.42	372.305		993.731	2393	1483.63	1094.48		1075.45	1567.86	1752.15	864.008		49454.3	1020.29	1864.97	319.408		5389.87	1218.87	1461.16	3329.31		2206.23	726.86	2949.09	1143.49		3795.43	1607.3	38795.6	11639.3		502.008	703.354	321.144	611.652		84.6544	9.70211	9.69102	294.892
	1750.74	893.519	1410.94	985.909		2227.06	876.654	3169	462.544		1324.73	63345.1	1196.62	1104.52		1229.82	2657.01	996.344	9407.89		4373.47	11725.5	1421.59	717.778		4453.49	1309.88	1813.18	20956.2		2988.22	1217.29	3990.92	580.328		2403.26	1209.06	2126.87	2945.78		649.789	278.092	4597.71	648.184		16.2352	8.2859	13.0841	9.14266
	2653.17	749.415	1109.11	1018.2		2055.78	1068.57	57355.3	1051.01		1529.42	1248.45	1704.72	34918.2		758.668	2228.11	30963	753.171		1862.78	1439.5	21902.7	174.398		23432.7	951.338	2314.92	3045.37		1532.17	852.058	4558.62	1155.57		2959.07	740.096	15229.9	5241.28		783.33	345.402	814.426	2754.78		24.6037	6.94957	10.2852	9.44206
	14472.4	831.422	5724	973.232		2508.13	1357.67	2582.09	605.444		968.852	730.952	1325.71	1053.74		706.701	5078.32	1249.45	669.619		43278.6	1556.84	21902.7	435.393		11130	879.889	806.928	1318.58		2672.65	1289.13	4632.2	581.925		2122.01	1123.42	15229.9	5803.95		783.33	544.851	321.144	574.445		134.207	7.71005	53.0805	9.02511
	37653.9	893.519	650.639	1762.82		2055.78	1068.57	1859.38	1201.6		2754.75	33542.1	1189.39	1394.98		7319.38	19725.9	1074.22	872.169		5141.59	1531.24	1864.97	1093.6		29366.2	906.973	1176.58	6083.44		7935.87	1083.76	3965.87	602.037		4088.08	2355.78	1676.36	19729.3		2256.52	532.682	321.144	482.573		349.177	8.2859	6.03359	16.3472
	7674.88	734.41	969.94	37044.4		2453.21	750.038	950.401	462.817		2754.75	1509.82	41156.5	1759.33		1854.01	2228.11	928.907	858.182		1876.25	1439.5	21902.7	792.208		29366.2	2489.32	815.606	1656.54		2739.36	807.281	3561.58	257.375		3256.48	1300.09	2428.68	7074.92		649.789	443.438	217.929	749.087		71.1717	6.81043	8.99457	343.525
	8534.06	831.422	623.733	37044.4		2821.03	2300.19	2782.19	1093.69		1325.05	59401.1	776.571	14715.6		1286.23	15104.7	1143.33	742.299		11267.1	1311.93	1229.97	616.971		29366.2	978.927	815.606	6442.01		2664.17	871.444	14772.7	370.74		2632.23	1440.4	2428.68	8926.19		566.338	636.568	4597.71	2600.98		79.1392	7.71005	5.78409	343.525
	52926.1	807.449	523.24	31800		2787.5	1960.23	3918.74	551.621		1027.43	1025.87		2078.44		1057.31	3939.46	2052.26	935.625		60410.3	1531.24	1864.97	993.854		2082.32	1457.28	1358.94	3329.31		6412	845.061	1797.07	849.873		8476.91	1309.42	2428.68	2832.14		486.609	601.535	480.39	194.469		490.801	7.48774	4.85217	294.892
	50989.7	749.415		982.189		2803.03	1010.36	2627.6	500.528		1548.03	770.467		1999.18		18261.5	1981.95	1267.1	618.335		4758.78	11468	5774.28	642.497		1317.28	2489.32	3441.23	2920.84		2453.97	1418.62	2449.28	677.836		1794.33	794.993	2367.11	2557.48		783.33	358.748	208.043	391.126		472.844	6.94957		9.10817
	9128.8	709.583	9672.46	2687.76		2447.34	1789.35	2064.03	387.953		1297.83	16152.3		2012.28		671.459	3939.46	1378.69	738.168		2322.52	999.941	641.828	2215.35		5300.92	710.125	1358.94	5895.16		4920.5	863.445	2367.58	509.039		20395.1		1730	3196.24		2274.86	410.388	193.191	231.309		84.6544	6.5802	89.6959	24.9245
	4688.16	831.422	2328.23	2687.76		2479.18	840.985	15438.5	424.127		998.549	1010.08		1885.29		768.479	7049.3	1927.64	976.574		3146.41	1083.17	2574.14	608.855		2082.32	1779.38	2314.92	28543.1		5184.16	1228.92	2171.39	1033.26		2170.75	8037.56	2126.87	1178.64		3669.26	469.614	321.144	417.756		43.4749	7.71005	21.5905	24.9245
	999.25	3097.12	1496.65	4108.38		2650.54	1082.31	2098.96	427.982		1448.22	5251.74		7628		620.182	12470.2	14348.2	906.403		27649.6	3026.98	1864.97	759.326		2488.93	1574.21	2059.09	2900.91		3724.9	740.609	2137.98	339.469		1982.12	5626.51	2811.55	2966.26		678.403	543.62	272.686	290.46		9.26638	28.7206	13.8789	38.0984
	13110.3	1141.84	10737.1	1018.2		2474.84	1068.57	6802.39	789.95		1446	1058.48		1193.64		888.679	2254.91	1290.9	1199.82		1862.78	1098.16	1864.97	624.514		2570.62	1964.51	706.933	28093.9		5545.76	1154.3	2284.49	462.965		2191.38	1818.32	1771.25	945.407		429.754	344.811	268.602	223.661		121.576	10.5887	99.5684	9.44206
	3256.3	1021.28	1735.08	23245.3		3708.3	596.695	2389.87	437.168		1750.36	1058.48		8288		854.052	1939.13	3423.72	742.299		6345.41	1695.6	2444.13	33570.5		3573.63	1290.3	806.928	20640.4		2664.17	3770.77	2625.84	552.959		2240.22	64739.8	2417.07	4102.22		920.984	648.916	728.655	583.733		30.1968	9.47071	16.09	215.562
	3256.3	893.519	4960.84	4108.38		2463.03	662.341	6802.39	444.785		1716.89	1060.43		1429.94		1272.72	4795.4	2065.41	560.186		3283.61	1055.78	1135.67	5831.24		22310.9	30728.8	1358.94	1277.99		3601.88	1722.28	2449.28	1823.39		3006.29	5955.56	5757.37	1906.77		429.754	530.486	700.372	398.151		30.1968	8.2859	46.0035	38.0984
	52026.2	787.38	54948.9	26793.3		2424.59	901.707	2355.93	911.298		1841.1	1145.81		873.94		1075.45	3304.19	1608.35	545.793		1363.18	1134.79	1622.19	531.648		3260.09	2934.73	806.928	24511.1		22165.1	1680.32	2246.8	935.611		2951.65	5626.51	2367.11	1641.14		1607.07	578.026	321.144	544.604		482.456	7.30163	509.559	248.463
	37222.3	963.5	19163	2335.51		2220.69	404.097	1998.96	895.457		2061.41	1145.81		14418.4		15918.9	3939.46	1828.56	864.407		1673.38	1208.98	1146.11	2302.27		2106.94	4033.16		1682.78		4019.26	913.319	2280.83	757.057		2586.81	5837.73	4206.28	7628.12		445.618	751.691	372.312	700.041		345.175	8.93485	177.704	21.658
	45572	1709.67	3141.94	765.326		2133.9	605.852	9262.7	395.393		1338.07	27094.6		7573.85		888.679	1217.18	2711.23	453.954		1805.27	1033.51	2092.33	32478.6		2543.21	2161.22	1597.55	5252.94		3411.08	1191.2	2489.58	419.137		2448.86	1531.23	9574.57	11839.6		409.535	344.811	272.686	252.509		422.605	15.8543	29.1363	7.09712
	16943.1	1021.28	63424.4	1177.68		1790.12	967.127	18927.4	763.986		1513.59	1338.34		1569.46		1272.72	12104.5	2327.25	722.017		3643.08	1035.4	1443.68	651.625		2995.69	2245.4	2562.43	1688.1		15736.2	619.466	1887.79	462.598		2999.47	12017.9	2997.43	8926.19		757.12	515.087	372.312	622.325		157.119	9.47071	588.156	10.921
	2218.33	1021.28	38110.2	1822.48		2342.39	714.658	63660.1	358		1662.5	1218.65		1777.01		2021.69	12470.2	21314.8	453.954		3643.08	923.925	1152.9	31523.3		4412.78	47859	2527.81	1830.6		1967.35	923.464	2011.96	539.047		20395.1	3323.4	3336.95	1436.72		661.925	601.535	581.65	271.169		20.5713	9.47071	353.408	16.9004
	3256.3	1494.87	6053.86	10872.1		2227.31	874.263	21087.9	366.165		1518.1	14905.7		1556.34		615.406	1939.13	872.293	619.502		27649.6	991.047	1432.44	1093.6		3287.76	47859	1797.14	2409.38		16024.4	546.561	2094.28	446.323		22362	1477.59	4553.29	2966.26		2058.57	530.486	6859.33	632.394		30.1968	13.8624	56.1394	100.82
	4152.67	2998.36	8071.15	1545.83		2027.88	829.755	1293.75	351		1261	14282.4		1547.12		1057.31	1981.95	1353.51	660.999		1673.38	1088.91	61655.8	8225.8		2780.28	3179.25	2261.23	5895.16		12050.2	1255.44	2349.47	519.529		2493.97	2640.63	24680.6	13511.6		765.546	430.42	5833.56	646.656		38.509	27.8048	74.8465	14.335
	4422.14	1786.36	55790.2	3123.28		2422.18	541.68	2582.09	387.001		1377.65	11775.5		591.934		950.192	6780.53	1448.73	729.192		1833.05	8581.5	1207.04	608.855		2671.76	47859	2291.59	6442.01		1915.5	591.774	2758.94	248.341		3006.29	2122.17	3292.44	1641.14		661.925	344.811	581.65	398.151		41.008	16.5655	517.361	28.9632
	943.458	1089.61	8071.15	8356.24		2158.08	771.195	2782.19	478.134		1671.01	11955.1		3018.56		1482.1	3072.29	1932.03	554.909		1137.35	8344.83	1820.32	8179.38		4297.62	1492.75	11213.6	1679.71		4876.27	2690.3	2349.47	367.537		2135.1	3046.14	3987.12	11839.6		922.429	700.207	4597.71	470.964		8.749	10.1044	74.8465	77.4902
	5181.76	831.422	3033.7	2026.42		2625.53	712.74	2582.09	532.118		1368.4	779.994		6183.67		1578.03	6320.85	1574.49	754.23		17370.2	1128.86	881.82	33570.5		3012.18	2277.15	1907.61	18199.7		2340.64	1807.53	30939.7	439.765		2244.93	9564.86	4402.31	17122.9		445.618		1440.41	622.325		48.0522	7.71005	28.1325	18.7917
	52026.2	3546.86	44673.5	643.613		1699.32	672.849	2003.79	863.852		1768.02	16852.9		766.015		1223.83	1146.31	808.647	753.171		2323.44	8344.83	1260.85	31523.3		11922.9	1320.51	1808.92	1736.68		4676.63	2003.27	16476.8	791.802		2379	989.78	10165	2755.67		452.562	421.915	272.686	514.557		482.456	32.8912	414.272	5.96844
	14472.4	796.875	2435.26	719.634		1801.11	554.326	2064.03	316.507		755.303	735.572		1226.62		759.341	788.306	970.906	576.842		1862.78	1700.13	1159.37	5168.69		2789.39	1488.99	1907.61	2895.02		1687.77	1147.5	2449.28	488.283		2240.22	20375.5	4244.39	5629.37		575.017	281.485	461.517	278.418		134.207	7.38969	22.583	6.6734
	7841.8	1021.28	22136.3	1651.85		2179.57	8968.67	2782.19	351		599.312	859.135		5729.43		9578.64	19532.5	1835.92	532.891		3378.88	2054.07	1340.71	5997.73		2264.25	974.568	2482.24	2237.35		60418	1764.38	1275.69	477.257		2730.9	1959.09	24182.3	2755.67		920.984	508.278	3123.47	395.885		72.7196	9.47071	205.277	15.3181
	50989.7	1215	19163	2158.46		2617.14	538.346	9262.7	368.232		2723.31	590.954		1502.47		947.653	1135.7	1202.22	782.767		27649.6	1457.11	1213.96	33570.5		3168.86	2548.07	2093.85	2670.31		1952.73	1819.39	1709.42	477.257		9334.23	1761.18	2438.07	1199.97		2274.86	282.605	417.358	607.554		472.844	11.2671	177.704	20.0161
	7674.88	799.436	19163	588.286		2204.44	659.84	973.715	1026.75			2120.71		1345.3		947.653	668.425	1839.95	453.954		1778.03	1084.03	2501.02	32478.6		2489.59	1574.4	2742.05	3783.62		2102.74	3019.61	2386.85	424.454		2363.78	22041.1	4831.5	1641.14		489.442	367.292	925.496	761.088		71.1717	7.41344	177.704	5.45537
	2900.05	760.408	11320.2	1495.62		2595.35	711.259	1696.6	382.311			606.192		1295.16			1216.78	1185.31	11426.3		1864.95	7141.22	1432.44	32478.6		2789.39	1309	2138.44	1975.6		2115.5	1819.39	1845.5	791.493		2392.49	4154.96	1761.46	2755.67		756.647	215.968	268.602	243.932		26.8931	7.05151	104.976	13.8694
	1315.38	799.436	2435.26	1332.3		1809.58	583.705	2098.96	754.933			16049.3		1384.76		1415.23	2500.62	1602.78	1006.63		1673.38	2291.3	1704.34	5133.4		4031.84	939.05	1763.98	9969.33		5029.3	1819.39	2367.58	614.614		3393.89	1421.8	1723.5	1725.91		574.216	412.751	222.81	377.721		12.198	7.41344	22.583	12.3548
	1224.26	1046.02	25514.4	877.72		2314.81	760.12	6802.39	398.906			902.266		913.358		2113.34	646.011	1972.08	1010.84		1796.86	885.413	1820.32	477.592		2197.61	1295.98	3498.17	2769.3		3209.79	965.329	12866.1	415.384		2941.27	1959.09	2332.85	1436.72		701.478	837.984	314.837	608.188		11.353	9.70009	236.604	8.13939
	1262	1112.92	11445.2	1087.72		2024.35	760.12	2582.09	680.333			1695.82		787.81		2421.07	790.186	1048.27	782.767		1574.57	1893.61	1762.24	8179.38		1776.15	2155.92	2631.14	3485.3		2196.54	4284.36	2421.9	474.271		1364.93	7931.66	2304.55	2755.67		922.429	924.248	200.257	398.151		11.703	10.3205	106.135	10.0868
	1493.77	1054.05	5848.39	860.555		7007.82	617.258	833.475	273.268			717.139		903.812		9809.64	1441.88	1104.67	785.762		1473.77	775.893	1535.75	35366.9		2681.74	974.568	7832.47	2637.56		3197.07	43394	2644.97	442.761		2392.49	12017.9	2218.48	4411.24		571.661	446.773	193.191	699.739		13.8522	9.77459	54.2341	7.98021
	1852.27	1097.75	62197.8	1453.93		1873.6	617.648	1469.74	424.195			999.124		1212.51		1051.86	877.305	1046.41	1199.82		5820.31	1153.59	1119.59	4676.95		4297.62	11818.5	2631.14	3057.18		3209.79	1042.39	1937.06	761.494		3403.52	21990.6	1652.06	1178.64		642.032	522.105	889.719	495.606		17.1767	10.1798	576.781	13.4827
	1691.44	1128.75	11766.7	1725.82		21552.1	795.806	1118.45	604.151			694.73		1062.14		3604.34	675.84	1972.08	782.767		1791.15	5456.08	1229.15	616.971		4031.84	906.082	2631.14	2651.71		510.634	1468.38	1115.79	1258.34		8877.41	5626.51	1827.61	3201.81		691.895	284.767	201.257	1569.67		15.6852	10.4673	109.116	16.0041
	2230.22	1100.96	44673.5	880.143		3114.5	737.18	1530.82	914.356			1864		60550.5		12919.7	1106.26	1946.68	750.835		1542.83	779.38	2570.8	1756.88		1943.75	593.667	2411.95	2685.89		701.04	1445.55	2190.94	655.66		2385.93	2373.75	1922.43	1436.72		5631.44	432.539	3948.52	285.029		20.6816	10.2095	414.272	8.16185
	2349.42	961.419	2720.41	1381.57		2422.96	13732	1108.33	12033.6			706.723		1601.45		2440.14	712.727	1543.92	941.736		1406.55	2077.16	684.808	669.88		3294.37	1693.76	2257.45	2641.33		2682.57	1455.4	2630.5	1331.98		5054.5	2604.24	2827.51	1641.14		882.788	898.643	584.621	146.408		21.787	8.91555	25.2273	12.8117
	1637.73	847.859	10737.1	1150.8		1106.53	14129.8	805.472	740.073					11212.1		7623.59	788.421	1035.95	1066.72		1891.77	758.579	1990.65	1182.55		10335.9	1248.73	10068.1	2500.73		1221.02	1312.43	3565.04	498.273		2049.19	5347.84	4101.07	1641.14		354.807	344.217	270.937	878.299		15.1872	7.86248	99.5684	10.6717
	1637.73	906.869	14005.5	1135.02		1937.32	739.827	994.88	868.723					13689.6		4052.5	570.328	2895.38	9407.89		1583.01	914.629	1214.11	4327.13		3884.57	866.632	2899.37	2769.3		4771.53	1468.38	1115.79	761.494		4922	2078.26	1723.5	2260.56		389.628	255.077	3357.85	622.325		15.1872	8.4097	129.877	10.5254
	1124.32	962.063	2071.94	814.711		1045	773.143	889.01	483.48					13689.6		2161.1	895.182	1806.26	4708.59		1384.9	645.382	1792.23	3754.38		3995	974.568	1215.85	3485.3		3773.92	699.319	2098.49	568.281		1666.6	2066.86	1652.06	4011.17		765.546	572.812	298.053	742.381		10.4262	8.92153	19.2138	7.55509
	1135.21	976.783	44673.5	1061.84		31041.5	771.195	1440.55	546.839					13788.5		36895.2	1432.01	1419.18	506.511		1420.63	1029.88	2570.8	897.346		2365.63	2579.06	2251.6	3083.88		4432.8	8421.39	1417.57	2659.47		1726.58	2078.26	2968.72	4564.47		756.647	868.256	239.745	542.864		10.5272	9.05803	414.272	9.84683
	1589.37	792.483	2720.41	704.037		1147.65	603.679	1890.85	473.905					1265.87		4052.5	837.128	1501.76	1006.63		1583.01	1201.26	1315.88	33571.7		2735.93	828.673	1206.77	2769.3		3232.32	1650.08	10510	334.198		2867.41	1703.18	1778.05	1641.14		571.661	290.539	368.69	179.379		14.7388	7.34896	25.2273	6.52876
	2126.35	906.869	62240.6	1381.57		4595.59	684.783	1249.77	491.931					17232.9		2187.61	756.324	2624.63			1588.87	542.412	1413.51	32703.2		1816.25	1080.06	1159.48	2591.24		1754.02	816.284	2630.5	698.497		6164.11	7121.59	1499.17	701.523		699.292	579.474	2861.43	336.564		19.7184	8.4097	577.178	12.8117
	1691.44	817.271	2335.51	1990.61		4595.59	582	1743.48	546.839					3715.37		1476.57	595.112	2006.17	328.007		1437.41	775.893	1363.47	28495.7		866.275	827.722	1364.28	1477.13		2730.94	1140.49	2057.37	2659.47		1231.73	47493.5	3049.72	4837.75		611.947	448.377	584.621	395.885		15.6852	7.57883	21.658	18.4596
	24944.6	888.824	3141.94	1647.82		4595.59	690.617	5957.43	546.839					1601.45		9809.64	696.093	1387.51	355.841		1781.41	710.307	1402.55	28972.7		3586.17	914.215	1610.26	2895.02		2263.97	4888	1126.1	1132.78		2167.86	4232.85	13068	691.666		612.532	366.979	368.69	514.557		231.319	8.24236	29.1363	15.2808
	24944.6	1060.74	1748.4	1135.25		1346.07	771.183	1309.55	693.015					546.242		7453.23	784.314	1877.75	445.416		1488.63	1468.57	1130.48	309.538		2083.32	959.451	1546.47	3012.01		2187.46	1890.22	1664.37	864.843		11895.4	3253.01	1499.17	905.519		615.653	559.122	280.356	564.136		231.319	9.83655	16.2134	10.5276
	1513.26	891.94	19163	1150.8		1779.52	763.143	1595.13	463.029					481.777		3604.34	1128.03	1877.75	319.202		987.329	912.523	917.316	513.485		1521.46	1892.49	1087.69	3216.82		1931.76	1171.84	1344.29	1070.57		1788.26	1067.76	1071.84	1174.72		474.095	774.618	538.102	179.379		14.033	8.27125	177.704	10.6717
	2230.22	963.554	5925.83	976.032		1297.81	762.501	1299.34	402.427					524.967		2161.1	590.653	1821.77	341.917		1756.57	826.143	2570.8	28106.4		1659.63	1738.49	2589.62	2500.73		3787.64	1761.39	2366.33	1092.98		11895.4	5094	922.92	565.473		571.661	624.005	2861.43	622.325		20.6816	8.93535	54.9522	9.05106
	1513.26	1050.68	4681.96	1673.64		1475.34	630.574	1843.58	1301.65							36895.2	896.857	2679.24	535.475		1447.2	799.049	1648.97	602.064		1995.98	783.363	13807.1	3286.92		3790.58	1499.52	1657	807.371		2804.41	995.092	2157.88	697.491		571.661	1072.49	694.042	404.883		14.033	9.74326	43.4173	15.5202
	1589.37	993.373	65029.9	820.803		1960.17	775.184	1980.84	573.79					14847		2161.1	1364.53	1869.92	640.789		1543.11	513.045	1214.11	1705.15		19145.6	3887.41	1087.69	3286.92		4330.29	683.127	1664.37	733.112		3234.57	8318.3	1887.45	942.424		683.029	321.006	2942.61	439.472		14.7388	9.21188	603.044	7.61158
	2697.2	933.38	10842.7	3118.66		1475.34	1299.75	4510	397.066					1286.07		1855.35	1202.91	2402.97	362.102		1551.99	959.018	1933.94	35502.3		2354.74	997.467	2183.61	2895.02		2882.11	1080.96	2258.24	1092.98		2972.22	1262.28	2105.46	946.648		631.02	404.932	437.682	341.397		25.012	8.65555	100.548	28.9203
	2230.22	1148.32	9672.46	1593		1599.97	537.932	1013.11	521.586					16329.6		1855.35	896.857	1566.43	339.249		1692.2	733.009	1363.47	1325.01		2085.12	2243.5	2113.76	21396.6		3489.5	1455.4	1802.05	969.746		2060.34	1812.81	2593.46	1897.69		611.947	567.154	654.742	748.968		20.6816	10.6487	89.6959	14.7724
	2230.22	939.495	5884.84	1051.39		1214.87	650.374	1015.95	530.472					2251.53		2354.07	788.165	1460.68	308.43		1697.91	1381.21	6095	636.929		1349.16	783.363	1120.48	1975.6		4475.11	8415.5	1219.73	969.746		1920.22	1225.71	1340.19	1754.48		998.705	388.716	1922.46	494.187		20.6816	8.71225	54.572	9.74986
	11150.5	890.689	65029.9	1120.68		32168.3	612.371	1318.31	7859					878.194		1809.84	1432.01	1933.44	441.971		1384.9	937.93	1762.24	28495.7		1643.49	861.78	1516.44	3083.88		3787.64	2149.79	1674.43	9487.31		3079.5	1569.32	7449.97	698.662		922.429	696.978	1904.27	878.299		103.403	8.25966	603.044	10.3924
	1209.43	1046.43	2018.53	727.283		925.844	482.796	1151.71	2032.93					2356.32		1809.84	786.979	1737.35	512.748		1180.82	894.227	718.927	28495.7		2541.23	1128.41	1772.75	3216.82		1214.99	855.512	1782.15	731.565		1020.75	705.939	2593.46	2116		1607.07	544.883	299.209	439.947		11.2155	9.70391	18.7185	6.74434
	2230.22	1722.49	2328.23	1135.25		883.744	687.631	1140.37	608.2					1271.81		1513.23	1064.56	1582.88	404.455		1475.8	530.655	1848.51	28495.7		29052.6	2321.21	2482.18	3485.3		3769.06	1650.08	1066.93	625.003		1776.88	1366.67	1340.19	920.646		691.895	619.588	349.665	542.864		20.6816	15.9732	21.5905	10.5276
	3530.88	927.857	6053.86	4644.56		1001.72	423.884	1513.09	544.32					1302.39		4052.5	486.503	1527.92	312.25		1884.77	772.917	1890.62	3754.38		2172.73	1940.28	1612.24			4593.52	3094.43	1153.43	798.251		9743.21	3122.92	1034.01	910.893		521.892	439.692	599.838	373.113		32.743	8.60433	56.1394	43.0705
	3193.61	1069.59	1753.54	1148.98		10165.7	730.587	1329.21	419.967					1216.98		997.697	693.577	1314.29	535.475		1598.19	772.917	1600.17	31976.1		1962.58	776.476	2844.34	2870.51		2745.88	1128.46	2285.92	1242.42		2933.55	2888.88	909.357	621.027		467.797	619.588	584.621	395.885		29.6154	9.9187	16.2612	10.6549
	1356.74	969.607	19163	877.72		483.782	640.186	1568.71	1301.65					1302.39		1683.17	1216.78	18388	585.998		875.597	765.14	18654.9	668.433		29052.6	1874.18	1075.37	720.969		2217.4	1799.54	1751.79	647.014		2194.71	2498.51	1640.24	540.859		783.33	394.747	3687.22	741.502		12.5815	8.99149	177.704	8.13939
	1906	1722.49	2435.26	1591.14		854.772	600.539	1695.74	1301.65					1325.5		3604.34	698.864	1698.28	403.345		1759.11		2329.38	31580.1		2730.81	1240.89	1320.18	761.698		14355.2	1349.19	1461.73	675.5		938.283	10458.5	1897.18	654.632		756.647	567.154	280.356	377.721		17.675	15.9732	22.583	14.7551
	2612.11	1873.1	25514.4	3118.66		1371.55	686.534	919.983	1301.65					2043.58		1809.84	891.098	1460.68	492.009		1449.93	476.704	1176.96	25724.9		1153.54	471.492	2338.23	703.945		2000.6	829.743	1350.31	460.099		976.54	4511.78	2841.38	946.648		922.429	1510.51	165.159	741.502		24.223	17.3699	236.604	28.9203
	1756.75	970.522	4960.84	727.283		851.482	578.51	1112.92	342.088					10329		36895.2	842.625	3093.91	391.176		1262.81	639.154	1673.25	513.485		56551.9	942.256	1913.23	1023.51		4109.2	1285.88	436.146	889.396		1937.74	34495.2	922.92	905.519		3233.5	357.037	1904.27	692.412		16.2909	8.99997	46.0035	6.74434
	2233.29	1123.28	5884.84	2292.23		1900.85	602.075	1758.03	231.981					1376.01		1468.05	827.563	1760.72	445.416		1663.11	829.291	1129.32	1077.82		1564.99	2245.9	1807.44	9614.06		11100	1313.24	1649.8	889.396		2758.74	1270.64	909.357	654.632		661.925	728.299	3416.29	456.192		20.71	10.4166	54.572	21.2566
	2230.22	933.38	7528.64	2292.23		847.352	687.631	1565.05	342.088					1216.98		1468.05	728.273	1746.98	361.197		1816.25	16604	1249.65	602.064		28275.6	1072.18	1303.63	605.489		2501.96	15867.9	2066.17	521.895		1680.38	1700	2593.46	3665.47		672.938	701.375	3710.46	282.874		20.6816	8.65555	69.8156	21.2566
	3378	3436	5884.84	1862.6		845.4	748.745	1412.12	253.75					1229.6		2466.7	625.06	1314.85	347.22		1361.1	768.896	2404.73	541.719		9521.32	1515.31	1939.33	720.969		25259.3	877.445	1555.22	969.746		1020.75	597.639	922.92	1490.54		788.176	345.605	165.159	675.441		31.3253	31.8632	54.572	17.2726
	4513.75	995.888	25010.4	407.333		1527.94	602.075	1429.16	342.088					1460.29		3321.18	486.503	1263.9	362.815		1663.11	971.33	1410.07	31580.1		21653.2	788.779	1869.55	557.622		997.986	1306.55	1224.21	523.973		7017.89	1573.02	6742.25	654.632		2678.67	404.932	599.838	344.044		41.8575	9.23519	231.93	3.77734
	3459.81	1123.28	1738.18	13189.5		1366.68	601.859	1050.99	317.202					1504.17		1287.12	486.503	1306.84	367.593		1692.2	1048.03	1410.54	860.328		10261.9	471.492	1484.45	12350.1		3079.44	981.363	2217.67	668.574		1917.58	941.436	6924.73	624.199		788.176	927.204	3710.46	310.577		32.084	10.4166	16.1188	122.311
	2721.53	1371.1	3017.85	1572.66		1320.32	917.814	1605.93	348.013					1035.42		1627.25	693.565	23449.6	474.788		1663.11	1424.32	1142.11	21078		17611.9	788.779	1555.54	11982.4		4196	881.547	1344.29	576.082		1434.87	2541.63	1652.06	654.632		450.692	25650.1	538.102	296.103		25.2377	12.7146	27.9855	14.5838
	4126.31	952.678	2303.42	415.039		1715.33	467.45	1560.97	323.92					1109.35		2307.24	837.128	1933.44	362.815		3453.27	1220.14	924.91	269.861		2301.65	1477.12	1816.87	932.617		20530	1762.09	9119.66	769.987		2194.71	1743.23	6426.69	5139.03		478.098	798.067	670.571	386.48		38.2646	8.83449	21.3604	3.8488
	2105.14	1054.19	2315.86	813.236		2063.61	730.587	1119.58	344.334					1037.65		1881.02	972.279	1835.97	307.813		1144.12	1066.66	1493.18	602.064		12600.4	2028.21	1526.11	662.68		3351.45	1077.2	1275.9	625.003		1231.73	2915.08	8328.74	654.632		593.996	668.874	575.732	311.525		19.5217	9.77589	21.4757	7.54141
	30126.6	1558.79	8204.78	2867.37		1858.2	682.609	1483.44	342.375					913.751		1881.02	827.563	1760.72	359.303		2350.27	1003.37	955.292	636.929		2175.42	6510.18	1526.11	725.609		2289.56	783.303	2365.69	661.136		2395.08	3142.51	1034.01	4068.22		597.279	424.367	143.638	284.735		279.374	14.4552	76.0856	26.5901
	1097.67	1089.13	1825.43	1862.6		1262.75	918.554	1039.21	255.742					9503.16		1782.51	662.904	1866.37	634.924		2943.98	967.048	9412.34	1077.82		2437.85	4038.35	1177.29	662.68		7605.71	895.245	1029.77	853.753		938.283	1703.33	2332.85	1233.98		378.898	463.313	590.386	335.642		10.179	10.0998	16.9278	17.2726
	1157.28	1097.74	3650.07	1635.47		1507.17	492.614	1122.4	587.569					19864.3		1444.03	837.128	2126.63	634.924		1663.11	777.564	1281.02	21078		1816.17	2698.82	1931.58	565.097		3657.05	926.871	1127.46	672.987		1194.73	2709.52	2502.66	5951.99		569.562	392.591	3357.85	426.623		10.7319	10.1797	33.8483	15.1663
	1070.01	833.329	19088.9	755.206		1320.32	1026.33	16245.1	442.761					12321.6		1772.76	837.128	2624.63	856.571		1901.34	1191.53	1242.96	922.728		15425.5	4408.95	1444.53	725.609		14230.2	1651.08	1745.77	618.366		2060.34	10545.9	3725.62	3006.79		735.872	240.901	437.682	340.872		9.92257	7.72774	177.017	7.00327
	1499.01	1383.96	1585.24	630.176		894.404	837.915	1102.19	348.013					6943.23		2333.88	988.419	2126.63	356.585		1536.46	755.323	1242.96	736.403		2165.7	8122.97	1625.7	12350.1		8183.08	934.294	1610.85	664.596		1756.76	4974.13	14337.3	1541.43		369.118	853.327	3710.46	495.776		13.9008	12.834	14.7004	5.84383
	15493	10112.2	1822.47	3097		1444.6	844.972	37352.9	344.12					14976.5		1832.31	530.647	2126.63	489.34		1624.16	1741.73	1086.46	880.517		1388.62	2501.79	1538.88	1230.44		1413.47	1430.32	1691.3	707.126		9805.48	2159.8	2688.07	1785.94		784.526	691.421	599.838	379.083		143.672	93.7741	16.9004	28.7195
	6281.06	1002.09	10919.2	1725.82		1507.09	1382	25379.3	411.416					1437.38		3020.89	658.699	2126.63	355.004		12357.9	829.291	1005.24	800.852		1664.49	3580.02	1123.5	720.969		3538.33	1277	2179.03	889.396		9173.46	1943.46	1919.03	6527.18		584.649	15115	437.682	837.386		58.2464	9.29271	101.257	16.0041
	6281.06	1316.96	14391.6			1080.55	891.553	1377.98	359.158					717.619		3093.93	654.117	1454.7	1676.93		62850.6	975.661	1255.9	958.509		1765.29	2222.86	1961.81	801.657		1846.58	1000.2	1659.36	969.746		6228.76	4346	1910.29	1664.41		369.577	346.776	185.856	616.058		58.2464	12.2126	133.458
	17859.6	1558.79	1772.36	12925.1		1444.6	978.66	1600.2	288.948					601.501		1594.84	707.875	10476.5	758.435		6476	967.048	1483.14	8443.78		1461.05	2501.79	2271.54	936.798		771.5	2754.83	15006	477.419		2422.63	12362.3	13285.6	2122.2		707.502	934.089	575.732	386.48		165.618	14.4552	16.4357	119.859
	1070.01	961.904	2065.46	17165.1		1273.35	1194.38	1075.5	310.828					559.438		1971.34	1367.73	1566.05	418.997		4153.8	8927.56	1458.65	1289.25		1450.5	2557.98	1105.46	1279.58		2226.74	1172.27	7053.73	684.617		9459.85	2566.41	1935	1840.43		528.189	295.695	3687.22	278.235		9.92257	8.92005	19.1537	159.177
	15434.5	1044.11	9348.24	9008.07		1056.35	643.925	283.538	416.846					20552.6		5115.62	23218.8	1746.98	535.475		1838.11	790.656	1122.25	685.497		21672.5	2334.08	22868	662.68		16549.2	1122.7	1619.83	550.442		2756.25	12962.4	1821.92	1505.89		460.146	1375.8	2853.08	837.386		143.129	9.68242	86.6893	83.5348
	1652.59	993.085	5528.73	2350.03		1531.93	653.101	1048.87	271.956					31967		3165.68	14528.1	2638.78	362.815		2519.99	675.117	1216.94	800.852		17206.1	4694.9	2082.81	621.796		2221.68	1735.45	749.691	889.396		8712.82	12828.4	1802.24	1608.32		893.635	411.312	1918.78	543.958		15.325	9.2092	51.2697	21.7926
	15568.3	999.026	14692.3	42815.4		1262.75	632.95	23108.3	383.847					31967		1756.24	701.223	5980.77	360.832		1768.96	870.212	1528.88	797.996		3744.01	4694.9	10333.8	736.477		1406.35	1194.89	960.579	772.008		1493.83	1669.97	2127.72	5768.32		728.099	927.204	157.204	548.156		144.37	9.26429	136.247	397.042
	4139.69	862.999	13679	59025.5		924.418	795.162	1155.54	1590.83					22758.8		2432.98	778.986	7988.16	335.815		1838.11	1109.3	1114.93	1599.3		8064.27	2373.48	1245.75	674.716		4233.56	1488.52	840.94	793.291		2479.84	1707.7	2054.76	1248.18		224.547	183.479	1457.4	262.632		38.3887	8.00288	126.85	547.363
	1614.78	984.804	1980.73	4292.48		1053.34	811.887	3202.49	837.895					1121.14		2338.77	958.681	2126.63	545.595		7007.25	2672.36	1131.43	908.501		3494.83	4666.71	1194.79	719.333		1382.17	1528.63	1013.11	668.574		2590.72	12962.4	2053.8	2013.36		385.164	691.421	2662.41	380.408		14.9743	9.13242	18.368	39.8056
	1085.06	1413.92	12201.7	20011.7		1053.34	556.767	3202.49	340.264					1144.2		1897.12	782.026	1329.64	343.989		36004.6	1385.26	1606.46	1093.62		4499.01	4666.71	7559.21	673.94		1252.2	3762.51	14251.6	599.144		2106	34625.4	2148	10508.5		619.377	927.204	487.582	343.015		10.0621	13.1118	113.15	185.575
	8424.61	1184.91	1811.61	1067.79		1683.19	539.38	1569.47	478.141					11223		11035.3	862.512	899.2	354.055		7007.25	1049.46	968.411	736.403		3302.85	3598.38	1161.16	429.888		1231.27	3605.16	1446.69	677.267		1384.98	23514.1	2550.43	5230.3		398.467	346.776	920.812	477.387		78.1242	10.9881	16.7997	9.90193
	39834.2	831.775	1575.8	883.674		2907.75	706.869	18183.3	341.832					1438.49		1707.5	1455.75	2126.63	428.83		7007.25	1655.45	1328.49	1093.62		3454.62	2501.79	6472.21	828.45		1968.8	1806.51	1367.22	550.442		2359.99	2614.29	3576.59	1929.21		1294.69	358.019	2861.43	208.373		369.395	7.71333	14.6129	8.1946
	1094.28	892.779	3105.97	1132.86		1123.71	758.506	1569.47	272.788					64914.3		1676.59	655.146	1746.98	337.575		26762	1329.37	1057.97	1491.79		2923.61	1334.87	1326.49	1881		1350.99	1830.25	1648.4	550.442		3142.74	3644.27	1412.42	920.874		432.517	169.474	207.173	430.042		10.1476	8.27904	28.8027	10.5054
	13314.9	806.968	1971.74	1914.11		1214.05	552.385	1705.31	488.808					11223		1510.38	865.159	1454.7	360.832		1729.46	2499.5	1420.44	1093.62		3791.99	1312.48	1339.28	523.667		1240.09	1090.35	11723.2	886.315		2962.61	34625.4	3752.89	2732.39		593.996	448.501	214.038	570.648		123.473	7.48328	18.2846	17.7502
	884.073	1184.91	2065.46	27360.3		2043.83	695.756	778.211	235.877					1186.52		15616.4	1153.86	1622.34	367.593		4879.56	3852.63	971.566	970.578		3548.74	1121	1243.46	607.919		1303.02	2883.94	849.281	664.596		1474.53	5623.88	4362.69	1515.13		310.226	387.771	4336.48	284.735		8.1983	10.9881	19.1537	253.721
	33210.8	888.37	20091.9	12240.4		1376.33	458.794	885.388	272.788					1302.8		842.134	2264.59	1793	993.3		9164.67	1655.45	968.411	682.132		5252.86	1342.95	2201.75	828.45		1948.52	1842.36	1038.33	510.738		2556.42	4542.06	1958.49	5230.3		584.649	1375.8	295.156	151.975		307.975	8.23814	186.319	113.509
	3620.47	884.075	4324.22	8999.96		1581.27	562.614	1511.7	1929.67					11223		20445.4	1592.3	5405.12	641		1180.98	1648.58	7934.86	1599.3		6539.85	1102.87	1365.15	443.429		1788.68	1740.18	1038.33	808.584		2771.59	1258.97	2545.74	1297.76		255.075	691.421	340.972	195.776		33.5738	8.19832	40.0999	83.4596
	7321.5	885.98	1983.37	7558.63		1761.73	891.553	1176.75	276.335					11223		15156.8	962.506	1782.82	414.64		1679.65	2021.71	1114.7	8087.56		38441.1	1323.87	6952.85	14851.2		2002.19	2063.14	1018.1	1797.72		1479.47	1607.65	3834.77	1355.63		398.467	808.517	283.265	166.832		67.8947	8.21599	18.3925	70.0937
	988.606	1040	21169.5	1177.67		1215.69	758.506	1098.69	384.054					495.305		744.608	1727.41		566.841		3970.27	63629.9	1216.94	1599.3		4899.07	1337.97	4200.2	722.907		1406.35	1546.94	396.185	604.08		1508.93	11664.6	1860.24	1221.88		870.986	442.198	305.166	278.235		9.16767	9.64426	196.312	10.9209
	6124.5	831.775	1729.08	18708.9		798.444	775.611	1024.28	474.853					930.136		1627.86	1063.67	1330.07	303.431		1593.88	1102.22	1109.06	685.497		5511.14	1269.75	991.062	1214.11		751	1521.72	2279.84	969.746		3029.88	2959.62	2444.12	1802.98		393.389	445.29	298.429	346.836		56.7945	7.71333	16.0344	173.494
	2730.72	784.949	2134.81	19532.4		978.444	773.368	1066.1	672.133					799.529		4166.5	968.525	2232.29	327.971		1788.92	877.438	7934.86	815.296		48811.5	645.817	1491.36	607.919		1406.35	1586.93	3207	808.584		13220.8	1924.08	2127.22	1287.06		289.314	363.338	222.175	496.884		25.3229	7.27909	19.7968	181.131
	11794.7	865.131	1436.85	2350.03		1143.29	728.076	1251.4	455.474					10782.2		1350.15	1989.38	3278.86	369.467		1653.58	1385.26	1142.58	1599.3		11865.5	1318	2201.75	614.649		1386.17	1200.38	2020.16	17511		3804.29	10675.2	2101.06	1711.55		310.537	159.149	359.176	347.896		109.377	8.02264	13.3244	21.7926
	1818.4	1718.46	1689.4	14825.3		946.134	567.894	928.482	1504.14					937.936		1816.98	865.159	2410.43	356.654		12432	1655.45	5499.37	736.403		18089.9	892.774	2201.75	601.666		904.128	1862.41	4649.74	616.503		2451.84	3893.4	2262.3	2237.47		580.895	48059.1	371.977	279.545		16.8626	15.9358	15.6664	137.48
	6189.69	831.775	2231.25	3736.85		1737.72	860.801	826.772	1401.72					889.374		1287.03	879.127	1493.33	449.933		1254.59	7720.5	1328.59	8774.38		38726.9	1155.24	991.062	651.226		1874.26	333.655	11449.9	439.022		3142.74	3368.57	2737.29	2889.95		320.581	592.343	227.355	570.648		57.3991	7.71333	20.6911	34.653
	7151.95	950.968	20926.1	57540.3		928.615	2244.2	968.558	452.966					1200.03		988.932	722.618	53680.3	575.252		1221.02	1257.02	1073.01	13277.3		38726.9	801.714	15820.7	582.594		2555.85	986.3	12412.5	1227.5		2776.1	1924.08	16441.7	1688.11		464.225	392.591	3815.69	616.058		66.3224	8.81864	194.055	533.59
	8435.83	472.941	2672.03	57540.3		1487.84	726.644	1199.34	389.189					922.14		1092.64	1001.21	2181.57	345.005		1221.02	2146.57	988.849	4040.17		2533.85	1057.42	7553.8	890.461		3247.48	1856.47	728.828	617.578		2666.65	1968.82	2081.3	920.289		440.525	1375.8	339.663	379.083		78.2282	4.38574	24.7787	533.59
	31806.7	885.98	1825.43	2491.64		1379.17	643.174	1024.28	279.001					1800.62		1372.12	926.69	2684.6	404.016		1218.87	824.858	1792.34	1192.95		1754.78	1048.74	4479.6	807.644		1024.83	949.581	728.828	8699.97		1384.98	1924.08	1860.24	6177.74		413.776	25650.1	214.816	386.48		294.954	8.21599	16.9278	23.1058
	7321.5	2997.55	13679	19382		980.717	647.765	1029.14	481.559					1426.39		1636.4	1138.68	47093.9	345.005		1221.02	1476.71	732.639	1113.79		2083.33	842	2420.77	651.226		1329.75	1588.79	728.828	4966.8		1479.47	1924.08	2855.95	1661.21		298.913	668.874	3172.48	202.227		67.8947	27.7973	126.85	179.736
	2815.46	1509.07	1772.36	19016.9		1060.17	757.018	766.362	349.395					2348.26		974.327	912.099	1473.65	390.184		1145.55	5681.75	1423.75	1491.79		11576.2	1725.18	3077.4	577.285		1621.32	738.629		892.292		3804.29	3538.37	2262.3	1416.48		631.033	662.087	219.711	141.366		26.1087	13.9941	16.4357	176.35
	4085.93	885.98	4799.78	12754.2		948.544	1026.38	434.608	374.977					952.163		1783.47	968.525	63313.5	406.013		2293.33	1648.58		983.984		1453.36	2191.79	1622.35	1552.9		9791.33	1639.9		1071.82		9459.85	5437.2	2291.01	3564.01		745.013	592.343	777.612	335.642		37.8901	8.21599	44.5099	118.274
	4980.2	2269.14	10513.5	4083.8		10071.9	876.664	968.558	1508.81					847.537		1639.27	926.69	16672.2	423.209		1199.37	1655.45	994.345	6119.67		2236.44	3632.48	7467.01	849.546		3251.54	2042.81		690.564		1479.47	3576.69	22234.1	1478.78		870.986	527.088	371.977	1761.63		46.183	21.0425	97.4954	37.8704
	1842.05	2997.55	1865.72	57540.3		846.703	498.211	4423.82	474.853					1090.33		1148.01	1455.75	5001.85	406.013		1180.98	951.42	15910.2	12075.5		2063.72	1301.47	1922.76	14925		3514.45	1584.87				3389.79	2338.82	2344.82	1123.82		558.36	402.572	329.783	6528.53		17.082	27.7973	17.3015	533.59
	1130.41	10747.1	3158.86	57540.3		948.544	1026.38	1207.91						668.265		1019.3	824.781	13919.5	341.584		3926.74	1655.45	2312.18	21554.9		1994.01	2229.42	6991.43	1161.87		20475.6	2134.25		19039.8		26947.4	1827.74	2263.56	2188.2		298.913	452.321	3815.69	193.801		10.4826	99.6617	29.2931	533.59
	934.196	831.775	4324.22	12754.2		1427.33	809.799	752.472	1327.05					697.485		1321.96	1243.83	12755.8	524.693		1346.35	1147.65	2165.65	18757.5		2396.21	1719.24	2816.79	701.64		9696.29	1589.31		832.638		1479.47	2117.42	1412.42	7424.69		584.649	808.517	102.033	2756.35		8.66311	7.71333	40.0999	118.274
	3744.53	873	14692.3	64359.5		1493.07	1130.81	1064.47	1476.27					668.265		1313.58	863.505	2863.43	445.017		7706.4	1181.03	3116.8	29225.4		1831.65	1902.28	8245.27	708.581		9076.75	27319.8		1198.97		7343.29	2338.82	2262.3	1395.05		584.649	279.899	741.326	474.156		34.7243	8.09562	136.247	596.827
	20968.6	984.804	21180.1	2669.95		1427.33	6704.86	2046.91	1306.31							2417.84	1005.29	5430.49	295.141		944.107	5937.94	2038.92	7779.6		2073.14	1551.74	5886.96	534.257		9791.33	1087.28		1618.34		4287.8	3576.69	1412.42	1604.08		398.815	350.627	545.785	696.184		194.449	9.13242	196.41	24.7594
	1393.47	875.754	15522.6	31051.3		11384.7	673.873	1027.14	754.788							1148.01	1727.41	7308.49	313.307		1660.65	1440	1986.99	6150.53		37966.7	1153.35	2070.87	722.907		1479.66	1824.62		811.991		2663.38	3341.6	3752.89	2318.55		966.718	537.947	172.91	386.655		12.9221	8.12116	143.946	287.949
	1095.68	740.582	1574.93	22083.6		872.067	934.16	1500.69	987.062							2111.8	865.159	5480.52	670.705		1080.43	9925.97	902.149	17341.2		2236.44	3349.64	2000.34	623.727		2647.85	1798.41		825.964		1479.47	1771.62	4362.69	1255.45		319.539	448.501	882.862	583.989		10.1606	6.86766	14.6049	204.789
	1094.5	1044.11	3105.97	50924.3		16136.1	1082.29	648.598	904.152							1579.91	837.589	16367.5	425.351		874.918	698.43	2638.67	8638.24		1850.72	1088.23	7837.56	582.639		1479.66	24603.1		1225.05		23147.9	1534.17	2262.3	1817.55		391.05	445.29	3815.69	924.839		10.1497	9.68242	28.8027	472.238
	11060.8	950.968	2290.8	28521.2		454.352	749.156		4333.4							1295.74	777.853	5480.52	299.542		1024.42	1079.21	1194.57	7727.65		2073.14	891.505	1450.17	694.87		2621.5	1104.81		1149.13		1479.47	1827.74	2082.2	1016.71		519.567	452.321	349.736	308.237		102.57	8.81864	21.2433	264.487
	11533.4	9077.87	7519.92	57037.5		2029.81	757.018	1039.09	1449.09							1575.31	746.604	4412.44	578.154		1296.68	851.147	1887.39	8720.74		1979.54	3536.68	934.011	694.87		2565.08	694.242		903.982		2646.16	2117.42	2204.34	1604.08		893.635	529.164	219.711	663.692		106.953	84.1821	69.7347	528.928
	1357	1006.75	15508.2	57024.2		1079.96	524.174	1306.82	1811.79							1092.64	909.918	3293.25	481.927		1158.36	1162.45	2453.87	6405.28		2084.43	2044.1	1578.69	534.257		1363.24	996.538		890.292		16189.5	4023.16	34243.9	1019.55		266.611	383.082	545.785	500.25		12.5839	9.33588	143.813	528.804
	11203	823.77	4078.58	39596.4		1169.42	781.773	1379.25	1219.13							947.928	2856.24	55557.4	2002.79		1802.86	1419.37	1583.73	9238.17		2010.76	1510.1	8245.27	1653.77		1537.87	668.143		2001.51		2069.48	1957.26	2682.27	1705.19		344.925	418.979	298.429	383.01		103.889	7.63909	37.822	367.19
	3022.22	940.811	2290.8	21614.8		657.213	877.488	1241.74	10880.1							6828.8	702.748	3219.97	444.341		803.42	880.051	12730.9	8638.24		1565.09	3083.43	8245.27	29936		8723.11	1065.18		1348.99		2687.68	1968.82	7650.62	1515.54		289.314	465.659	354.295	876.746		28.026	8.72445	21.2433	200.441
	5743.98	679.352	1802.19	57024.2		750.528	777.635	1257.18	1669.59							1655.6	705.839	2798.37	394.68		1346.35	950.271	3023.79	23385.3		2236.44	1181.31	1151.94	32630.3		60430.9	3200.61		607.018		2531.88	3478.2	1783.77	1256.12		424.406	456.074	216.447	583.989		53.2658	6.29986	16.7123	528.804
	12605.3	906.289	2114.21	1674.11		16136.1	797.587	1172.84	1700.46							642.283	1331.66	2904.7	545.007		1484.88	789.917	1583.73	2044.15		5297.53	1448.51	26715.7	14322.6		1061.14	932.971		2195.5		20839	1924.08	9210.94	3242		483.176	2086.54	372.694	1079.27		116.893	8.40432	19.6057	15.5246
	4265.22	1126.54	2095.71	51304		1381.13	899.361	1426.3	4333.4							12835.6	843.592	4956.97	353.861		2437.88	970.22	902.149	884.833		2461.26	1293.15	2738.22	7317.68		1625.11	996.538		1181.56		2509.22	2117.42	3270.59	1691.91		305.858	383.75	3815.69	706.656		39.5528	10.4467	19.4342	475.759
	3089.59	1114.39	2784.82	21614.8		602.215	647.765	14500.8	5478.4							1390.85	754.362	3717.62	248.179		1297.01	980.429	2734.16	13505.6		2236.44	23183.7	26043.2	25594.3		1473.43	971.822		1341.93		1608.26	2338.82	2250.68	1479.22		293.595	362.17	354.295	424.659		28.6508	10.3341	25.8245	200.441
	12027.9	1182.65	1870.37	4437.78		2065.25	5437.46	1985	1257.61							969.901	1734.91	3359.29	241.07		4539.42	730.802	902.149	884.833		3212.66	1513.48	2248.02	1038		2749.94	1087.28		1181.56		2262.18	1827.74	2250.68	1221.88		320.581	563.082	335.547	1021.25		111.539	10.9671	17.3446	41.153
	3022.22	1177.45	1609.59	21614.8		1319.83	850.31	1896.88	14409.1							783.619	746.604	3133.3	289.687		1490.86	1148.92	1591.36	1275.03		1227.6	1229	3319.17	1091.08		1597.04	2419.46		1341.93		1867.12	5437.2	2550.92	2360.55		240.542	387.771	1344.27	507.316		28.026	10.9189	14.9263	200.441
	10690.5	785.428	10115.4	2609.84			2865.49	15027.1	901.911							1362.93	736.243	44521.9	285.81		976.829	1148.92	2638.67	13505.6		1863	1790.53	4130.94	1374.71		1437.97	1187.24		1147.24		2657.89	1924.08	12156.3	4025.79		327.684	291.573	248.871	770.567		99.1366	7.28354	93.8036	24.202
	10099.9	957.667	1463.22	21614.8		1337.54	806.537	2177.77	901.911							1085.68	11397	7779.31	300.689		1888.3	1307.73	3023.79	1278.54		4028.3	13252.5	4780	638.637		694.5	1060.75		1695.23		2322.26	2338.82	2013.8	1785.94		1359.49	169.474	372.694	688.172		93.6597	8.88076	13.5689	200.441
	13280.7	1182.2	2258.85	24534.5		1195.37	989.431	1762.56	11035.9							1134.32	29075.5	6358.28	345.005		1462.87	1558.64	1894.31	7200.76		2073.14	1846.62	3624.26	658.16		1053.4	1150.7		969.254		2230.7	3884.07	2550.92	1617.83		292.687	438.996	219.711	364.804		123.156	10.9629	20.947	227.516
	5743.98	587.004	1832.11	24534.5		1195.37		1764.41	43125.3							1194.72	746.604	3103.42	313.307		1189.35	900.399	2966.91	28593.5		24630.4	1501.87	2965.77	42442.2		932.983	2308.94		1312.74		2061.42	1924.08	2368.59	4025.79		432.517	468.358	172.91	499.761		53.2658	5.44349	16.9898	227.516
	2243.96	1397.27	1954.42	5032.88		1583.69	6442.77	1939.79	1146.62							1155.02	840.292	4064.95	363.993		9531.1	841.007	1986.99	16528.3		15649.7	1250.78	1634.64	651.001		886.9	9464.42		1379.05		5634.57	1827.74	1660.24	3077.54		339.525	634.362	3815.69	463.29		20.8089	12.9574	18.124	46.6716
	10099.9	1505.83	1865.79	1998.05		1195.37	984.5	3700.23	35321.7							821.86	578.927	2772.18	327.814		9531.1	844.246	2115.46	8682.34		30293.4	13252.5	2905.03	9650.36			1087.28		4479.52		2687.68	6297.03	2897.3	1948.8		655.093	438.373	354.295	474.156		93.6597	13.964	17.3021	18.5286
	4950.67	1227.76	1984.66	24534.5		1347.95	756.013	1955.09	941.595							922.363	1053.12	2791.08	519.443		594.584	943.555	2999.05	1603.91		22140.8	2110.21	17607.8	645.344		1208.72	2419.46		1954.15		2700.6	1732.42	2013.8	2592.97		3294.91	379.14	417.037	558.996		45.9092	11.3854	18.4044	227.516
	12027.9	936.969	3018.74	2172.39		1347.95	860.953	1544.24	1418.4							703.807	11095.1	3065.68	283.238		918.924	880.051	1887.39	1856.99		11147	1455.56	2284.99	49279.1		2247.7	971.822		1633.18		3893.99	7980.94	2211.63	2013.36		927.415	166.903	3815.69	918.683		111.539	8.68882	27.9938	20.1453
	4950.67	1042.95	1984.66	1836.15		1195.37	722.218	1939.79	779.018							1160.65	1331.66	4991.63	520.043		2684.02	1148.92	11604.3	2513.85		10039.3	1450.97	16640.6	688.805		522.269	951.167		589.672		3206.54	1521.22	4514.9	2318.55		812.161	536.879	305.166	536.661		45.9092	9.6716	18.4044	17.0273
	23040.2	1006	1499.95	57037.5		1321.16	722.218	2177.77	1103.35							944.538	628.103	3065.68	469.154		65323.4	5962.28	18829.3	2513.85		2948.46	951.145	16640.6	721.265		3308.18			1084.18		2676.99	4077.69	21061.6	1372.91		419.637	185.77	471.508	463.29		213.659	9.32897	13.9096	528.928
	3220.38	1182.65	2772.65	1749.68		1250.07	763.563	10836.9	1266.08							398.346	628.103	6600.55	371.248		1387.98	996.484	3046.83	4297.76		2087.77		16640.6	846.169		1127.39	2709.67		1181.56		3198.16	2338.82	1956.94	878.053		398.467	488.002	545.785	351.27		29.8637	10.9671	25.7117	16.2254
	20008.6	823.77	1900.16	13896.7		1719.73	828.396	2177.77	1284.59							648.882	729.145	2535.62	280.515		1787.65	1214.72	1821.57	15390.5		3433.77	995.645	4062.73	547.263		1158.62	672.511		1318.01		2765.86	2959.53	2897.81	6527.18		268.478	657.907	283.07	634.404		185.546	7.63909	17.6208	128.868
	6674.28	1360.43	2114.21	21614.8		15336.7	674.111	2018.18	1670.98							1192.16	540.208	4569.53	423.375		1227.09	1174.95	2800.15	8682.34		6382.46	1147.74	2783.99	373.445		2384.52	52832.8		1182.52		3038.34	4030.69	21061.6	1256.12		391.05	357.474	3815.69	644.233		61.8928	12.6158	19.6057	200.441
	1014.6	964.369	3643.65	20117.2		3307.09	11617.7	2018.18	1270.89							990.229	841.595	2265.68	1119.2		3652.44	980.429	3074.26	4567.39		3656.68	1330.11	1788.29	472.469		2893.81	1887.85		4479.52		2330.25	4588	2214.14	51961.1		3294.91	434.173	354.295	461.158		9.4087	8.94291	33.7887	186.553
	4950.67	1286.58	1984.66	22083.6		2024.75	760.846	2918.55	999.442							1760.01	479.431	2091.51	609.287		872.504	1034.22	2968.71	24573.7		49503	965.776	16640.6	498.442		1938.6	1749.26		1181.56		2217.47	1013.76	1691.47	2013.36		1433.94	300.985	276.377	690.5		45.9092	11.9309	18.4044	204.789
	12027.9	996.167	1833.55	2253.59		862.607	553.765	1939.79	1115.72							652.411	842.217	2118.06	561.116		56950.5	1085.6	2963.65	4597.69		41717.2	868.899	16640.6	47377.2		2172.89	3706.26		1695.23		3405.73	18321.6	17522.9	1718.92		315.76	468.358	159.42	608.943		111.539	9.23779	17.0031	20.8982
	4986.68	1123.31	1984.66	1887.79		1195.37	819.853	2018.18	765.453							11759	1135.97	1567.81	1296.71		1227.09	1130.18	2384.05	5378.95		17024.5	874.78	5892.97	540.7		2049.32	3596.22		2338.79		2531.88	1169.68	6337.54	1718.92		238.871	435.31	332.709	706.656		46.2431	10.4168	18.4044	17.5061
	10099.9	974.968	1842.9	21614.8		1818.36	586.81	2018.18	11432.4							1312.43	754.362	2182.74	768.906		1244.16	1000.24	2477.75	4358.4		1313.94	954.103	2016.07	6623.91		1773.28	2159.67		1695.23		6200.51	4915.73	2293.7	1478.78		391.05	435.31	346.557	688.761		93.6597	9.0412	17.0898	200.441
	1170.91	1128.21	3764.15	12106.3		1243.65	948.731	2018.18	858.445							1164.83	607.858	12903.6	936.218		1104.56	901.139	4572.49	4464.04		1211.94	517.998	23929.4	827.481		1463.89	1795.66		1695.23		2144.28	10879.1	1628.6	1657.55		229.962	837.026	354.879	663.692		10.8583	10.4623	34.9062	112.266
	5743.98	813.389	1954.42	2134.98		1195.37	585.012	3505	791.321							775.762	850.882	13106.5	767.652		63441.7	636.974	2619.94	8019.08		1072.22	1058.58	2205.29	3075.29		1705.01	1791.36		18550.5		2330.25	5779.82	2744.42	1512.9		1284.12	350.095	576.241	439.729		53.2658	7.54282	18.124	19.7984
	3022.22	958.775	1166.55	3525.55		1412.11	617.002	8597.57	882.377							846.051	717.152	2184.67	741.599		2871.39	1148.92	1821.57	16528.3		1310.63	901.275	2368.35	914.858		2188.46	2799.48		1160.44		1761.79	5779.82	1207.29	1604.08		327.684	434.173	499.474	1327.26		28.026	8.89104	10.8178	32.6936
	4950.67	1085.19	2023.39	20685.4		1195.37	701.549	14920.1	1168.61							1183.16	16873.2	2326.95	592.796		1082.93	976.928	2507.57	2513.85		1486.94	941.694	1707.29	30632		1519.04	1141.65		1065.28		2531.88	1427.29	2069.8	2989.58		3017.77	421.929	239.151	585.309		45.9092	10.0634	18.7636	191.823
	5387.56	989.781	1700.39	12106.3		1824.53	503.463	1520.67	999.442							602.302	961.922	3608.02	435.651		1628.62	996.484	2299.62	4597.69		1333.05	1231.98	1888.12	1265.62		2007.88	1382.73		8993.23		2706.54	2080.26	2948.77	4187.36		424.406	438.996	1799.47	644.233		49.9606	9.17856	15.7682	112.266
	4083.78	1123.31	4761.33	50924.3		2397.62	828.144	1706.14	872.543							1021.85	895.428	2235.83	847.734		20341.2	789.917	3239.96	884.833		1694.92	1180.78	1975.25	22685.7		1368.01	3233.33		14497.2		1862.76	1135.58	1675.58	1455.87		391.05	462.808	332.709	431.5		37.8702	10.4168	44.1534	472.238
	6674.28	1182.65	2066.38	12106.3		1668	706.214	2379.1	1077.21							1653.9	6866.33	2776.11	636.406		1301.17	1105.49	2861.47	8682.34		1701.32	897.374	3075.63	862.888		3352.68	1321.83		1276.62		20839	5808.28	65008.8	2541		298.913	369.025	628.092	400.737		61.8928	10.9671	19.1622	112.266
	3527.5	989.333	2023.39	12106.3		1506.71	732.581	1425.55	1083.43							482.167	589.533	3173.06	870.032		1343.42	682.342	2507.57	884.833		1258.78	904.438	2541.11	3581.67		469.854	1091.17		1278.9		1867.12	1091.51	2042.33	3006.79		399.168	305.93	220.585	895.55		32.7117	9.17441	18.7636	112.266
	3022.22	900.595	3065.07	24534.5		64055.2	1077.43	1758.35	2771.54							582.135	708.782	1786.87	828.58		1903.52	789.917	3112.26	2513.85		1213.79	1087.31	23929.4	1654.98		1309.89	1125.15		1198.21		2982.48	2128.67	2174.16	496.266		266.611	438.996	203.165	583.989		28.026	8.35151	28.4234	227.516
	1608.89	755.628	2185.77	51304		1437	753.422	15513.1	1194.62							382.621	1386.71	4133.68	656.351		517.646	908.503	2538.2	5902.62		1343.71	1035.55	1907.74	38499.1		2161.59	42432.7		1055.01		6658.89	1023.28	3285.55	1604.08		584.649	467.851	226.758	461.158		14.9198	7.00719	20.2693	475.759
	3089.59	1755.54	2023.39	4437.78		1025.56	1561.23	1691.55	781.795							604.398	753.335	2751.47	581.778		645.574	685.92	3225.07	18757.5		1321.05	972.964	2361.48	1620.35		1097.04	1222.37		1076.53		2975.93	2394.09	1953.67			483.453	641.179	333.38	423.614		28.6508	16.2797	18.7636	41.153
	4950.67	1399.05	2293.08	12882.2		1101.71	562.774	1579.31	717.963							1468.84	489.961	2769.25	782.187		2874.11	4385.75	2140.05	15767.7		1258.78	622.809	1559.8	1910.9		918.211	696.155		1236.15		2409.49	1047.46	7570.69	12490.7		308.766	402.625	146.208	463.29		45.9092	12.9739	21.2645	119.461
	3763.24	989.781	30806.7	1532.62		910.925	672.895	1546.06	603.554							831.679	577.504	3236.55	605.755		46084.2	746.949	2409.81	8728		911.278	854.814	804.408	2563.5		1709.57	845.097		1297.05		1548.16	2080.26	2174.16	6517.9		521.522	504.478	203.323	706.656		34.8977	9.17856	285.681	14.2125
	19986.9	1928.43	3208.76	964.526		1255.05	848.495	2469.46	1077.21							944.538	998.017	732.5	831.465		1301.17	880.051	3267.88	1603.91		1701.32	1194.96	20125.6	3524.44		1572.84	1282.89		995.407		2633.71	2183.99	1630.36	1965.69		248.968	185.77	232.559	585.309		185.345	17.883	29.7559	8.94437
	5292.13	1213.83	2023.39	24534.5		1062.84	495.178	2222.25	1194.62							679.483	546.353	2461.19	741.599		882.258	693.588	1706.09	429.996		1210.88	5411.65	2633.99	10605		918.211	1222.37		1034.15		2319.54	1138.68	1609.61	2075.14		286.969	352.232	220.585	370.65		49.0756	11.2563	18.7636	227.516
	31972.6	908.28	14238.6	57037.5		1038.74	865.016	7970.06	1077.21							613.553	535.056	2033.78	628.873		791.242	983.045	3093.01	475.743		859.327	1516.96	3301.42	3075.29		1643.54	1128.44		1571.83		3506.42	1743.01	1766.74	2277.51		383.448	545.904	617.44	583.989		296.493	8.42278	132.039	528.928
	6068.26	826.976	6190.85	1274.49		1309.77	695.843	1839.2	837.648							760.524	726.731	2161.07	831.465		936.411	908.503	1821.57	464.402		1827.88	767.546	18512.7	31175.8		1407.22	1120.95		5008.97		2288.36	2092.45	2187.11	3082.3		217.064	485.46	257.724	876.746		56.273	7.66882	57.4098	11.8188
	2583.6	827.458	3087.72	5032.88		1549.28	585.41	7970.06	1220.97							1118.51	416.325	2238.22	335.013		2684.02	4426.58	3236.11	605.029		36960	596.129	2794.7	1910.9		2194.08	1045.72		1041.31		13032	1482.78	2101.81	51946		343.566	455.485	326.655	685.492		23.9586	7.67329	28.6335	46.6716
	3113.71	824.155	1542.91	64554.3		1060.39	643.808	2530.26	1140.81							1155.02	675.278	1794	335.013		878.185	604.166	2538.93	589.279		1319.68	1516.96	2794.7	643.222		853.7	1295.14		1064.97		1922.34	2105.38	1712.31	13758.3		455.643	408.688	199.788	608.943		28.8744	7.64266	14.3079	598.633
	1055.64	762.003	20216.2	1869.82		1317.44	628.788	13522.7	52227							2326.23	1570.47	2556.85	741.599		3197.73	844.246	2926.27	861.128		1261.76	1044.57	2794.7	662.026		1643.54	996.103		1089.42		2193.1	3287.84	978.844	2040.07		477.464	563.66	347.408	405.486		9.78933	7.06631	187.472	17.3395
	1857.1	1475.82	1580.07	59363.5		1348.6	661.804	2139.43	1701.23							1088.1	670.592	2458.04	741.599		1343.42	752.458	2052.31	1084.37		1213.79	26346.3	12523.7	160.196		910.768	2392.17		1747.97		1870.22	2082.94	7401.4	3900.6		553.096	414.249	168.217	773.159		17.2215	13.6857	14.6525	550.497
	962.571	629.438	2078.25	1630.48		1474.21	732.581	2598.51	715.53							1514.96	753.144	2196.1	531.27		1352.61	771.12	6170.47	734.108		25796	9351.81	1469.45	31175.8		816.882	314.132		1081.73		2548.49	1363.66	1448.95	6971.66		586.634	435.31	202.174	412.843		8.92624	5.83699	19.2723	15.12
	43718	1429	1888.51	1009.49		1079.6	26439.1	1943.01	10364.4							1557.99	450.266	2316.06	884.803		1110.56	1115.03	2710.77	464.606		36960	940.363	1471.17	31175.8		627.558	2134.52		1270.08		2548.49	1847.82	2187.11	1862.6		477.464	634.362	174.39	445.634		405.411	13.2516	17.5128	9.36136
	2388.37	877.701	12924.1	1974.94		1344.11	626.206	28619.2	2215.77							778.78	568.016	2073.96	531.27		1098.29	1213.64	2968.71	834.645		62654.5	1619.89	1710.84	9251.38		6580.93	845.097		1276.62		1432.46	46967	1448.95	3093.94		533.302	537.58	168.217	459.371		22.1481	8.13921	119.849	18.3142
	1430.02	732.009	1772.53	1091.22		2106.42	21318.3	2598.51	3378.12							1745.35	626.732	1197	745.827		1082.34	1173.08	2862.99	636.394		14345.1	974.833	2054.79	972.953		529.514	1236.31		1429.49		16354.4	2732.62	12131.8	2232.3		244.235	357.474	145.283	625.977		13.2611	6.78816	16.4373	10.1192
	29219.8	745.216	3094.74	63824.1		997.823	21491.4	7154.33	1610.59							2478.55	908.681	1561.88	560.802		897.179	1030.07	3368.16	707.971		4605.17	764.508	18329.7	675.354		469.854	997.034		16985		1966.54	1672.2	1691.47	1951.46		334.393	570.37	162.658	790.217		270.964	6.91064	28.6986	591.862
	1565.24	822.122	2663.3	13442.4		1276.94	1200.71	2797.33	1298.46							2362.9	644.546	2412.93	1257.69		1492.54	20103.5	3093.01	875.595		14608.3	1053.51	1825.08	552.654		1998.09	1296.52		27974.6		2477.33	844.003	3624.63	2951.07		274.803	365.143	591.708	811.937		14.515	7.62381	24.6977	124.655
	2388.37	1151.22	3203.64	63824.1		916.946	922.462	1853.55	1045.57							1557.99	577.107	2553.89	640.201		1333.39	978.179	2068.22	681.096		28685.7	63450.1	1494.88	809.892		2264.14	6603.92		1584.95		12075.6	460.463	1847.55	51946		301.542	421.929	162.658	525.201		22.1481	10.6756	29.7084	591.862
	1571.62	1023.6	3208.76	1549.86		768.048	1019.02	1624.3	1212.86							2242.45	647.931	19803.5	845.85		4252.33	1212.43	2185.39	467.104		32778.2	1019.45	1491.15	719.403		2194.08	873.313		1790.61		1308.77	690.838	2081.26	2425.81		452.148	572.064	198.958	424.536		14.5741	9.49219	29.7559	14.3724
	1027.7	824.704	20216.2	1760.11		24855	21260.6	982.474	1342.04							3702.2	568.016	2125.94	806.626		1291.22	950.921	2861.47	430.646		2631.19	15858.8	1643.64	819.862		1543.9	1785.52		1530.69		5668.03	2483.96	2054.16	1848.01		281.231	287.081	174.39	616.485		9.53023	7.64775	187.472	16.3221
	10226.8	799.578	14802.9	1829.22		4716	1024.29	1618.81	1236.72							1452.61	582.246	2733.51	9710.49		1205.79	817.009	3093.01	665.579		14608.3	1075.33	1423.03	1521.5		2378.14	1152.04		1584.95		2193.1	3473.66	2726.93	1049.27		614.102	563.66	191.087	790.217		94.8361	7.41475	137.272	16.963
	4521.4	1474.97	12924.1	15053.2		1236.9	63727.5	1327.75	2215.77							702.315	1563.81	1687.16	889.465		1108.1	824.003	2124.86	464.606		4561.09	869.875	1432.3	582.577		2461.68	10402.6		1980.05		1206.09	2732.62	6039.21	3631.89		360.466	743.156	133.451	735.083		41.9284	13.6779	119.849	139.593
	1477.44	990.128	2157.19	34956.7		1531.3	1051.62	12306.7	2215.77							1745.35	673.242	8870.51	895.483		842.591	1241.05	2253.81	638.446		63425.4	1302.76	1304.69	722.283		2403.56	637.813		1617.67		5685.34	1847.82	2726.93	3137.15		538.417	634.362	228.046	798.683		13.7008	9.18178	20.0043	324.165
	4491	6068.18	2599.48	1569.82		1271.37	693.25	2316.51	3995.14							1697.87	582.246	16204.8	485.743		793.721	1160.14	2800.15	633.848		6673.03	1244.87	1300.48	816.744		2461.68	801.122		1600.74		1013.44	2483.96	1972.24	1965.69		533.302	837.026	251.666	398.615		41.6465	56.2722	24.1058	14.5574
	44942.2	990.128	2295.87	59436.2		1318.06	8034.84	1510.34	1298.46							1476.47	530.084	6268.06	23322.9		1308.51	1065.7	2968.71	681.096		6177.61	3703.6	1617.7	726.185		8143.86	1564.69		1431.66		2613.09	3473.66	2667.5	1098.25		415.001	396.42	168.217	412.843		416.764	9.18178	21.2904	551.172
	29097.2	1023.6	2710.41	1416.58		552.278	1970.38	1870.77	7982.82							1277.28	595.542	2412.93	1025.28		973.817	1465.18	2255.92	3831.84		2124.95	8144.8	1985.94	967.958		2052.42	7853.26		2135.78		1206.09	3473.66	1212.14	2425.81		742.955	434.173	214.197	784.884		269.828	9.49219	25.1346	13.1364
	1546.21	762.003	1574.36	62413.2		2268.44	999.924	1763.01	5808.76							1727	829.724	2412.93	518.254		1016.94	1533.05	3630.36	589.19		6177.61	1336.08	1594.03	705.37		2188.15	1682.54		1115.81		2690.33	3137.93	1317.01	1098.25		246.5	396.42	315.656	704.183		14.3385	7.06631	14.5995	578.778
	6248.16	853.951	1570.17	18154		1048.77	13682.6	1560.33	930.095							1452.61	15404.1	2125.94	5860.34		940.481	953.067	2723.23	403.089			1049.71	952.488	991.238		1646.6	989.932		1431.66		5685.34	1180.29	1137.87	3631.89		419.641	339.389	211.283	525.201		57.9413	7.91897	14.5607	168.348
	6248.16	784.995	14238.6	1036.5		1054.97	1093.85	982.474	942.645							1257.28	419.97	2125.94	585.839		2631.16	880.027	1145.5	799.509		2342.76	64907.5	1450.73	2597.09		2408.29	1263.75		15667		4474.86	2732.62	16924.6	5951.38		259.639	396.677	133.451	398.615		57.9413	7.27952	132.039	9.61177
	6248.16	762.003	20216.2	3981.58		13436.4	13129.3	38667.3	710.511							2207.29	998.017	2125.94	622.819		4252.33	2105.21	2057.98	492.146		2691.26	985.304	1992.35	908.653		1741.4	1024.27		1431.66		4474.86	8087.71	9683.63	5951.38		422.965	321.771	162.658	798.931		57.9413	7.06631	187.472	36.9225
	2066.08	798.865	3196.56	62413.2		1133.95	1560.88	1510.34	21560.9							869.306	589.533	52315.9	706.35		1076.99	1533.05	1651.95	681.096		2536.42	5359.07	2125.36	529.197		1385.04	760.167		1431.66		2356.4	4044.45	4129.26	1091.76		334.393	350.376	128.803	846.464		19.1595	7.40814	29.6427	578.778
	6248.16	800.475	4538.54	1569.82		1133.77	1231.71	941	851.421							1557.99	317.954	1417.68	8739.34		1492.54	746.024	1589.61	799.509		2787.13	985.304	1834.32	747.168		1122.95	989.932		15946.7		2809.43	9415.21	2738.68	51946		277.149	579.556	155.4	616.485		57.9413	7.42307	42.0873	14.5574
	2028.78	816.243	2878.18	62413.2		1407.11	15756.3	2316.51	622.958							1374.4	1185.89	2275.58	613.552		989.265	1691.95	17981.2	729.146		4560	3008	3417.41	1023.14		2287.22	815.552		2552.04		1791.03	10923.1	2341.42	2470.43		586.296	379.14	203.165	412.843		18.8136	7.56929	26.6903	578.778
	1546.21	704.121	12924.1	1718.86		1618.7	1079.5	12705.6	599.667							1514.96	595.542	2678.51	4752.93		592.4	824.003	2435.71	603.821		2493.1	1634.54	1896.29	643.789		1820.98	1357.32		20704.5		2400.12	1378.4	1950.23	4110.35		473.441	600.5	591.708	633.216		14.3385	6.52955	119.849	15.9396
	6248.16	817.727	14238.6	1625.69		1160.34	940.77	1258.64	808							1504.26	998.017	1828.16	3680.19		808.913	1115.03	1883.16	426.732		3890	28758.7	1942.03	2597.09		1536.06	2195.33		5922.18		3030.89	1191.99	4707.28	6213.29		249.329	515.777	191.087	479.017		57.9413	7.58305	132.039	15.0756
	1546.21	953.367	2599.48	1760.11		1158.93	890.645	2175.4	887.509							2078.89	726.731	1845.77	1053.5		1081.98	1221.91	2275.82			2266.21	1403.64	1962.68	969.062		2134.62	801.122		36139.9		2403.3	8719.69	58936.2	1084.53		452.148	634.362	145.283	479.017		14.3385	8.84089	24.1058	16.3221
	1347.88	738.66	1570.99	59363.5		1410.81	1124.68	2274.46	1016.52							1560.38	983.816	7672.24	857.888		1136.12	719.223	2174.73	848.222		1759.75	3298.83	2407.28	397.495		1560.33	1308.95		20321.3		2401.78	6265.17	1950.23	11984.3		586.634	439.875	467.614	846.464		12.4993	6.84984	14.5683	550.497
	1969.95	1494.8	1870.99	1840.3		1305.01	1742.84	3471.9	1025.58							1703.09	560.607	6984.96	889.465		842.591	838.423	31104.9	12000		5514.2	2053.25	1615.06	773		1119.4	12720		923.497		2447.05	2036.11	2341.42	6635.23		277.149	560.278	228.046	749.61		18.268	13.8617	17.3503	17.0658
	1565.24	865.246	1826.81	1302.41		1272.17	2467.81	39423.2	673.382							1697.87	675.278	13656.7	889.465		2329.21	1522.59	2255.92	938.461		3306.47	5212.9	858.22	9964.25		1454.81	29348.8		1411.06		1122.53	52022.7	2819.99	4657.24		611.556	435.31	1082.94	839.466		14.515	8.02371	16.9406	12.0777
	5292.13	826.301	1761.07	12612.3		1551.55	1432.81	1345.97	57138.4							1336.98	757.87	6984.96	2013.72		1264.78	1221.91	1830.4	954.838		2220.48	2554.2	11422.9	999.021		1291.49	717.681		1525.49		2788.51	6198.83	1783.71	18827.5		278.358	385.109	1122.22	790.217		49.0756	7.66256	16.331	116.958
	1430.02	820.662	2329.7	5993.35		1493.9	12758.3	9302.45	20864.3							2207.29	821.745	6984.96	4752.93		452.492	14801.4	1769.66	10771.3		1406.92	1793.01	2407.28	1480.62		1279.84	973.967		5922.18		1556.99	2425.16	1950.23	3026.08		473.884	435.31	181.064	507.295		13.2611	7.61027	21.6041	55.5783
	3004.17	884.175	1559.28	2536.1		2810.95	4092.38	2387.1	1025.58							1531.6	1034.92	6984.96	4752.93		967.967	1030.07	1906	712.168		1923.62	2799.04	3327.58	14539.4		1191.82	947.967		2632.65		1723.13	2092.96	1758.59	14151.5		234.488	691.163	199.788	377.697		27.8586	8.19924	14.4597	23.5181
	29194.7	629.438	2345.38	17811.2		2331	1143.3	1976.97	812.747							1689.37	767.37	7672.24	844.775		742.54	1524.39	1546.98	2932.15		2536.42	5212.9	14475.4	2221.86		1052.58	1104.11		2142.2		1570.03	6265.17	2956.78	4657.24		258.826	8499.09	326.655	385.438		270.732	5.83699	21.7495	165.169
	2879.29	918.056	1119.94	3858.19		4088.18	1036.49	1512.24	738.524							2478.55	928.633		8739.34		11543.1	1540.36	1687.45	4728.3		1263	1901.42	1615.06	1394.42		2640.05	454.579		2632.65		2516.15	1627.23	7038.09	14151.5		405.684	267.226	326.655	488.454		26.7006	8.51344	10.3856	35.7783
	3029.67	867.065	1928.4	3298.56		1209.86	4026.88	1858.54	774.723							1558.55	738.034	867.835	4752.93		1608.69	1291.55	1758.12	5639.86		1603.64	1441.23		2549.74		1089.31	1614.39		1716.54		2535.47	1177.73	9505.78	2380.7		231.863	2522.38	617.44	385.438		28.0951	8.04058	17.8827	30.5887
	1777.15	824.704	2264.96	4429.14		960.118	1369.81	1697.25	723.714							1487.48	1412.09	1024.5	845.85		842.591	3750.72	9335.74	985.811		1186.58	1247.72	18114.8	14539.4		11063.6	1787.39		670.368		1471.21	6925.2	1983.67	50478.8		3726.26	501.383	162.658	636.994		16.4801	7.64775	21.0037	41.0729
	7075.12	867.065	1827.6	2202.71		1046.19	1195.82	1760.87	580.109							1098.9	828.251	23442.6	845.85		910.475	1146.01	1813.65	5232.5		2516.69	8832.86	1584.12	17537.5		16308.4	1290.05		1601.03		2551.26	1935.89	1853.07	2447.84		308.766	490.555	184.238	412.843		65.6099	8.04058	16.9479	20.4265
	42296.3	995.05	1746.69	4429.14		1026.08	1264.75	2059.48	602.909							1243.01	730.335	979.802	4752.93		1352.25	1453.25	2361.64	879.214		2127.18	620.131	1014.98	9964.25		1081.59	1561.06		10455		1949.24	2092.96	800.3	1088.02		287.665	371.856	145.283	377.697		392.228	9.22743	16.1976	41.0729
	31401.8	629.438	2488.91	16200.6		779.936	1143.3	1577.76	11115.9							1197.36	1020.38	1013.11	850.402		688.1	1752.73	1904.38	11471.2		2107.63	16387.7	1898.83	2549.74		1432.54	1311.88		1459.72		4478.56	2719.29	854.701	2717.67		175.535	502.479	133.451	479.017		291.199	5.83699	23.0805	150.234
	12922.8	715.189	1441.5	17811.2		876.038	1046.82	1654.24	781.071							1504.26	1091.24	1013.31	918.574		19598.7	1099.61	1244.56	1058.39		31817.5	1282.1	1380.84	2221.86		1988.42	925.859		1624.99		3100.16	6198.83	1768.5	2807.31		404.814	354.394	292.573	269.382		119.838	6.63218	13.3676	165.169
	2078.51	718.269	2134.02	18932.5		1071.88	1304.62	8053.22	781.071							1243.01	975.387	1211.53	724.141		4194.87	3750.72	1708.42	547.346		24983.8	1416.78	1372.72	16335		2082.67	1084.25		15459		2588.99	8087.71	3201.39	2807.31		534.272	375.421	458.139	534.535		19.2747	6.66075	19.7895	175.568
	4279.36	807.407	1742.24	2421.41		779.936	1005.98	15392.7	505.669							774.096	1079.82	1269.78	692.488		1376.38	1317	1904.38	836.474		2035.61	8832.86	1698.94	9964.25		1348.9	1081.89		843.127		1731.88	2639.05	3632.59	4981.5		235.829	326.228	145.283	770.59		39.6839	7.48735	16.1564	22.4546
	7071.67	1095.13	2093.61	2808		871.984	1300.15	1404.83	700.379							8689.33	906.11	10985.1	4752.93		817.261	1453.25	1495.05	18160.3		32118.7	1416.78	1432.03	16129.8		1401.74	961.729		843.127		4478.56	4747.17	1983.67	1045.04		603.099	265.236	192.718	377.697		65.5779	10.1555	19.4148	26.0395
	1504.97	8154	1632.03	822.639		870.084	1167.69	1370.47	796.347							1812.53	1003.81	953.186	889.465		3581.73	1445.87	2076.24	18160.3		23416	1077.77	1174.78	18822.9		2026.22	880.921		681.462		2292.78	1846.16	854.701	2528.61		310.206	557.44	228.046	377.697		13.9561	75.6147	15.1343	7.6286
	2078.51	990.128	2231.92	4980.89		985.094	746.462	1935.82	466.821							1932.99	1133.94	590.913	779.781		889.442	1657.05	5526	18160.3		1005.84	1214.12	1698.94	2549.74		1254.22	1311.88		1057.05		2425.36	3324.86	1807.35	4981.5		302.318	4615.6	155.847	479.017		19.2747	9.18178	20.6974	46.1894
	3899.71	1023.6	1316.75	3422.66		4731.96	1264.75	2379.58	809.754							2025.69	362.848	1423.1	864.27		1831.92	1412.46	2207.17	880.065		20031.3	1316.44	1068.86	9834.41		1039.65	851.826		406.858		3069.36	5607.65	10017.8	2496.12		553.096	521.337	1151.84	790.217		36.1633	9.49219	12.2106	31.7394
	1209.67	782.078	1710.08	16930.6		779.936	1422.13	1950.39	691.482							2197.43	824.66	778.269	518.254		1668.89	1329.43	1874.73	816.519		32047.6	1791.83	36505.2	280.625		2179.12	466.337		658.321		5151.64	4824.24	1821.19	4981.5		277.149	749.688	228.046	848.825		11.2177	7.25247	15.8581	157.003
	1342.28	817.727	8642.97	3505.84		849.009	1091.03	2150.13	6780.98							2197.43	655.279	20282.9	760.647		64005	1540.36	1284.97	846.456		1215.56	11646.6	10271.5	1224.63		1921.78	851.826		843.127		2728.52	1418.61	2341.66	11908.1		603.099	502.479	654.764	274.76		12.4474	7.58305	80.1491	32.5108
	1077.78	809.762	2345.38	20961.3		1080.16	1267.83	16653	950.934							1925.39	828.251	1146.13	4752.93		1581.2	1296.18	1672.51	1641.41		2031.22	16316.9	642.62	536.937		1285.36	557.776		1223.11		1498.87	1313.23	3328.25	2528.61		225.909	455.046	1151.84	1709.62		9.99465	7.50919	21.7495	194.381
	2078.51	1095.13	1470.12	8803.89		1288.49	1454.03	26127.1	1257.4							1111.55	911.553	1013.11	409.341		1955.23	2156.39	2339.33	808.195		1555.66	1105.38	1437.37	347.58		683	906.615		843.127		2535.47	1738.77	1026.45	50478.8		633.424	236.601	326.655	663.976		19.2747	10.1555	13.6329	81.6414
	4511.52	816.243	1818.4	10753.5		1109.8	2476.82	1789.35	924.788							1815.62	911.963	1896.38	760.647		3084.43	978.31	845.22	733.587		1014.9	12425.3	553.538	966.458		14885.3	1127.39		1057.05		11763.6	1141.22	1915.33	3026.08		260.273	307.648	133.451			41.8368	7.56929	16.8627	99.721
	2078.51	671.738	1284.61	2939.06		1258.29	2052.07	1839.4	938.861							2060.73	1544.9	855.006	739.429		1955.23	1099.61	1532.02	12569.5		969.85	56773.9	1645.29	8408.79		1543.46	817.766		1706.7		2588.99	1567.18	10517.2	4981.5		574.848	500.767	333.854	64.5464		19.2747	6.22924	11.9126	27.2549
	1049.11	692.422	1192.92	2349.67		1513.75	1184.38	1789.35	6780.98							1156.78	971.083	1474	409.341		1735.94	1387.66	1758.12	760.01		1780.75	1467.08	15248.4	693.377		1319.73	1721.48		16825.2		646.622	1435.13	3320.9	1045.04		593.794	602.63	168.217	110.542		9.72873	6.42106	11.0623	21.7892
	1700.65	798.173	1627.93	2140.52		1532.74	1665.08	1634.85	950.934							1724.5	824.166	1466.06	518.254		1111.8	1128.28	1304.57	863.638		31817.5	1596.69	6164	11674.7		1772.93	726.86		752.801		1498.87	3036.74	10517.2	4657.24		1075.76	406.938	1122.22	171.593		15.7706	7.40172	15.0963	19.8497
	3057.39	844.719	1831.43	620.153		823.883	2682.88	1889.81	368.759							1471.95	954.235	1146.13	592.695		2730.06	2156.39	2030.33	1251.38		31817.5	4303.18	2348.63	757.203		1946.83	1217.29		1706.7		14292.5	1267.32	1847.33	6635.23		1311.67	412.495	2743.11	140.962		28.3522	7.83336	16.9834	5.75089
	3767.13	1148.11	1310.6	13995.8		1046.49	1333.46	2089.43	773.462							1523.8	871.758	970.221	857.888		4774.45	1412.46	1805.15	65060		30371.5	1291.34	23982.7	1367.78		1489.57	852.058		843.127		1683.95	3036.74	1422.3	6635.23		452.148	512.815	617.44	155.532		34.9339	10.6468	12.1536	129.788
	3200.27	789.84	6874.34	3422.66		1147.2	3016.15	1628.41	351.619							1176.28	824.66	2327.48	889.465		1954.22	1657.05	1708.42	961.636		1149.17	18134	1302.15	325.196		1465.1	1289.13		873.776		1556.99	1267.32	1577.51	4981.5		3325.32	454.554	161.456	444.656		29.6771	7.32444	63.748	31.7394
	2078.51	792.835	1673.53	4318.34		1337.47	1286.05	1183.83	940.435							942.917	928.633	1241.25	5771.96		1545.91	1736.85	2095.56	733.587		1818.71	1760.35	3298.12	389.899		1667.23	1083.76		1254.44		2276.77	2358.24	1853.07	6635.23		454.065	517.824	375.29	97.5692		19.2747	7.35222	15.5192	40.0454
	1049.52	773.396	1284.61	5090.94		5482.81	1464.99	10605.2	1232.67							1815.62	791.492	2327.48	799.668		1609.25	1510.48	8017.22	545.154		2365.43	10323.3	19030.1	363.342		1745.37	807.281		17125.8		2769.42	4984.22	3328.25	1503		318.248	611.72	264.419	78.6042		9.73255	7.17195	11.9126	47.2099
	3337	873.348	2773.89	3086.41		1072.29	969.981	4568.88	541.005							1623.19	941.197	969.347	799.668		1496.39	1389.34	2690.84	527.397		6707.87	65044.1	4156.29	10504.1		1751.87	871.444		1076.56		2401.78	1177.73	19173.3	4981.5		1439.08	6429.07	166.471	94.1887		30.9451	8.09885	25.7232	28.6213
	3707.38	1029.95	1673.53	3679.13		1072.36	1217.87	2373.21	10456.5							2368.14	801.042	1241.25	540.388		19595.8	1129.42	25516	6494.64		2906.96	1056.53	3992.22	13514.9		794.818	845.061		2887.88		2483.38	1738.77	2482.88	6821.5		351.685	502.479	923.592	131.651		34.3797	9.55107	15.5192	34.1178
	597.393	906.801	1986.25	5246.74		3876.52	2161	13352.4	896.579							748.067	6578.62	2327.48	1684.23		2114.27	1835.77	5734.12	1465.94		30371.5	1571.75	42764.5	13514.9		1507.55	1418.62		2939.66		12547.9	10784.6	1699.94	2841.29		321.248	354.394	532.095	73.1618		5.53982	8.40906	18.4191	48.6548
	2364.29	789.84	1430.06	2804.84		1491.06	1369.24	2373.21	1605.03							1523.8	824.66	981.898	471.951		1442.56	1436.23	1721.03	14486.1		15461.6	1470.58	33888.7	415.811		423.472	863.445		1709.39		7726.36	53031.4	2873.93	2576.49		407.967	369.421	270.959	73.9271		21.9248	7.32444	13.2614	26.0102
	2831.71	758.066	1752.6	13995.8		930.39	1172.66	2973.08	468.343							2207.58	1114.9	1094	491.028		2199.35	1613.8	1847.89	30790.1		1748.59	1133.17	8640.21	459.431		1375.26	1228.92		55294.6		8064.32	828.694	1705.66	2927.99		386.339	534.432	576.462	122.775		26.2594	7.0298	16.2524	129.788
	2115.23	856.268	1402	3711.71		1575.24	1418.88	64549.7	1563.68							620.95	906.11	12689.8	844.513		17252.3	1412.46	1343.53	514.297		13071.2	20328.1	1892.73	260.963		1826.26	740.609		1180.82		3069.36	8593.65	2476.1	2733.3		486.798	544.405	286.096	121.289		19.6152	7.94046	13.0012	34.4199
	4334.95	840.335	2132.81	2908.7		999.3	6667.53	7331.3	564.232							1704.55	892.577	981.898	491.028		2253.89	1216.84	4648.65	30790.1		14011	1471.81	4156.29	263.293		16354.9	1154.3		11491.2		15977	8421.28	2482.88	4211.01		433.41	97.3032	409.558	144.313		40.1994	7.7927	19.7783	26.9734
	3716	740.544	1627.93	2633.53		14343.3	1341.88	10632.1	1612.89							1598.42	964.226	1013.11	13525.5		1528.49	1514.33	2597.53	5791.49		20265	61789.9	2490.78	17914		1061.75	3770.77		1076.56		2276.77	2293.24	2137.38	2900.14		360.313	234.676	215.25	92.7903		34.4597	6.86731	15.0963	24.4216
	1943.99	740.544	1379.91	62325.6		996.738	1153.06	53724	624.531							1547.26	1246.36	3864.86	1214.09		1343.3	1835.77	2341.14	853.597		34532.6	451.928	2771.87	341.424		1905.98	1722.28		1649.23		1627.33	2871.42	3462.99	1871.93		351.468	354.394	215.25	110.542		18.0272	6.86731	12.7964	577.966
	1663.32	823.096	1804.33	39950.1		699.449	1243.58	1775.76	517.552							2276.03	1079.82	1013.11	829.174		1302.44	1148.12	3492.28	1717.05		12676.5	2968.87	3298.12	23308.2		1826.26	1680.32		843.082		646.622	1478.95	1276.74	3060.32		455.754	521.279	741.878	71.6502		15.4245	7.63285	16.7322	370.471
	5465.95	1030.36	1627.93	45122.2		2208.9	1679.3	56327.8	597.308							2186.14	648.892	855.006	2035.93		1530.15	1296.18	1865.21	1985.09		15874.6	889.093	2771.87	291.373		1703.67	913.319		2734.35		2631.84	1129.39	3101.94	2553.41		473.681	294.883	251.071	123.802		50.6875	9.55486	15.0963	418.433
	2221.57	798.173	6874.34	12689.8		1161.31	893.5	2094.59	567.082							2523.12	13933.1	20282.9	4588.19		962.329	3214.03	1401.56	2132.15		13007.1	1027.79	2050.92	9757.12		2042.28	1191.2		1614.77		4478.56	1358.26	14030.6	2973.65		461.253	534	241.692	125.901		20.6014	7.40172	63.748	117.677
	3509	798.173	1820.57	52822.5		789.262	1713.82	10498.1	551.757							1795.42	964.226	10287.4	720.284		8143.7	1835.77	1875.75	913.436		2345.86	1094.95	2490.78	15310.7		12155.9	619.466		2734.35		1150.01	1421.67	1342.37	2701.38		466.512	281.572	226.755	143.971		32.5401	7.40172	16.8827	489.841
	3899.71	902.594	2092.59	2660.32		875.998	41315.7	2232.96	719.183							1153.94	1366.34	1296.83	533.461		40639.7	1148.12	2207.75	13411.1		18363.4	1091.28	2591	1002.08		2945.76	923.464		1424.97		1668.39	1172.68	2282.96	4211.01		283.558	436.417	625.268	81.3318		36.1633	8.37005	19.4053	24.67
	3807.53	1428.71	1284.01	1675.64		1013.48	1056.43	5527.78	10298							1840.75	1091.24	1160.82	561.349		11015.4	1216.84	1236.9	1249.85		34532.6	890.803	3838.85	276.183		2958	546.561		1288.93		8369.85	5262.2	1681.99	2193.02		483.155	371.856	219.781	68.0364		35.3085	13.2489	11.907	15.5388
	1255.42	749.822	1572.42	25876.5		22652.2	2110.39	3229.26	2809.25							912.385	863.885	1835.77	465.878		1714.87	1510.48	2090.44	1465.27		1352.91	1150.66	1803.7	311.152		2408.53	1255.44		755.48		875.436	1667.14	3462.99	2859.96		217.936	428.979	2013.07	88.8353		11.6419	6.95334	14.5816	239.961
	5287.05	4934	1231.75	57529.1		1208.49	9381.33	3229.26	680.829							1915.07	637.852	1294.75	728.152			1216.84	1608.57	27071.7		5274.73	860.119	2449.23	295.55		2177.62	591.774		901.927		3511.14	1050.18	2154.9	2551.58		452.325	423.542	184.313	75.2725		49.0286	45.7546	11.4224	533.486
	1162.23	1030.36	1403.94	48419.5		1044.92	1257.54	4143.07	979.322							1774.81	975.387	1341.34	606.829		19852	1109.32	1409.86	1256.16		5913.76	1044.7	4432.88	503.898		1411.23	2690.3		694.009		2507.37	1858.93	1342.37	2841.29		422.536	346.504	344.806	105.527		10.7777	9.55486	13.0192	449.01
	1362.36	1761.49	1766.29	57529.1		857.333	1179.03	16461.8	726.535							1983.82	958.386	1394.12	764.635		20097.4	1667.01	1677.3	1406.25		2871.85	1591.06	2497.14	299.189		1161.71	1807.53		744.454		2264.99	3076.2	1342.37	2190.72		539.52	332.413	409.558	79.4796		12.6336	16.3349	16.3794	533.486
	2856.46	3375.33	2038.81	27364		1005.35	1179.03	4585.19	628.503							1821.47	947.915	1175.61	529.658		1822.93	1901.92	2133.99	1552.84		1250	1007.31	3992.7	429.535		7371	2003.27		715.593		2447.41	1241.87	1342.37	2889.24		351.468	272.399	184.313	79.4796		26.4889	31.3006	18.9066	253.756
	8364	1101.85	1804.82	33631.6		907.867	2140.61	2086.49	696.331							1493.53	877.458	913.016	735.434		2002.62	1293.97	2133.99	1386.19		5274.73	1121.39	2693.15	324.931		1738.67	1147.5		680.76		2721	932.415	2282.96	2270.23		350.246	477.83	199.093	75.1898		77.5621	10.2178	16.7367	311.877
	3336.27	999.821	1775.1	22794.3		681.906	1574.06	1904.54	21770.3							1474.9	914.481	1575.37	521.04		1300.77	817.508	3751.26	1342.99		4510.51	1007.31	2657.82	278.212		12155.9	1764.38		634.187		4491.39	1683.47	2169.91	2563.86		453.44	304.471	184.313	115.505		30.9384	9.27167	16.4611	211.379
	1887.62	827.79	2385.65	14009.8		876	1713.82	2059.84	691.433							1122.88	928.669	772.237	1706.9		1445.76	2123.96	1329.44	1225.91		1723.83	862.58	12904.3	512.487		1661.3	1819.39		611.78		2796.04	1330.04		2885.47		306.759	241.116	147.077	68.0918		17.5046	7.67637	22.1229	129.918
	2364.29	1063.72	1241.63	23811.7		1049.94	12217.1	2027.33	1751.59							1762.75	981.742	923.139	27603.8		21495.9	3043.62	1904.89	1326.36		10015.2	34280.3	2626.24	483.957		1523.45	3019.61		587.869		2395.09	1667.14		9004.44		440.562	234.676	184.313	171.593		21.9248	9.86422	11.5141	220.814
	4233.68	859.207	1706.61	33631.6		1128.3	2140.61	1784.3	1503.11							5044.02	958.386	1384.78	4588.19		8154.21	814.441	4029.27	1619.69		14225.2	895.827	1732.06	361.705		12155.9	1819.39		352.821		2962.81	1330.04		2973.65		386.339	502.479	533.231	82.5517		39.2604	7.96771	15.826	311.877
	3396.8	1183.66	1434.05	1426.23		849.67	1152.04	1405.87	1514.57							1889.14	791.492	5710.67	467.258		1772.93	944.503	1916.23	8432.37		11690.3	970.674	4789.05	429.145		1919	1819.39		998.571		4962.55	2423.77		2615.43		397.566	378.037	403.409	60.0831		31.4996	10.9765	13.2984	13.2259
	3766.22	1193.8	1973.34	28964.3		853.077	1821.9	1405.87	1002.98							1662.34	1053.62	1082.93	1076.4		2263.74	1045.62	4211.11	3227.78		3092.58	19850.6	10095	16319.5		5057.51	965.329		391.813		5394.38	1667.14		3197.11		226.13	294.883	409.558	113.592		34.9254	11.0705	18.2994	268.596
	4031.29	992.649	2286.77	22794.3		1016.27	997.181	1441.82	3342.39							1520.74	1175.57	1384.78	1624.75		3729.91	1187.92	4029.27	2025.05		2344.71	1107.81	12904.3	1056.37		19243.6	4284.36		436.56		2034.15	7164.79		2993.44		255.937	1512.26	344.806	92.6655		37.3834	9.20516	21.206	211.379
	3579.33	1161.96	1442.79	62151.2		786.566	790.075	1644.09	686.631							1206.88	1257.68	1093.64	661.782		1411.41	1146.5	1487.69	52851.9		8400	761.283	2931.85			1247.33	43394		550.648		2230.66	3414.45		2539.16		217.936	530.429	171.103	62.2952		33.1923	10.7753	13.3794	576.349
	2666.61	900.541	2502.33	55652		758.498	785.479	1562.71	2873.66							980.417	17628.3	1175.61	4588.19		2309.27	991.532	1971.5	1190.82		1636.32	925.54	2296.22	656.76		1858.15	1042.39		1488.28		31625.7	5023.2		2636.89		270.644	749.688	244.574	121.289		24.7284	8.35101	23.2049	516.079
	3628.33	1132.15	1737.96	22794.3		800.965	850.786	1405.87	12814.8							1054.8	1163.15	1085.31	1136.24		1615.33	818.383	2806.21	21917.3		1658.05	996.214	1960.87	730.589		19570.8	1468.38		541.961		3902.31	3274.55		3136.36		171.316	314.086	330.269	197.86		33.6467	10.4988	16.1166	211.379
	2432.17	1086.93	1705.73	2549.43		722.338	1917.46	1525.55	843.706							2044.3	939.502	913.016	677.091		2770.87	1959.74	1465.35	9064.12		1486.23	925.54	2222.67	999.25		1451.05	1445.55		441.224		2648.08	7578.06		2790.62		306.759	1512.26	225.725	68.2833		22.5543	10.0795	15.8178	23.6418
	1874.82	902.546	1705.73	1687.66		1232	1037.69	1277.99	10193.3							1417.74	735.661	1289.81	1136.24		2329.17	1187.92	2520.89	3914.57		1678.17	1041.21	7128.09	40316.7		1849.32	1455.4		851.336		2009.99	3069.32		1845.72		390.593	294.883	147.077	95.3182		17.3858	8.36961	15.8178	15.6502
	3948.44	1038.46	1610.99	60805		319.838	877.889	1675.58	52913.1							2179.91	1069.86	2457.33	476.651		8226.13	2123.96	1636.58	992.048		1251.04	5688.63	36724.2	1134.34		977.399	1312.43		445.751		3594.21	5023.2		2085.37		255.937	414.165	741.878	74.3518		36.6152	9.63002	14.9392	563.865
	1569.69	1007.57	1290.56	14066.1		807.748	1730.37	1501.12	1012.87							1563.94	749.417	1575.37	829.174		39473.3	1020.85	1387.52	1048.67		1825.88	23119.7	38964.4	1594.33		1145.44	1468.38		441.224		8369.85	29829.6		2900.14		226.13	4615.6	225.725	67.7156		14.5562	9.34356	11.9678	130.439
	4121.5	883.172	1403.94	33631.6		1036.09	870.398	8561.52	2401.53							1795.8	592.159	1501.09	637.551		2787.16	3615.6	1362.68	3227.78		2159.49	1039.48	2226.17	862.844		20126.7	699.319		317.958		1535.17	4263.83		2005.69		992.196	397.41	5753.82	95.3945		38.22	8.18994	13.0192	311.877
	1255.42	883.172	1585.62	14066.1		6566.52	1035.89	1310.15	65314.3							1314.76	744.374	1384.78	923.987		1902.13	1514.26	2042.31	6740		3109	980.483	21989.2	1076.98		962.983	8421.39		431.229		2392.42	2162.92		2187.56		320.472	275.997	225.725	444.656		11.6419	8.18994	14.7039	130.439
	1258	813.73	6548.77	60805		978.332	870.398	3905.52	1335.71							1543.47	30437.3	1236.46	20190		2700.44	1113.72	1539.35	2664.85		1305.77	23119.7	2806.91	811.648		3845.53	1650.08		778.994		2578.99	6732.8		2615.43		473.681	222.902	219.781	105.156		11.6658	7.54598	60.7289	563.865
	14704.8	14918.2	1899.29	1553.84		1080.94	935.838	1063.5	735.536							944.658	1323.98	1062.29	879.474		1181.71	861.071	1409.86	1319.27		1256.22	934.147	1944.92	1342		3704.86	816.284		1743.08		2190.4	6286.53		1834.91		615.317	142.66	187.37	238.882		136.362	138.342	17.6127	14.4092
	1450.75	1105.23	1899.29	2024.07		840.195	1155.25		8500.7							1691.5	1191.18	1289.81	734.43		28740.4	991.532	2052.34	1786.14		1596.24	5850.36	2321.6	979.069		27315.3	1140.49		2065.05		1494.43	5579.46		2563.86		334.168	8220.61	225.725	123.205		13.4533	10.2492	17.6127	18.7699
	1465.52	883.172	1666.01	28959.3		11579.2	935.838		755.495							1244.17	1121.65	1289.81	677.091		42448.9	1185.76	4211.11	1319.27		1304.49	2020.46	3381.92	1134.34		3268.84	4888		546.626		2736.59	2511.3		1580.7		423.09	423.539	316.843	161.942		13.5902	8.18994	15.4495	268.55
	1334.53	2148.29	1920	6313.52		9086.22	864.639		1335.71							1821.47	1397.86	1349.8	486.759		39473.3	1187.92	2047.19	1666.35		1690.08	518.895	1875.97	681.91		23146.9	1890.22		1486.3		2277.01	5046.08		2691.04		486.798	327.042	187.37	154.017		12.3755	19.9218	17.8048	58.5474
	1411.18	4639.5	4569.07	11401.1		1072	1155.25		774.526							1960.18	1121.65	1289.81	923.987		42448.9	802.712	29551.1	2664.85		1413.49	13756.6	4227.13	668.142		3272.15	1171.84		604.965		2395.09	4138.76		1693.3		251.153	248.172	563.641	171.5		13.0864	43.0236	42.3705	105.726
	1487.53	1917.68	1776.62	1618.46		1045.3	2625.83									2363.48	547.698	1384.78	677.091		1258.36	1614	1989.22	4246.49		3799.83	6009.22	4314.68	943.186		2573.33	1761.39		800.317		2509.12	3751.01		2190.72		579.337	376.746	609.361	177.683		13.7943	17.7832	16.4752	15.0085
	1350.93	1061.7	12051.1	21824.2		11851.3	1514.74									1746.24	568.869	1384.78	1706.9		2171.02	1614	2978.86	9064.12		3593.11	1020.61	1757.52	1157.22		7097.84	1499.52		419.789		2702.1	5887.32		2973.65		2847.3	329.035	409.558	174.276		12.5276	9.84553	111.754	202.383
	1251.49	862.442	1899.29	21598		464.9	935.838									1733.2	989.158	12473.4	621.595		2444.43	1494.69	2968.66	7096.18		1779.74	855.992	9633.67	3943.67		20363.6	683.127		595.502		2413.47	5075.82		1970.84		895.636	379.92	5122.32	203.174		11.6055	7.99771	17.6127	200.285
	1323.66	1880.94	1585.62	57900.1		1064.43	8497.32									1507.23	564.254	1289.81	486.759		13147.5	1020.51	4290.19	21575.2		1596.24	4886.4	651.655	1134.34		1546.77	1080.96		595.502		3511.14	61581.1		2153.82			421.319	184.313	311.125		12.2748	17.4426	14.7039	536.927
	1425.79	1304.24	12051.1	9237.27		1139.6	6534.45									1085.41	1078.04	2293.51	677.091		1595.55	991.532	2047.4	1747		1292.24	1464.12	5244.88	1143.17		9184.44	1455.4		719.377		2702.1	4263.83		2694.6		350.304	373.724	225.725	132.196		13.2218	12.0946	111.754	85.6602
	1232.73	30355.4	1435.54	9464.2		758.107	4231.15									1364.75	1605.87	1175.61	484.861		37988.8	1498.86	1793.29	3714.46		1447.68	845.137	1958.93	1076.01		2957.36	8415.5		652.187		620.451	2953		2190.72		372.767	302.793	3034.76	141.999		11.4315	281.496	13.3123	87.7646
	1203.43	674.542	2314.09	1566.42		671.9	2317.79									1340.73	785.196	984.281	889.822		1368.02	1613.51	1692.54	1127.41		1927.15	1172.75	1618.35	719.941		2244.96	2149.79		800.317		2940.94	5023.2		2187.56		139.499	236.384	618.65	250.721		11.1598	6.25525	21.4593	14.526
	1162.42	1184.26	2536.39	22722.4		347.917	4448.68									1500.69	936.268	16647.6	13227.4		1645.1	1614	1419.76	1355.79		1198.95	806.81	2250.64	1139.8		1101.86	855.512		249.319		1036.56	2221.28		4211.01		412.931	384.371	214.81	208		10.7795	10.982	23.5208	210.713
	1058.11	1144.97	1442.79	4599.6			1407.71									1061.82	1121.65	392.142	1006.51		1930.11	1981.33	4290.19	3914.57		1596.24	781.827	1174.53	1143.17		6339.48	1650.08		553.498		1339.12	5046.08		1826.63		448.061	427.752	184.313	250.721		9.81224	10.6177	13.3794	42.6536
	1228.69	920.165	1641.98	23253.2			1203.37									1982.95	1121.65	929.438	890.294		1892.06	831.297	1706.75	2067.2		15074.9	2372.06	6035.67	45457		1603.6	3094.43		1398.15		3511.14	29702.3		2024.33		325.458	347.633	609.361	158.107		11.3941	8.533	15.2266	215.634
	1636.51	1035.15	1715.7	2074.45			11849.1									1179.47	647.621	1367.5	890.294		1275.17	3854.87	4575.76	37185		23167.6	1464.12	4227.13	643.361		3709.6	1128.46		546.849		7767.65	2259.36		2973.65		838.758	307.77	225.725	256.712		15.1759	9.59932	15.9103	19.237
	1172.34	1396.83	2034.3	23872.7			1136.33									1412.77	607.123	746.573	967.154		2149.31	2113.05	1419.76	7261.15		929.947	7140.04	742.69	838.23		2984.82	1799.54		535.513		3902.31	2646.96		2024.33		382.374	427.752	2011.93	223.385		10.8715	12.9532	18.8647	221.38
	1351.75	1415.02	1542.44	3564.21			17397.5									1821.47	590.146	918.75	725.5		1368.02	2214.61	2003.85	1190.82		19315.1	980	623.865	720.855		2503.32	1349.19		233.533		4879.21	1607.96		7217.18		586.016	427.752		153.25		12.5352	13.1219	14.3036	33.0521
	1207.17	1084.49	6206.67	8875.09			2317.79									1408.86	19541	1380.18	1568.12		1142.66	2360	1161.03	1742.23		2963.48	1003.1	2982.06	1134.34		22848.5	829.743		3962.53		2859.86	2965.6		3640.5		384.785	449.807	88.1678	211.629		11.1944	10.0568	57.5565	82.3016
	1294.92	1396.83	1602.83	6710.54			1136.33									2319.42	1020.93	513.937	1453.63		1604.88	1422.28	2514.34	9064.12		889.031	1469.45	3061.2	720.855		6437.82	1285.88		321.176		2534.77	2178.21		2721.92		183.31	373.945	50.1715	274.582		12.0082	12.9532	14.8636	62.2291
	7088.57	875.982	1575.72	2891.47			1136.33									2340.5	1249.33	1367.5	1006.51		1961.69	1387.6	4856.74	1666.35		901.334	2018.34	2982.06	719.941		8067.78	1313.24		972.827		2215.86	2157.11		2539.16		623.925	373.945	94.9906	211.629		65.7347	8.12327	14.6122	26.8135
	1105.86	1100.73	1426.51	3266.97			1732.45									10378	1743.31	949.786	890.294		2405.81	2001.27	1951.62	1005.27		58875	882.346	16403.9	4888		2272.2	15867.9		464.625		1801.24	1277.83		4996		212.411	380.526	53.3415	260.786		10.255	10.2074	13.2285	30.2957
	1440.25	1276.36	1352.61	17300.8			1136.33									25746.1	1115.14	982.019	895.5		2149.31	3489.14	2277.55	1190.82		1533.04	7800.28	60550.6	1214.94		29299.8	877.445		3962.53		3406.87	1843.63		2153.48		724.19	457.729	75.1452	72.5013		13.3559	11.8361	12.5432	160.436
	1245.7	950.776	1862.11	1901.74			8419.43									15358.5	594.771	1610.94	1018.61		1068.86	1652.15	1866.8	2533.9		1352.79		1531.51	2885.4		9630.63	1306.55		3962.53		2515.56	2500.79		8105.14		461.221	564.418	63.2809	72.5013		11.5518	8.81686	17.2679	17.6354
	1188.67	1172.01	1046.77	17427.4			6500									18520.9	889.094	1775.94	444.5		1926.56	4070.54	2069.93	1190.82		24806.6		57689.9	1625.17		3375.31	981.363		15995		2578.09	1689.06		1300.48		819.465	504.847	40.3964	148.029		11.023	10.8684	9.70704	161.61
	1241.12	1521.68	1732.01	23381.7			1057.85									1666.03	884.58	1485.36	2744.2		13929	1615.93	1987.16	7212.47		14445.7		4332.77	5006.14		1984.21	881.547		538.809		2843.54	1280.17		3275.05		403.039	756.303	93.3957	113.37		11.5093	14.111	16.0615	216.826
	1188.67	1035.15	1387.07	6799.88			2854.3									928.648	917.389	982.019	975.656		2199.21	2883	1989.22	2835.97		3262.45		3104.48	2957.48		4805.35	1762.09				2986.86	1368.45		2933.73		463.268	473.821	513.806	90.4723		11.023	9.59932	12.8627	63.0575
	1120.36	4088.8	1696.73	2074.45			913.62									17130.2	785.1	1775.94	709.812		2210.57	1328.2	25385.1	2664.85		1420.3		2370.35	4288.3		1735.43	1077.2				3326.86	1475.13		2991.24		812.066	1658.93	53.1568	198.496		10.3895	37.9168	15.7343	19.237
	1353.06	7511.41	1356.39	2024.07			24807.9									1373.33	773.273	1279.68	849.023		1697.26	1400.31	2354.89	11610.1		1528.33		1577.88	1500.18		4094.44	783.303				2200.96	2251.22		3245.4		304.59	372.107	52.1455	162.582		12.5473	69.6558	12.5782	18.7699
	1156.52		743.66	2891.47			37973.5									1625.53	633.929	689.51	843.52		1645.1	52322.5	25385.1	1779.37		4215.2		27084.5	2987.8		2192.6	895.245				3585.34	2200.11		15715.7		248.908	792.567	171.248	165.206		10.7248		6.8962	26.8135
	1524.32	21118.1	1575.25	18869.4			49892.3									1654.38	1249.33	773.203	1231.25		3062.37	1652.15	2106.68	1936.25		33498.8		2350.46	15380.5		1755.77	926.871				41679.9	1075.37		2804.78		403.039	403.626	100.511	202.19		14.1355	195.835	14.6078	174.982
	1323.74	1493.34	1572.69	11401.1			501.689									1504.72	861.373	755.981	1140.38		3550.37	52322.5	2029.34	1779.37		3262.45		2450.52	1171.74		2897.74	1651.08				2662.67	1966.42		3234.81		376.364	46567	926.365	253.196		12.2754	13.8483	14.5841	105.726
	1188.67	21118.1	1548.64	2817.93			625.6									1341.32	892.586	1076.31	507.053		1546.7	2210.16	2603	1127.41		9638		2725.36	3160.22		22848.5	934.294				1973.02	2646.96		2605.14		227.464	473.821	91.5529	81.6032		11.023	195.835	14.361	26.1316
	1636.51	25859.2	1425.93	7025.05			640.272									28648.8	770.162	725.45	868.668		2046.78	52322.5	2410.77	9813.63		1134.27		2519.19	3260.15		8067.78	1430.32				2216.61	2389.32		1784.31		394.393	427.752	68.6479	130.823		15.1759	239.801	13.2231	65.1456
	1204.02	1813.35	1535.2	38962.5			826.702									2244.84	737.333	958.643	685.331		2231.49	14669.5	2603	2923.24		10022.2		1629.06	15354.1		498.603	1277				3585.34	5618.04		3624.15		199.434	564.418	41.8832	195.926		11.1652	16.8158	14.2364	361.312
	1191.56	31320.5	1522.99	661.638			557.969									1448.95	594.771	496.17	738.423		1992.89	4235.5	7994.93	1592.76		1952.22		1452.39	1100.26		1046.62	1000.2				2371.67	1966.42		3080.55		819.465	1403.73	60.8221	174.032		11.0497	290.445	14.1232	6.13558
	1387.61	2019.12	931.657	53449.8			375.127									1882.46	944.656	1018.79	975.656		1894.86	1611.03	1803.73	2113.16		2254.36		1016.48	1991.91		1169.46	2754.83				2282.16	1811.69		3080.55		265.63	207.68	91.421	197.955		12.8677	18.7239	8.63956	495.658
	4016.53	2041.46	1255.27	51849.4												10378	1194.93	20472.6	685.331		16928.8	1138.71	3088.55	13043.8		4687.21		2725.36	1342.14		1106.09	1172.27				2457.02	1253.66		3129.71		382.374	329.035	41.2871	196.027		37.2466	18.9312	11.6405	480.816
	1199.07	15630.2	1455.05	16171.3												1097.6	963.305	920.145	685.331		2996.14	3502.09	2097.7	2526.12		57375.4		1734.25	1127.01		1886.15	1122.7				2862.7	2411.69		6483.86		198.791	398.038	87.4718	145.238		11.1194	144.944	13.4932	149.961
	1188.18	1774.9	1612.84	47852												1636.48	1020.93	881.169	2067.7		2425.85	6765.79	25385.1	29438		3265.91		5840.17	1326.68		1219.24	1735.45				9298.36	1523.24		4866.25		274.766	1042.47	113.682	90.4723		11.0184	16.4593	14.9564	443.747
	860.217	15273.2	1522.99	16806.9												2071.19	859.976	779.417	690.478		10920.5	4260.12	1407.11	9506.53		50821.2		13665.5	2524.54		861.898	1194.89				2862.7	3465.65		3815.69		449.744	427.752	513.806	130.353		7.97708	141.633	14.1232	155.856
	682.42	1671.45	1531.11	60225												795.45	778.856	779.417	685.331		6416.97	2010	4282.47	13043.8		1637.2		3151.37	1432.58		8957.04	1488.52				2306.89	2564.73		2804.78		880.025	319.07	93.6378	149.589		6.32831	15.4999	14.1984	558.487
	1042.97	1797.66	1349.12	48973.7												25884.8	963.305	569.186	1601.36		1777.59	63653.2	1268.22	1280.39		13147.7		2279.84	1317.26		1270.06	1528.63				2534.77	2469.3		6483.86		279.787	501.936	42.2457	134.86		9.67182	16.6703	12.5108	454.149
	1188.67	15909.1	1341.17	26046.4												1680.54	709.725	471.372	668.641		2022.04	1646.83	2335.79	1861.07		9457.8		1836.43	17413.1		833.574	3762.51				2306.89	1460.98		2991.24		653.874	5816.48	53.7688	149.589		11.023	147.531	12.4371	241.537
	1156.52	2226.48	931.657	1955.58												1329.34	894.128	12882	507.053		1458.52	1886.33	2394.44	4590.67		4620.74		1871.92	1894.25		968.539	3605.16				5542.81	1475.13		3837.5		382.374	2544	611.267	174.032		10.7248	20.6469	8.63956	18.1348
	1373.2	2268.42	1900.76	62378.7												4168.19	594.771	626.623	1601.36		11770.6	13595.4	2043.8	1379.64		1676		1149.58	897.006		1250.65	1806.51				1961.52	1075.37		7339.77		470.269	380.526	91.421	161.942		12.7342	21.0358	17.6264	578.459
	1299.95	1132.62	1835.5	61319.4												1605.37	773.24	1207.78	2067.7		2380.58	1696.53	3088.55	10470		10295.5		1904.88	64869.1		13553.7	1830.25				3953.62	1966.42		3275.05		470.269	592.585	23.0988	71.9231		12.0548	10.5031	17.0212	568.635
	1283.44	12601.2	1963.89	64999												1367.41	1071.62	4541.5	843.52		2135.14	1653.41	2635.22	1379.64		44390.2		1125.72	1087.66		861.898	1090.35				5204.11	1308.43		6859.7		245.855	536.54	91.5529	208		11.9018	116.855	18.2118	602.757
	11489.2	14944.1	1031.54	2280.08												3280.57	1249.33	1173.64	990.191		7489.08	1565.36	3088.55	6629.64		2254.36		1718.64	898.05		448.517	2883.94				1228.19	1248.46		2991.24		419.672	305.916	222.055	197.955		106.543	138.582	9.56581	21.1439
	46197	3209.45	1949.5	53359.2												1407.72	981.854	1245.59	1601.36		1959.5	1696.53	2029.34	796.22		1165.97		1504.44	750.412		2755.95	1842.36				11154.3	2564.73		3155.84		371.12	441.864	513.806	130.823		428.4	29.7623	18.0784	494.818
	5155.44	3734.67	1464.1	26046.4												1223.78	594.771	779.417	794.227		6416.97	2008.4	3452.76	6048.44		9457.8		2069.47	58370.5		439.991	1740.18				2756.33	1985.38		3155.84		304.59	5065.5	399.15	154.017		47.8081	34.6328	13.5771	241.537
	1581.32	2226.48	1663.93	63524.4												1439.66	692.928	1245.59	507.053		7489.08	1501.3	2635.22	26079.5		13147.7		2084.18	58763.4		1924.71	2063.14				1961.52	1460.98		3245.4		487.679	556.374	401.876	63.7902		14.6641	20.6469	15.4302	589.082
	19246	2131.45	1455.05	63524.4												1355.99	1015.87	817.236	507.053		10955.8	2185.99	2635.22	1180.5		29986.1		2632.71	49350			1546.94				18884	1075.37		3251.6		494.595	330.66	29.2957	84.557		178.475	19.7656	13.4932	589.082
	19343.4	2178.29	1062.64	2280.08												1223.78	11002.6	779.417	975.656		14906.5	1523.21	1339.19	12581.7		24291.4		33683.3	48678.3			1521.72				9849.02	10039.6		2017.59		427.913	679.364	196.691	73.0562		179.377	20.2	9.85422	21.1439
	14828.7	1320.45	1341.17	52548.1												1574.19	979.128	16489.4	507.053		1140.93	2440.56	1498.25	15071.2		37669.1		1673.24	16457.9			1586.93				4109.69	9566.51		7694.04		339.681	485.514	687.814	138.95		137.511	12.245	12.4371	487.296
	23224.7	1494.13	1341.17	26046.4												1453.27	1030.29	779.417	507.053		2062.26	3625.68	9393.5	2939.95		35570.4		1149.58	52864.9			1200.38				2166.69	2646.18		6365.08		245.855	404.748	51.4354	61.7048		215.37	13.8556	12.4371	241.537
	22374.3	1557.94	1598.18	5135.37												1199.11	1084.71	669.725	507.053		1091.44	2131.52	3662.84	12964.6		24577		1673.24	3395.6			1862.41				28279	3904.03		4788.84		369.344	131.882	42.5416	49.3291		207.484	14.4472	14.8205	47.622
	37624.3	2203.27	1455.05	57199.5												4168.19	1104.3	42497.9	843.52		2326.01	1822.71	3088.55	18013.8		2249.96		6541.17	65071.5			333.655				2371.01	48237.8		3495.34		586.016	177.725	50.1715	51.8632		348.902	20.4317	13.4932	530.43
	46998.3	1322.81	1381.22	63872.9												1165.89	3021.75	1473.5	1601.36		7489.08	2017.09	2603	1907.34		508.241		1932.21	26833.6			986.3				9931.21	3482.37		6821.22		267.346	351.387	513.806	76.6315		435.831	12.2669	12.8085	592.314
	1191.93	1479.51	2100.07	27519												1310.83	952.523	58516.6	11307.8		6042.18	1822.71	2635.22	5067.93		830		1781.97	30138.4			1856.47				5023.21	48237.8		3455.47		470.269	131.882	165.742	130.241		11.0531	13.72	19.4746	255.193
	11489.2	1557.94	1918.29	1812.67												1410.84	1183.53	1399.79	553.126		7489.08	2116.14	1268.22	3774.28		21587.2		1754.58	20815.2			949.581				2605.46	3904.03		7031.83		345.181	280.797	50.1715	94.8262		106.543	14.4472	17.7889	16.8095
	11331.1	2292.29	2111.58	36474.1												1245.66	969.19	1205.8	316.171		17480.8	1822.71	2346.58	2842.8		13147.7		2201.65	12546.5			1588.79				5869.22	6853.91		49235		319.115	429.658	69.0562	88.1801		105.077	21.2571	19.5814	338.237
	30983.6	1445.2	1999.41	4341.98												4812.21	1100.19	14778.1	573.889		14430	2345.07	2100.83	1902.44		1215.86		1920.78	51852.3			738.629				4847.12	2189.93		6821.22		403.039	393.457	44.5902	69.0247		287.321	13.4019	18.5412	40.2646
	16899.2	1261.45	2619.49	62230.3												1526.32	1004.35	13339.6	487.445		10955.8	2235.6	1723.15	3952.87		2297.77		2201.65	1775.57			1639.9				3915.33	9572.13		5155.32		286.791	491.071	60.8221	78.8434		156.712	11.6979	24.2914	577.082
	44762.6	1476.87	2309.75	47509.5												1407.32	588.677	1846.29	425.254		11770.6	4563.47	2171.81	8426.65		29913.7		2432.87	48205.7			2042.81				2569.12	13256.1		3927.85		724.19	797.577	56.1451	98.6248		415.098	13.6955	21.4191	440.571
	1191.93	1479.51	1723.69	20085.5												14604	1010.96	13634.8	455.127		10955.8	1438	2551.73	2674.34		19072		1602	34831.1			1584.87				2780.46	1469.35		10218.4		227.464	480.086	61.4271	134.896		11.0531	13.72	15.9844	186.259
	1191.93	2080.71	2304.72	1837.13												1605.95	11002.6	1024.67	1768.41		10955.8	3502.09	1837.98	8426.65		3074.6		2115.06	17873.6			2134.25				2517.28	2199.66		3251.6		1189.15	695.614	83.411	115.393		11.0531	19.2951	21.3724	17.0363
	46998.3	904.636	2507.11	61597												1307.63	796.836	12888	434.785		13879.8	3926.73	1549.71	1902.44		22332.7		1981.25	1510.63			1589.31				1603.37	3453.6		2827.57		352.196	241.872	187.271	69.6486		435.831	8.38899	23.2493	571.209
	1191.93	1313.3	2487.27	11701.1												1743.46	1004.35	1410.38	933.641		6042.18	1553.56	2147.53	10565.6		1098.71		2698.95	39420.9			27319.8				9961.29	2778.42		12846.3		1320.4	976.448	54.7616	83.6976		11.0531	12.1787	23.0652	108.508
	48206	1582.6	2230.24	2189.85												1695.64	723.702	1401.77	828.66		13879.8	1158.9	2233.29	1899.44		1168.86		2108.56	46677			1087.28				1603.37	2199.66		8525.64		371.12	280.797	88.5844	89.4556		447.03	14.676	20.6817	20.3072
	41479.7	1447.95	2858.49	35076.9												1555.19	841.854	2181.71	1319.89		2380.58	1133.86	4062.27	3774.28		1462.9		2197.4	29753.2			1824.62				2410.37	1201.98		4788.84		174.375	404.748	57.8303	64.063		384.655	13.4273	26.5077	325.28
	11489.2	1294.87	3479.11	56780												1407.32	1283.9	1106.05	1200.04		16076.8	1787.6	2160.7	3295.86		30231.9		1799.07	3886.04			1798.41				2454.85	2749.34		4875.19		304.59	435.729	88.3989	97.8823		106.543	12.0077	32.2629	526.54
	44293.5	1447.95	2039.75	5187.56												1283.53	11002.6	1401.77	533.17		2874.49	28756.6	2193.78	18608.8		1333.17		13778.5	10962.1			24603.1				1109.94	8252.69		28768.5		312.766	711.925	55.5517	135.962		410.748	13.4273	18.9153	48.1059
	11331.1	3346.16	2081.4	62230.3												1356.55	894.411	752.345	413.332		2380.58	942.147	1766.69	1801.18		1159.26		13778.5	13047.8			1104.81				2600.66	4538.09		4784.38		368.006	402.174	79.122	135.962		105.077	31.0301	19.3015	577.082
	44762.6	1543.54	2473.45	29367												1170.33	11002.6	1448.39	1065.22		7489.08	1595.42	1011.98	18608.8		29200.8		13778.5	39420.9			694.242				9612.76	2952.68		8911.22		812.066	294.644	35.8429	131.625		415.098	14.3137	22.9371	272.33
	46197	1518.09	2487.48	40000.7												1461.57	846.13	771.435	425.254		1719.43	968.857	1634.81	1390.36		966.752		13778.5	32230.3			996.538				3015.64	7296.43		3200.86		369.344	272.355	61.6281	138.677		428.4	14.0778	23.0672	370.94
	43130.2	1886.49	2081.4	26661.6												1707.79	2041.35	12033.6	271.764		7489.08	8514.95	1627.25	18013.8		1905.63		1933.94	1510.63			668.143				2454.85	5636.28		4395.01		195.142	335.236	75.6333	117.24		399.961	17.4941	19.3015	247.242
	41479.7	1227.83	2386.41	2632.36												1210.45	14270.7	1860.17	475.726		1635.5	2032.71	1495.1	29370		886.203		1542.06	35465.9			1065.18				1208.54	1514.82		4676.53		3855.2	131.882	54.7616	65.7047		384.655	11.386	22.1299	24.4108
	3212.83	1253.22	2314.8	37035.1												835.803	898.567	1106.05	336.551		2191.74	1720.67	1573.24	1390.36		975.492		43625.6	9513.89			3200.61				2043.88	11053.3		49235		839.721	359.514	49.9336	98.6248		29.7937	11.6216	21.4659	343.438
	46998.3	1451.74	2487.27	5099.1												1731.52	1005.54	1256.09	203.072		13879.8	1199.95	1481.63	1390.36		27951.1		1311.83	2912.14			932.971				9986.84	2000.22		7031.83		1018.54	5065.5	61.6281	77.375		435.831	13.4624	23.0652	47.2856
	12424.4	2736.62	1783.67	38312.6												1409.81	2281.96	1106.05	933.641		1035.17	8912.18	2193.78	18013.8		1028.67		1094.13	1072.19			996.538				3062.51	1201.98		5067.92		197.938	359.499	57.8303	66.9537		115.215	25.3776	16.5406	355.286
	53576.6	1525.95	1953.07	48311.2												1185.88	1198.5	1120.35	359.882		3513.73	968.857	2939.15	18013.8		897.507		1654.39	1067.02			971.822				2462.59	13256.1		4676.53		436.196	499.377	91.5191	97.9341		496.834	14.1506	18.1115	448.006
	46998.3	2204.02	11998.5	3564.03												1407.32	615.808	1106.05	200.348		6416.97	1582.08	1805.37	1390.36		1905.63		26746.5	935.601			1087.28				9961.29	9218.73		2827.57		160.808	198.116	53.2021	74.3837		435.831	20.4386	111.266	33.0504
	44762.6	1699.13	2607.11	27308.7												1831.73	576.714	1024.67	207.651		3548.37	28756.6	1257.57	3062.74		2584.67		1404.31	1067.77			2419.46				2078.23	2126.62		4676.53		95.2389	272.355	74.9066	80.0438		415.098	15.7566	24.1766	253.243
	47356	2048.99	2487.27	1287.04												4812.21	732.437	771.435	466.877		6042.18	2184.75	1531.46	2456.55		2975.4		1656.2	1184.14			1187.24				1603.37	1525.1		4329.68		213.307	251.871	35.8214	135.962		439.148	19.0009	23.0652	11.9352
	46197	2074.62	2311.74	10730.9												1834.55	596.664	30184.6	406.207		3548.37	1133.86	1798.33	14015.4		1913.92		25172.4	968.134			1060.75				2125.48	7865.86		2827.57		190.352	378.631	67.2925	78.8434		428.4	19.2387	21.4375	99.5115
	2650.38	1580.27	2507.11	32891.3												1002.64	823.05	1242.32	203.072		2198.2	4555.95	1598.22	909.288		64207.3		1865.02	36494.1			1150.7				1229.81			5010.25		2679.09	329.53	88.3213	70.124		24.5779	14.6543	23.2493	305.012
	8510	16792.2	2222.52	37035.1												1743.46	642.479	752.345	992.464		1758.61	1130.4	1377.03	1788.01		1861.31		1865.02	1146.91			2308.94				1229.81	2598.25		63269.8		205.639	393.457	44.8663	57.0229		78.916	155.72	20.6101	343.438
	46998.3	1810.44	2945.97	1021.41												1126.88	1379.31	1236.41	933.641		1677.4	1284.83	1569.45	4795.72		16268.2		25172.4	923.625			9464.42				1461.31	3794.47		63383.3		185.492	953	263.037	47.478		435.831	16.7888	27.3189	9.47184
	17322.1	2048.99	2487.27	42260.9												1605.95	1441.2	13566.2	286.114		2394	1488.33	1946.38	549.292		23067.2		1284.09	1243.79			1087.28					4331.91		5961.28		361.304	756.573	59.6465	75.7532		160.633	19.0009	23.0652	391.899
	2129.16	7561.83	1723.69	11174.8												1303.77	1216.41	1319.69	887.336		1410.89	1144.89	1808.7	1721.13		1644.88		1314.01	1778.7			2419.46				3248.7	3290.66		2473		361.304	429.658	49.9242	186.37		19.7444	70.1234	15.9844	103.628
	3267.77	1629.49	1783.67	4027.72												1707.79	683.273	1419.83	806.21		1590.46	1241.44	1187.94	1934.05		1408.86		1499.68	41488.6			971.822				2981.3	12782.2		3333.4		839.721	5040.44	54.1414	123.665		30.3031	15.1108	16.5406	37.3504
	2254.42	1359	2160.16	42260.9												1130.5	1246.92	1363	213.248		1988.04	1324.93	2899.69	850.062		2022.99		1606.26	41488.6			951.167				4453.31	12782.2		3800.56		197.639	280.797	67.86	152.431		20.906	12.6025	20.0318	391.899
	9627.73	8508.55	2507.11	53298.7												1106.63	1003.42	9535.01	286.114		1404.98	1384.25	1079.3	6108.35		63793.4		18016.6	36494.1							3688.26	1830.73		5066.63		95.2389	378.631	43.6447	119.84		89.2812	78.9026	23.2493	494.256
	2010.14	1889.18	2945.97	37038												1210.45	467.18	1224.61	286.543		1476.64	1260.82	1303.62	909.288		1419.71		1256.91	1245.6							2162.06	4550.19		6582.8		186.594	187.4	55.5517	47.2734		18.6407	17.519	27.3189	343.466
	7338.36	2048.99	2507.11	24603.6												1193.29	732.437	627.353	668.018		3139.86	1205.98	1795.53	1721.13		1124.6		1256.91	29507.4							2524.45	1830.73		10142.3		152.479	337.936	60.9409	89.0378		68.0511	19.0009	23.2493	228.157
	2254.42	2444.05	2093.06	33517.8												1071.26	770.067	627.353	317.499		3437.03	984.857	1076.26	883.854		814.122		1865.02	1095.07							8702.21	2947.53		2452.77		361.304	393.457	76.5074	105.688		20.906	22.6645	19.4097	310.821
	2129.16	3030	2507.11	10497.4												19833.1	538.357	26035.9	383.882		1641.71	1005.13	1363.29	850.062		934.996		1542.06	1243.79							2516.27	3846.56		3934.03		224.654	336.581	53.2021	86.9593		19.7444	28.0982	23.2493	97.3455
	948.707	1641.38	2945.97	1576.51												1695.64	918.291	13934.1	444.55		1602.85	2009.28	1115.14	549.292		1259.32		4258.59	21738.6							2276.06	1668.01		10336.2		269.632	441.864	55.5517	61.9658		8.79767	15.2211	27.3189	14.6195
	2472.87	7561.83	2619.49	11936												1106.63	548.405	13934.1	468.248		2193.81	979.899	1130.45	883.854		927.872		3241.07	7879.33							18371.2	12782.2		6380.71		423.317	329.53	66.2041	97.2772		22.9317	70.1234	24.2914	110.686
	1828.94	1641.38	1618.33	27772.9												1130.5	2182.21	2543.82	6559.35		1601.68	1026.87	2671.8	1575.17		2328.75		1772.61	2621.85							2296.53	3503.94		5054.09		167.996	496.526	311.371	92.9679		16.9604	15.2211	15.0073	257.548
	2066.23	1679.96	16856.2	14000.6												1394.51	903.265	26035.9	1228.24		1845.27	1882.2	1303.62	1857.07		1462.89		23266.2	31603.7							2323.78	2929.47		4187.3		173.09	431.026	60.9409	108.419		19.1609	15.5788	156.313	129.832
	1777.26	2315.41	2825.9	37035.1												1567.95	712.354	26035.9	575.66		1685.39	1824.21	1370.95	6108.35		942.174		65049.4	63168.9							2329.89	3085.39		3933.35		278.166	272.355	57.6135	113.296		16.4811	21.4715	26.2055	343.438
	8594.69	9432.42	1663.87	1021.41												910.712	596.664	26035.9	473.35		1532.78	724.478	1115.14	14029.5		1287.11		64992.6	1562.14							1726.52	12782.2		2600.16		211.096	272.355	132.357	104.951		79.7014	87.4699	15.4297	9.47184
	9891.03	1679.96	1765.78	27003.4												2840.53	548.405	14402.7	3325.59		1051.46	27346.6	1188.6	4795.72		1389.29		1991.67	3113.97							15476.8	4550.19		2550.81		95.2389	501.961	60.9409	99.2015		91.7228	15.5788	16.3747	250.412
	2254.42	2768.93	2201.3	32891.3												1245.66	708.72	599.454	605.664		1433.77	817.672	1491.19	1857.07		736.303		2019.1	5822.67							2981.3	1772.19		2215.38		95.2389	468.296	53.2021	83.3117		20.906	25.6772	20.4133	305.012
	1942.83	1810.44	1537.72	25176.7												1108.12	514.353	890.272	857.407		1579.23	981.915	1237.61	883.854		767.864		1152.01	1766.79							3753.61	1448.26		5471.63		105.462	429.658	55.5517	66.2868		18.0166	16.7888	14.2598	233.471
	9891.03	2193.96	11565.1	44976.3												1567.95	732.437	784.949	816.961		1602.85	27346.6	17606.6	850.062		1389.29		1349.77	9017.93							3179.37	1668.01		2885.94		268.674	294.644	84.4585	151.933		91.7228	20.3453	107.247	417.08
	1942.83	2185.91	2340.87	48311.2												25739.5	918.291	1078.59	581.123		1665.95	1158.96	1825.42	1510.85		16099.2		9366.8	7918.14							1918	1167.82		2298		6722.68	429.658	61.6281	123.493		18.0166	20.2707	21.7077	448.006
	1000.98	2096.05	1697.88	1414.58												26570.5		18326.3	339.846		1988.04	1004.72	1600.5	1000.41				903.518	9017.93							2938.38	4294.15		2893.21		224.654	226.18	113.546	105.688		9.28238	19.4373	15.745	13.1179
	16435.8	1879.59	2358.95	37035.1												19899	1529.86	704.287	515.757		1157.55	1005.13	1745.27	883.854				1313.37	2456.06							3641.38	2573.64		10809.5		186.594	356.824	63.5355	169.531		152.414	17.43	21.8753	343.438
	6165.74	2125.1	1829.14	1449.81												1315.17	7596.57	18296.3	185.752		2394	981.138	1092.48	794.69				14587.4	14803.5							2323.78	1525.45		4336.66		152.479	602.55	54.2521	75.3141		57.1769	19.7067	16.9622	13.4446
	1901.46	1984.25	8927.85	12148.5												2047.41	805.828	1616.78	2004.5		1602.85	1669.45	1257.57	4730.67				1094.91	18238.9							3829.61	2404.61		1042.26		197.938	289.716	84.6211	100.064		17.6329	18.4006	82.7909	112.657
	3390.56	1728.19	1519.93	41524												1982.8	2058.38	1750.8	796.416		1628.94	1198	1600.5	850.062				1285.65	12375.3							4928.61	1888.85		2937.71		361.304	398.919	46.7794	113.296		31.4418	16.0261	14.0948	385.066
	16435.8	5138.43	3023.48	10497.4												533.018	764.5	1069.16	468.248		1433.77	1637.3	2164.78	1507.48				1313.37	9017.93							3244.69	2067.78		4102.61		211.096	515.085	41.8939	73.8487		152.414	47.6504	28.0377	97.3455
	9891.03	10054.4	1882.28	1021.41												2206.69	814.056	1018.01	466.367		6034.66	27346.6	1398.98	1055.06				956.559	16433.3							3533.48	1975.23		4940.49		185.127	349.567	67.679	153.686		91.7228	93.2377	17.455	9.47184
	9891.03	5138.43	36320.3	1735.88												1026.34	1405.52	1285.54	816.961		1586.67		1303.62	9460.98				918.699	50651.6							1918	2096.75		3844.78		361.304	33160.5	70.1933	90.9363		91.7228	47.6504	336.81	16.0974
	1901.46	8384.26	2309.67	5118.85												4011.62	1465.25	1386.26	587.242		2261.04		1671.95	1821.48				1556.63	50651.6							3002.22	12096.3		809.351		208.112	6319.24	35.5286	67.4347		17.6329	77.75	21.4183	47.4688
	16435.8	2234.43	36320.3	1658.22												5918.47	941.318	1142.27	3325.59		2440.25		1079.3	36644.9				1687.67	2006.88							15509.8	2067.78		2942.23		173.09	519.827	60.2285	137.418		152.414	20.7206	336.81	15.3772
	16435.8	11552.4	1635.96	2134.68												2419.52	1221.48	1764.46	3358.31		1385.33		1473.61	33083.5				1517.6	1998.33							1928.28	1994.68		3836.28		236.034	307.791	79.7586	123.315		152.414	107.129	15.1708	19.7956
	1901.46	1738.05	43621.9	2238.22												1287	3922.96	899.393	870.82		1455.49		2238.89	1633.05				11696.9	1487.97							1726.39	1975.23		4940.49		152.479	203.747	89.8732	92.9679		17.6329	16.1175	404.52	20.7558
	2216.24	2109.2	1729.72	2302.05												21572.6	912.438	1233.36	539.882		1571.53		1590.2	2278					1367.98							3942.31	2512.1		4312.12		292.557	280.519	113.546	123.315		20.5519	19.5593	16.0402	21.3476
	2254.42	1774.19	1473.39	2176.25												17430.3	3454.63	13496.9	468.248		2261.04		1639.88	1420.18					1323.86							11132.3	2040.94		55345.1		211.465	512.438	47.6223	97.2772		20.906	16.4526	13.6633	20.181
	8594.69	5450.06	1770.25	1227.98												1608.41	2317.47	1424.76	2004.5		1020.5		1026.43	33083.5					1367.98							2899.72	2573.64		41363		224.654	332.971	104.207	104.951		79.7014	50.5402	16.4161	11.3875
	2010.14	1145.49	4091.62	5748.52												1594.17	567.325	1809.18	534.546		1224.03		2062.8	4537.7					5344.38							1590.19	1923.43		2029.95		185.492	569.238	46.9774	107.113		18.6407	10.6225	37.943	53.3079
	16435.8	17037.7	1709.53	1713.14												1255.7	1047.77	899.393	796.416		17073.1		7702.67	2006.57					5107.77							2162.06	1657.88		1569.34		205.639	289.716	70.7429	123.493		152.414	157.996	15.853	15.8865
	33458.7	1215.8	1701.65	6100.22												1838.68	859.539	27329.9	2004.5		28019.1		1577.72	1796.05					1057.52							2924.13	3435.52		1929.82		317.481	359.873	104.207	110.303		310.273	11.2746	15.7799	56.5693
	17338.4	2206.81	51024.8	1865.54												2480.84	7331.04	892.372	494.684		15291.5		1640.78	818.372					34438.9							1809.29	12096.3		2071.9		197.639	629.174	60.2285	151.933		160.785	20.4645	473.17	17.2998
	29211.3	6318.73	1792.98	1950.08												2544.75	912.438	1386.26	504.631		3140.94		1667.9	1313.24					1367.98							2892.81	1541.39		41363		744.439	522.337	104.207	68.7767		270.886	58.5957	16.6269	18.0837
	1519.16	1540.99	2186.6	2152.49												2146.24	1263.19	36796	264.323		1795.86		1988.13	968.199					1558.46							4054.58	1657.88		2172.71		151.253	1312.47	83.3699	137.418		14.0877	14.2901	20.277	19.9608
	13914.8	1417.09	1525.93	1630.8												1338.33	1111	18296.3	434.991		7678.81		1918.6	1451.83					34438.9							1789.11	5150.94		1400.5		1018.54	476.208	152.742	113.24		129.037	13.1412	14.1505	15.1229
	53746.5	1592.01	1428.33	2214.11												996.464	1445.52	17531.7	264.323		2430.08		1401.72	853.95					2409.51							2329.89	1975.23		2051.57		207.863	247.375	89.8801	136.971		498.409	14.7633	13.2454	20.5321
	46995	1374.44	2358.95	1795.37												1255.7	1213.08	34696.3	691.829		33855.3		1557.92	51896.4					12887							1726.39	2225.58		2452.34		88.5707	279.151	132.634	39.625		435.8	12.7456	21.8753	16.6491
	19220	1448.33	1937.67	15865.4												26570.5	1602.36	976.448	600.683		2109.71		4643.6	1633.05					14897.5							2924.13	3972.34		1885.27		202.239	263.299	52.4879	52.9708		178.233	13.4308	17.9686	147.125
	18119.3	1403.9	2184.08	19306.4												1433.23	15955	1063.62	786.045		9462.39		1969.1	13518.9					1234.03							1915.86	5355.3		1052.67		245.103	368.905	72.5116	90.9363		168.026	13.0188	20.2537	179.034
	20421.1	1985.26	1704.6	1824.73												1191.89	1491.99	1142.27	796.416		2047.51		1901.24	3480.64					1094.95							13252.6	3232.41		2480.08		226.668	436.733	107.709	137.418		189.371	18.41	15.8073	16.9213
	850.243	1663.62	1473.39	1332.18												10689.5	45238.8	1046.12	816.961		18550.1		1131.74	950.15					1114.39							2162.06	1754.18		15765.6		417.48	398.919	152.742	90.9363		7.88458	15.4273	13.6633	12.3538
	54060.3	1149.05	3244.56	1795.37												13579.7	17130.7	896.103	796.416		2294.92		1169.26	6064.86					1245.17							3353.52	2479.41		3133		322.644	6319.24	58.147	90.9363		501.319	10.6555	30.0879	16.6491
	1636.77	1904.91	1590.54	3080.89												7266.14	11563	58537.8	644.507		29238.8		1667.9	4307.87					929.706							2272.78	2512.1		1885.27		244.027	586.941	152.742	107.038		15.1783	17.6648	14.7496	28.5702
	946.507	1493.96	1765.45	1849.67												2014.46	15955	858.81	691.829		26396.4		1501.09	13518.9					1139.54							3602.21	2252.1		3600.21		175.608	557.576	46.2518	104.22		8.77727	13.854	16.3716	17.1526
	54060.3	1500.81	2111.93	2295.67												10960.4	2199.95	1661.23	295.243		5317.92		2017.56	1894.25					1567.12							2937.43	3232.41		2051.57		316.36	1097.67	227.928	108.419		501.319	13.9175	19.5846	21.2885
	24391.6	2272.13	1141.89	1349.71												892.871	1747.59	643.086	581.123		2021.49		1191.14	9430.86					1577.2							5638.44	2597.4		6891.52		187.943	674.308	63.0665	227.095		226.191	21.0702	10.5891	12.5163
	1624.02	1493.96	2091.54	6535.84												5649.87	1306.48	650.155	534.546		2336.2		1801.21	13762.9					1243.86							3670.12	1399.43		45346.7		431.938	332.971	58.2696	159.562		15.0601	13.854	19.3956	60.609
	54060.3	1685.14	31757.9	2299.11												3405.79	1032.8	779.474	2004.5		4815.17		1569.65	13518.9					16612.4							3928.73	2512.1		2287.81		335.926	423.891	104.78	238.598		501.319	15.6269	294.502	21.3204
	7101.17	1589.2	1649.59	3121.5												2014.46	2712.76	25671.5	3358.31		2440.81		2117.27	8586.69					1387.86							4224.75	2317.37		2483.73		340.544	386.258	131.811	165.55		65.8515	14.7372	15.2972	28.9467
	1624.02	1429.06	21561.4	33580.6												981.022	1921	1036.79	2004.5		12931.5		1191.14	1371.7					1223.56							2626.51	1657.88		5177.56		202.239	270.239	84.9264	208.196		15.0601	13.2521	199.946	311.404
	5917.17	1904.91	1377.73	29602.6												3318.15	61480	1084.08	691.829		3598.46		710.822	2404.83					926.658							3271.73	4107.14		10531.4		162.743	195.676	125.462	143.688		54.8719	17.6648	12.7762	274.514
	8678.3	1613.55	2865.17	33119.6												1304.87	48776.5	807.686	266.873		8867.27		957.441	1240.04					8638.56							3271.73	2793.16		2922.7		540.948	227.029	349.542	240.417		80.4768	14.963	26.5696	307.129
	4638.44	1678.22	1279.38	5621.45												10035	1343.64	1001.02	449.515		2851.9		1325.66	3318.06					1046.26							5237.73	1754.18		3700.49		401.017	288.087	283.927	322.105		43.0137	15.5627	11.8641	52.1295
	16063.7	1387.75	2213.57	6271.19												2366.82	1050.5	12407.6	3325.59		4815.17		1691.2	1796.05					1171.19							4479	12096.3		24164.3		254.412	265.223	2491.4	226.655		148.964	12.869	20.5272	58.1548
	6590	1678.22	3244.56	14140.3												2014.46	5444.56	14794.5	401.793		2340.77		702.872	12355.4					816.299							2807.72	2512.1		4255.76		449.558	549.163	57.0295	237.745		61.1112	15.5627	30.0879	131.128
	54060.3	1422.19	4134.79	2946.07												1102.37	1317.37	1089.38	3358.31		2668.54		1539.34	6804.56					1800.43							6728	2793.16		4119.69		288.548	237.572	87.3502	136.384		501.319	13.1884	38.3433	27.3199
	5866.48	1403.9	2854.2	38966.8												8263.22	14248.5	574.589	411.704		2430.08		1279.94	7988.57					1072.17							9697.26	3996.96		4087.66		256.474	311.204	349.542	111.142		54.4018	13.0188	26.4679	361.352
	46995	1415.81	4810.9	9433.88												7266.14	2541.63	940.24	356.652		9640.83		1097.11	14518.5					775.034							9697.26	1319.76		3584.67		376.118	270.239	227.928	150.015		435.8	13.1293	44.6131	87.4834
	3376.76	1888.39	2631.05	11087.3												2366.82	1058.36	672.881	294.881		19218.3		1355.18	41957.8					1709.17							9853.86	1564.15		3969.01		519.428	640.073	132.634	94.3201		31.3138	17.5117	24.3986	102.816
	20421.1	956.013	3010.39	33119.6												2135.62	60591.5	1036.79	386.416		9304.81		1170.37	1404.4					2537.54							13286.5	2313.42		3877.11		402.748	265.223	46.7979	186.211		189.371	8.86542	27.9163	307.129
	5866.48	2780.67	4221.81	1047.58												2014.46	1384.54	649.801	433.038		1764.29		1355.18	2668.2					1530.46							6623.31	2317.37		10531.4		245.103	164.485	58.2696	226.655		54.4018	25.786	39.1502	9.71452
	1624.02	1821.31	39913.6	64994.1												998.83	1460.17	745.345	450.511		1313.42		702.872	914.846					1813.15							2532.95	2846.54		2053.18		351.536	1153.73	118.554	277.584		15.0601	16.8896	370.132	602.712
	1240.73	1500.81	1217.51	1640.65												2366.82	1353.16	574.589	231.89		1476.49		1135.5	2680.26					1465.55							3570.81	1754.18		3288.69		245.103	619.617	65.8369	240.03		11.5057	13.9175	11.2904	15.2143
	1834.24	1551.01	2316.67	42760.4												2014.46	1348.5	25671.5	575.442		1969.13		1522.52	1360.44					1670.08							2926.48	2252.1		2307.16		376.118	504.64	50.1208	158.295		17.0095	14.383	21.4832	396.532
	1320.35	1579.14	2101.26	6271.19												8452.2	1348.5	779.514	205.811		1511.37		1339.42	24222.9					1991.26							2390.36	2512.1		24996		383.241	289.716	218.463	157.286		12.2441	14.6438	19.4857	58.1548
	1534.36	1802.89	4652.73	22251.5												2366.82	1154.45	779.514	394.578		1450.61		1168.98	9295.22					2113.99							3116.55	1672.43		3877.11		206.617	1153.73	118.554	226.655		14.2286	16.7188	43.1463	206.346
		1630.02	13329.2	10493.3												6023.91	2738.57	955.189	411.704		1421.82		816.502	1851.48					1813.15							7650.54	1762.29		4086.39		296.599	195.676	87.3502	247.878			15.1157	123.606	97.3082
	12478	1375.33	39868.7	13382.1												3318.15	1518.11	1001.02	33233.6		1732.59		1029.53	9295.22					1977.36							5332.3	1926.81		3877.11		377.112	542.946	83.3699	129.507		115.713	12.7539	369.716	124.097
	3369.95	1383.7	1978.55	28572.4												947.226	1166.51	649.801	360.947		1741.58		1085.11	15568.7					1286.39							2274.07	1578.42		4119.69		180.778	441.883	79.9294	154.56		31.2507	12.8315	18.3478	264.962
	23438.8	2776.55	4652.73	5293.6												7624.33	1217.22	649.801	393.15		1635.59		1940.05	10350.9					1800.49							2474.92	3128.34		4255.76		328.256	385.581	70.1933	313.592		217.355	25.7479	43.1463	49.0893
	15228.8	1256.47	4416.2	7873.31												3318.15	1294.76	2170.9	436.158		1847.87		1135.5	15568.7					1591.14							7830.42	8685.92		4119.69		377.112	335.656	108.862	234.837		141.221	11.6516	40.9529	73.0118
	35658.3	1414.07	5657.52	63485.1												3098.13	63658.5	1945.2	294.881		813.106		740.718	15568.7					7692.89							3018.14	3256.47		21021.4		224.353	807.417	50.5836	193.565		330.671	13.1132	52.4641	588.719
	3216.16	1363.24	1117.33	2557.63												884.077	1255.77	714.377	349.912		1754.85		1318.98	12804.2					7692.89							2566.69	2067.78		3288.69		373.865	801.669	42.0258	247.878		29.8245	12.6417	10.3614	23.7177
	3211.38	1472.92	2202.63	13533												3612.99	1523.52	1925.85	461.356		1196.39		1355.18	2243.78					1510.26							2808.5	3314.93		3877.11		186.193		73.0825	109.26		29.7802	13.6589	20.4257	125.496
	1876.72	1590.15	13551.8	30851												3612.99	2098.47	1099.91	436.158		859.205		1664.2	4169.05					1995.22							1416.96	9964.86		2558.1		177.575	371.367	138.993	102.653		17.4034	14.7459	125.67	286.092
	1971.04	1566.4	2823.85	2557.63												3318.15	1151.71	959.266	260.491		1579.3		1539.87	1124.92					1459.75							2274.07	1772.38		5813.69		180.778	252.44	144.815	125.079		18.2781	14.5258	26.1865	23.7177
	27739.4	1631.62	4260.8	1301.83												680.597	43579.9	1393.82	241.886		1512.22		1135.5	1511.86					1130.69							2665.88	1794.56		4255.76		222.173	535.154	144.815	208.196		257.237	15.1305	39.5118	12.0723
	2168.5	1344.53	1423.62	22251.5												845.87	1011.49	1206.73	301.94		1579.3		1355.18	1258.63					2670.29							2563.44	2226.43		3036.48		189.265	404.298	104.023	165.796		20.1092	12.4683	13.2017	206.346
	2494.12	1383.7	2084.14	5621.45												6023.91	6184.47	1145.09	541.282		1115.01		1691.2	9295.22					1977.36							1713.2	3139.45		21021.4		246.902	382.788	110.713	183.748		23.1288	12.8315	19.3269	52.1295
	12799.2	1370.46	3064.55	13236.3												6225.94	1122.23	925.293	393.15		1553.68		1042.7	11307.8												1979.14	2535.42		4255.76		340.544	354.779	53.9671	153.886		118.691	12.7087	28.4186	122.745
	12923.5	1400.41	1915.2	1245.68												10408	1191.17	17081.1	10767.3		1355.29			11307.8												5781.21	1971.69		3877.11		148.595	523.997	110.713	125.652		119.844	12.9865	17.7603	11.5516
	12659.7	2449.32	4070.27	7873.31												2208.39	1202.39	450.679	470.33		1546.41			9295.22												1893.29	2041.99		4892.15		273.517	388.916	110.713	125.079		117.397	22.7134	37.7449	73.0118
	2311	1631.62	13329.2	9261.36												1485.22	1120.36	925.293	301.94		1301.52			1258.63												2202.71	3556.56		4180.44		609.864	463.029	53.9671	125.652		21.4307	15.1305	123.606	85.8837
	15840.3	2736.78	1793.3	1146.46												10344.8	1108.6	1232.12	21650.5		1514.74			2680.26												2602.48	23751.4		3493.95		210.764	354.504	225.958	300.054		146.892	25.379	16.6298	10.6315
	2043.04	22963.7	10267.5	33119.6												12268.1	1169.36	1232.12	301.94		1717.1			1610.16												23566.5	1772.38		2762.42		177.575	203.493	91.7978	125.079		18.9458	212.95	95.2138	307.129
	21644.9	2202.66	7286.04	1300.98												4419.1	7605.53	1360.4	234.404		1741.58			9295.22												12685.7	2938.5		3398.28		234.694	224.253	88.6163	94.3201		200.72	20.426	67.5658	12.0645
	11184.5	14993.6	2823.85	37702.8												4554.29	17560.3	12381.7	335.921		1046.94			1055.98												4309.46	1457.15		3247.76		431.938	139.638	184.077	94.3201		103.718	139.041	26.1865	349.63
	2044.94	1329.81	13463.8	61353.1												11071.5	25628.4	860.031	324.307		777.765			2243.78												21478.5	2037.6		4415.02		288.875	623.229	77.3553	231.232		18.9634	12.3318	124.854	568.947
	5549.54	3135.91	2082.87	10534.7												1753.54	1333.61	7260.17	264.907		1288.62			5354.15												3051.22	2992.59		2896.16		288.548	1440.74	129.797	794.451		51.4627	29.0803	19.3151	97.6919
	8625.5	1631.62	4810.9	64982.9												2919.69	7605.53	1925.85	433.038		1595.9			9295.22												3006.45	579.269		4088.83		205.574	552.893	238.595	446.488		79.9871	15.1305	44.6131	602.608
	12799.2	1566.4	13329.2	1186.81												5960.58	1385.64	902.791	33233.6		56225.7			837.773												2834.95	2189.49		3868.68		182.961	460.904	141.609	566.792		118.691	14.5258	123.606	11.0057
	4942.93	1375.33	2101.26	64392.8												11795.6	1265.9	1757.75	394.578		5879			20658.5												3403.22	630.502		3638.96		540.948	171.285	138.993	548.688		45.8374	12.7539	19.4857	597.136
	12350	2736.78	1793.3	13032.4												1922.67	1371.24	441.444	393.15		2107.41			19617.8												2933.33	2189.49		3314.19		376.118	669.185	50.5836	3965.27		114.526	25.379	16.6298	120.853
	7171.33	1630.02	7286.04	35216.3												3323.27	1217.54	1021.98	263.713		1748.01			12514												7539.97	1526.67		3638.96		540.948	537.525	66.9881	430.928		66.5021	15.1157	67.5658	326.573
	2007.5	1908.22	13329.2	1385.92												3177.82	1374.48	544.775	286.661		10480			1546.81												3296.4	1644.1		7216.77		209.129	957.461	66.3665	514.288		18.6162	17.6956	123.606	12.8521
	2311	1942.02	1423.62	37702.8												1925.58	1235.5	544.775	519.724		6461.34			15732.2												2273.42	1793.73		3314.19		431.938	649.785	66.3665	676.103		21.4307	18.009	13.2017	349.63
	12799.2	1699.57	4810.9	5621.45												7614.65	1678.43	680.575	429.413		2392.6			1356.32												3270.27	3059.61		4972.72		132.1	285.358	75.8164	985.957		118.691	15.7607	44.6131	52.1295
	3174.83	1825.47	3944.6													4419.1	596.701	857.381	44973		5641.89			2192.36												3296.4	2083.31		3638.96		125.542	188.44	72.4871	495.655		29.4413	16.9282	36.5796
	1358.24	1650.89	3510.34	829.594												2001.19	1435.1	7523.04	313.853		1943.81			3936.55												2319.07	2083.31		3314.19		132.617	670.358	138.993	1002.7		12.5954	15.3092	32.5525	7.6931
	50008.1	1460.29	3732.36	481.75												1110.47	1547.69	680.575	500.056		56225.7			1282.32												2513.23	1214.26		13280.8		202.239	412.226	162.97	384.709		463.742	13.5418	34.6114	4.46743
	760.046	1558.25	1229.53	741.893												2176.25	1150.49	927.473	470.33		21104.1			1509.37												5727.43	1259.92		3247.76		767.593	629.517	61.1794	676.103		7.04815	14.4501	11.4019	6.87982
	15606.1	1103.09	2202.63	731.353												8371.32	27622.7	278.26	541.282		57850.8			1506.18												2920.73	2573.91		3247.76		431.938	537.525	225.958	615.263		144.72	10.2293	20.4257	6.78208
	63451.5	1632.98	8276.04	1677.93												62226.7	1996.12	1232.12	311.189		2492.19			1652.04												3231.9	3831.4		2817.61		273.571	592.351	53.9671	484.228		588.407	15.1432	76.7464	15.56
	1372.17	1712.08	10267.5	17563.8												1701.12	7605.53	1021.98	505.2		4443.45			1001.2												1436.71	8746.97		3638.96		373.865	270.327	61.1794	866.078		12.7246	15.8766	95.2138	162.875
	51567.4	1807.82	2082.87	751.296												2305.46	1692.68	1021.98	1012.08		2425.04			1356.83												2462.54	23751.4		8534.19		377.112	357.275	75.8164	408.19		478.201	16.7645	19.3151	6.96701
	1372.17	1721.12	1964.02	751.296												947.715	1023.57	951.203	375.041		10594.4			1178.22												1414.75	1214.26		2096.31		540.948	369.035	53.9671	495.579		12.7246	15.9606	18.213	6.96701
	51567.4	11881.9	1793.3	640.625												2107.37	1231.26	703.701	272.577		1943.81			1509.37												3544.03	1793.73		4006.41		767.593	306.479	95.2364	455.776		478.201	110.185	16.6298	5.94073
	1372.17	1987.4	13463.8	7335.16												1316.17	1119.31	944.896	432.934		46934.5			1282.32												1729.68	2050.88		2203.38		132.617	374.441	141.609	481.714		12.7246	18.4298	124.854	68.0213
	39304.9	1246.08	10267.5	829.594												2558.66	4685.26	1925.85	263.713		3492.91			10856.8												2273.42	1697.81		34576.2		314.322	374.518	47.4062	586.648		364.487	11.5553	95.2138	7.6931
	1733.66	1754.92	2004.1	16344.6												2511.43	4685.26	406.726	360.947		21492.7			1323.36												2273.42	4625.19		6232.51		296.599	485.142	42.0258	985.957		16.0768	16.274	18.5847	151.569
	42441.7	1739.05	6238.41	13819.7												8725.57	829.861	1021.98	461.21		2668.28			1282.32												2997.36	4799.1		2209.15		296.599	553.009	110.713	641.769		393.576	16.1268	57.8509	128.155
	12627.7	1709.33	1793.3	739.189												2176.25	1139.52	1266.15	393.15		3492.91			1228.56												7564.39	1186.76		2053.08		377.112	270.327	138.993	430.328		117.101	15.8512	16.6298	6.85475
	64782.5	2921.02	1096.15	15652.2												4419.1	12999.2	1248.11	313.784		1943.81			1652.04												7127.23	3783.54		4442.77		373.865	488.932	138.993	495.579		600.749	27.0876	10.1649	145.148
	17622.1	2023.87	2082.87	9365.16												3323.27	830	1545.98	470.33		2628.34			5779.58												4467.42	4026.96		37100.4		132.1	649.785	60.0224	374.163		163.415	18.768	19.3151	86.8462
	49076.1	1987.4	2371.32	13819.7												1598.34	353.125	1612.3			6360			1333.1												4467.42	10640		11084.9		540.948	292.939	75.8164	464.798		455.099	18.4298	21.99	128.155
	20645.3	1537.66	9304.44	7664.76												3323.27	1801.02	1219.03	2421.25		3511.38			1123.17												1729.68	7022.83		7457.58		373.865	373.22	75.8164	481.714		191.451	14.2593	86.2832	71.0778
	11446.2	2023.87	39868.7	3277.57												3835.47	7819.7	808.283	1742.32		46934.5			11135.8												1973.82	3016.08		2608.58		432.554	306.479	42.0258	384.709		106.144	18.768	369.716	30.394
	50273.4	1725.04	1673.58	22299.6												1834.76	3349.23	1180.62	2421.25		2246.76			9286.88												7764.38	10692.4		2209.15		132.617	1190.23	59.8495	615.263		466.202	15.9968	15.5196	206.791
	3487.55	1261.99	39868.7	15466.4												17394.5	1595.74	1878.7	21379.2		2722.82			1506.18												1598.65	2557.32		1653.04		145.591	567.085	64.1106	455.776		32.3412	11.7029	369.716	143.425
	1937.65	2430.99		739.189												6410.4	7931.64	1566.65	1726.81		2879.22			1447.41												3373.36	2261.08		2179.95		376.118	552.893	27.5487	1055.78		17.9685	22.5434		6.85475
	52208.8	1985.95	65251.3	15848.5													6774.65	1167.61	1970.68		2456.1			1282.32												3731.24	3063.11		2472.01		344.583	317.202	20.2919	465.38		484.15	18.4164	605.097	146.968
	50273.4	981.734	19275.9	16344.6												12833.3	955.878	1545.98	1595.97		1912.67			1070.11												2492.56	7393.9		6433.87		540.948	560.062	25.2234	382.731		466.202	9.10394	178.752	151.569
	20482.3	1987.4	65346.5	8475												1462.52	1595.74	1634.03	1031.29		1645.72			9286.88												5819.13	2399.54		3981.93		136.035	357.275	66.4095	615.263		189.939	18.4298	605.979	78.5915
	11994.3	2023.87	2060.88	22299.6												1501	706.443	1114.89	31980.5		1650.13			1282.32												3163.76	1534.96		35949.1		177.575	535.085	55.7954	756.487		111.227	18.768	19.1112	206.791
	43859.5	981.734	26277	739.189												1282.15	1170.73	1576	1209.52		1775.07			977.158												3491.23	9647.26		2156.05		376.118	393.549	51.5942	208.75		406.723	9.10394	243.675	6.85475
	9706.14	2921.02	64559	13360.2												1519.29	727.75	1401.71	6848		1423.71			22780.4												4077.67	2798.17		4092.8		619.737	957.461	16.7595	548.688		90.0082	27.0876	598.677	123.894
	24054.7	1943.17	62535.9	7664.76												1613.93	7994.47	1545.98	10971.7		1423.71			1080.23												5062.97	2798.17		4092.8		192.725	325.387	19.6755	866.078		223.067	18.0197	579.916	71.0778
	43049.4	1394.94	4205.46	739.189												1593.22	1275.36	1634.03	2299.32		2030.76			20661.8												5041.66	1534.96		7457.58		214.04	542.112	55.7954	537.196		399.211	12.9357	38.9986	6.85475
	2205.13	1779.94	11548.1	8437.27												1212.58	1343.23	9654.5	2299.32		1350.5			1278.42												4513.28	2644.73		5464.08		550.96	748.212	32.0516	621.614		20.4489	16.5059	107.09	78.2416
	24233.3	2023.87	20706	15466.4												1905.12		1545.98	1900.27		3755.32			9810.61												3828.65	7393.9		2053.08		136.558	1117.62	36.7653	408.19		224.723	18.768	192.014	143.425
	717.81	2680.64	20706	22299.6												1164.65			13509.1		1423.54			1358.47												2182.38	1405.95		2308.96		203.355	874.126	19.0791	621.614		6.65648	24.8584	192.014	206.791
	50281.6	2179.35	26750.9	739.189												1561.66			7368.79		1991.06			8827.38												4478.15	2782.17		4006.41		1773.38	407.69	56.3539	682.453		466.278	20.2098	248.07	6.85475
	24115.9	1790.76	1791.32	17662.9												1693.77			14382.5		1350.5			1377.31												3731.24	1534.96		6433.87		360.389	537.692	36.3227	854.669		223.635	16.6063	16.6115	163.794
	16754.3	2394.92	2144.38	1486.88												1790.73			1391.36		1645.72			1244.48												5780.02	2782.17		11084.9		179.725	1197.99	37.9801	271.475		155.369	22.2089	19.8856	13.7883
	1544.82	2337.14	1528.5	4099.28												1068.62			1547		1833.24			2364.52												3355.72	63331.9		5716.03		106.32	557.704	42.1483	495.579		14.3256	21.6731	14.1743	38.0139
	5149.33	965.361	3390.91	6626.57												2843.05			1437.86		1674.89			1278.42												4478.15	6505		2152.92		188.94	744.121	57.4348	495.579		47.7515	8.95211	31.445	61.4504
	31062.9	1496.44	2028.85	10774.7												1737.24			1769.92		2116.98			1316.39												3731.24	2860.66		2152.92		376.673	588.773	42.2382	433.015		288.056	13.877	18.8142	99.917
	1344.32	1698	2060.88	9617.89												1271.97			984.594		2076.03			1358.47												3010.79	3206.63		3074.19		204.636	713.265	27.5809	495.579		12.4663	15.7461	19.1112	89.1898
	38825.9	843.435	16989	951.167												1998.05			1255.21		1750.49			8827.38												4949.27	1172.53		3301.31		171.441	666.589	148.388	621.614		360.045	7.82145	157.544	8.82048
	1344.32	1473.28	4552.28	12794.7												1611.67			1657.59		1757.26			1344.54												7935.8	1816.28		2001.44		207.393	594.619	55.7954	682.453		12.4663	13.6622	42.2148	118.65
	1344.32	870.331	65280.4	3353.63												1905.12			1388.73		1925.4			22350.5												6694.82	1172.53		2955.22		207.393	537.692	47.5227	1300.83		12.4663	8.07087	605.367	31.0993
	35672.3	1487.16	1972.6	13823.3												1547.36			2500.93		1427.11			1181.45												4119.94	1762.13		1960.28		131.062	419.967	43.1414	433.015		330.801	13.7909	18.2926	128.188
	43695.7	3832.62	2415.8	11580.1												1446.83			1481.9		1706.74			1143.56												3771.5	3134.82		23567.2		390.531	430.808	22.2655	448.076		405.205	35.5412	22.4025	107.386
	9706.14	1445.85	6923.26	17662.9												2428.89			1112.66		1297.92			974.773												2926	2216.18		2372.42		222.093	505.727	25.3906	425.795		90.0082	13.4078	64.2017	163.794
	57719.2	12366.4	6260	11655.1												8121.13			4759.85		12524			1160.97												4733.41	3808.29		6440.27		136.558	572.757	51.5942	446.488		535.249	114.678	58.051	108.082
	2719.84	2243.47	1746.71	12998.4												1423.83			1214		9115.03			11060.9												4078.92	2737.95		2136.29		163.696	520.247	37.9801	382.731		25.222	20.8044	16.1978	120.538
	9706.14	1394.93	4089.48	1018.83												1493.4			1890.6		12524			38415.4												4593.89	2315.32		3054.61		164.292	531.29	39.8518	541.169		90.0082	12.9357	37.9231	9.44798
	1378.64	1064.67	4668.23	1486.88												2455.11			1203.54		1563.94			22350.5												4290.6	2860.66		2626.83		391.715	198.718	18.178	353.249		12.7846	9.87299	43.2901	13.7883
	9706.14	4501.16	2060.88	21570.1												2515.81			1743.19		1457.88			1373.81												3180.94	4728.96		3074.19		221.65	874.126	29.5701	348.306		90.0082	41.7408	19.1112	200.026
	49037.2	1068.85	1485.41	28969												2314.15			1483.92		10808			974.773												2823.32	2800.05		5058.78		166.007	449.084	22.2655	637.569		454.739	9.91184	13.7747	268.639
	8247.59	1198.83	3339.12	12998.4												2515.81			1752.99		1225.49			1313.94												7279.6	3028.49		1892.53		111.065	333.048	25.3906	667.229		76.4826	11.1172	30.9648	120.538
	60225.8	1355.4	3704.37	2745.09												1771.81			1595.07		872.849			1083.99												4069.54	2512.34		1951.72		341.925	572.757	29.5701	545.579		558.494	12.5691	34.3519	25.4561
	17090.3	1078.49	5966	13606.7												4464.2			1370.34		1016.11			1143.56												3885.04	2033.68		10805.3		391.715	920.799	57.4348	466.219		158.484	10.0012	55.3247	126.18
	5788.72	2243.47	13127.6	17055.6												1737.07			1200.43		1353.53			1373.81												3421.79	2152.39		2626.83		174.623	557.704	15.9516	377.545		53.6807	20.8044	121.737	158.162
	5250	855.74	13343.2	6626.57												1592.56			14061.3		656.319			1083.99												4077.67	1762.13		3597.44		206.651	620.527	47.0032	570.355		48.685	7.93556	123.735	61.4504
	1354.13	1796.8	17349.5	28969												1154.03			19366.6		1936.31			1278.42												3365.88	2860.66		2359.22		384.245	407.69	38.5474	677.635		12.5573	16.6624	160.888	268.639
	2602.31	2348.63	3764	6238.25												43314.1			14814.6		21723.6			601.321												3219.21	33564.1		2066.22		119.933	438.187	63.9982	1093.47		24.1321	21.7796	34.9048	57.8494
	33911.9	1355.4	3107.82	28969												1663.72			1887.82		781.153			1119.9												3365.88	2860.66		6047.72		236.234	443.535	57.0701	733.086		314.477	12.5691	28.8198	268.639
	1318.27	1739.37	5675.83	20670.6												7764.39			8083.2		6895.52			1311.19												4119.94	1762.13		2330.56		111.065	255.289	59.4241	579.848		12.2247	16.1297	52.6339	191.685
	8247.59	1473.28	41766.4	10180												1554.91			876.582		656.319			673.235												9911.64	2860.66		5342.65		376.673	542.112	38.5474	1091.9		76.4826	13.6622	387.313	94.4025
	11077.8	2348.63	56548.9	20368.1												4249.68			6791.2		1482.28			1263.09												9911.64	3134.82		6784.07		219.781	2499.19	47.1983	449.107		102.728	21.7796	524.397	188.88
	43030.7	1345	2766.39	3353.63												1946			1619.9		790.64			601.321												6306.73	1416.33				174.623	262.576	43.968	1011.98		399.038	12.4726	25.6537	31.0993
	16191	1225.65	2226.63	9522.06												1706.57			1530.22		13878.3			1890.88												2528.84	54462.1		2077.8		118.921	446.956	58.2852	383.551		150.145	11.3659	20.6483	88.3012
	9451.37	1405.35	4487.89	18548.8												2489.04			2863.79		1952.88			1311.19												7249.4	54462.1		2405.96		223.921	436.504	49.6297	509.465		87.6457	13.0323	41.6177	172.009
	1823.55	870.331	8364.09	896.972												1690.38			65335.3		1170.82															3942.99	2380.64		2251.08		458.572	211.566	53.9177	362.589		16.9104	8.07087	77.563	8.31792
	5116	2302.76	5459.17	796.447												1782.29			25271.3		1411.23															4865.8	2302.8		3309.07		331.943	376.919	33.9613	896.014		47.4424	21.3543	50.6247	7.38571
	5520	1064.67	1348.22	10112.5												1981.84			18378.1		1418.09															6238.66	5825.24		4238.55		328.77	483.681	220.954	334.138		51.1888	9.87299	12.5025	93.7768
	8929.61	667.283	7985.42	522.809												899.166			17124.1		1606.61															6238.66	6385.76		2470.68		588.663	355.414	75.9149	485.587		82.8072	6.18794	74.0514	4.84818
	8792.37	2826.49	1568.17	577.664												2716			2195.01		1170.82															4797.75	3266.95		4321.14		234.349	3484.97	32.0578	541.169		81.5345	26.211	14.5422	5.35687
	4700.25	1098.81	2499.02	1694.52												1153.79			2112.05		1233.1															3731.63	3266.95		2951.46		453.25	331.994	49.9994	326.116		43.5869	10.1896	23.1743	15.7138
	4700.25	5805.22	3965.45	1462.16												1538.55			17666.6		1593.76															4947.26	2421.12		3856.18		220.695	1117.62	73.1294	602.911		43.5869	53.8337	36.773	13.5591
	8929.61	913.793	2333.89	1561.59												4754.51			17666.6		1413.01															9193.88	1983.95		1728.16		159.741	186.209	58.2852	498.985		82.8072	8.4739	21.6429	14.4811
	8792.37	833.423	1838.16	16333.3												4129.01			5810.97		1093.5															3191.29	3242.28		3796.89		223.921	502.467	47.9515	707.174		81.5345	7.72861	17.0459	151.464
	5962.6	5420.36	2873.98	896.972												3476.55			17124.1		9709.7															9193.88	2680.26		2787.63		220.695	446.956	32.6472	507.648		55.2932	50.2648	26.6514	8.31792
	3968.1	21096.8	3146.52	1160.04												3039.36			3829.13		1031.43															1992.64	37579.7		2582.33		203.604	3128	69.0523	904.449		36.7975	195.638	29.1787	10.7574
	5900.79	1046.23	2231.39	20813.9												2483.39			1826.51		29792.8															24599	28433.1		3390.54		226.85	250.017	29.2742	707.174		54.72	9.70205	20.6924	193.014
	4374.83	2551.56	2433.52	4787.44												3208.89			8717.94		10827.2															4661.45	3242.28		2166.97		259.108	298.592	41.4836	548.248		40.5693	23.6614	22.5669	44.3955
	8929.61	2028.6	2600.49	920.667												1530.95			6236.33		938.097															1302.5	5825.24		3216.68		249.327	503.708	54.5827	555.267		82.8072	18.8119	24.1152	8.53765
	8391.77	330.61	15391.2	8325.89												3476.55			3549.42		718.521															11678.9	5825.24		2064.45		453.25	791.436	19.4167	541.169		77.8197	3.06585	142.728	77.2088
	8031.67	1170.39	2013.08	738.621												2568.83			16352.3		1233.1															3675.93	2380.64		13502.2		159.741	422.939	41.5734	623.043		74.4803	10.8534	18.668	6.84947
	3746.15	39876.1	2611.13	15583.2												2433.23			1892.57		1031.43															3721.3	37579.7		4238.55		249.327	362.712	32.0612	1201.7		34.7393	369.785	24.2139	144.508
	5112	1497.85	20750.6	22422												1975.76			1487.21		5583.46															65376	2225.79		4223.92		380.097	494.316	220.954	733.086		47.4053	13.89	192.427	207.926
	7381.66	5304.65	24522.9	669.78												1320.04			1969.7		8128.73															2165	1758.22		2140.26		453.25	312.656	77.9051	1176.55		68.4526	49.1918	227.409	6.21109
	16321.1	1214.64	4271.53	23212.3												2024.64			1743.81		1043.2															34720	3242.28		2236.89		159.741	423.155	35.8865	579.848		151.351	11.2638	39.6113	215.256
	44711.3	5357.9	2361.87	10499.3												2643.08			1969.7		1031.43															3202.28	5825.24		4238.55		220.695	401.975	35.8865	579.848		414.623	49.6855	21.9024	97.3632
	4153.29	10241.5	1834.64	6690												2813.85			1969.7																	2375.06	5825.24		2236.89		220.695	698.198	32.0578	496.438		38.5148	94.9733	17.0133	62.0386
	1214.92	1631.25	2433.52	1687.07												3334.85			1844.25																	24556.3	2117.33		2187.83		453.25	455.205	24.4031	299.866		11.2663	15.1271	22.5669	15.6448
	1470.43	2942.67	4681.01	22135.1												2535.06			1308.57																	1882.7	4026.49		3740.97		259.108	295.514	125.297	465.962		13.6358	27.2883	43.4086	205.266
	9100.26	913.793	5554.53	34618.9												10395.4			21498.8																	2714.69	5913.85		2632.03		324.484	638.932	16.2559	685.617		84.3897	8.4739	51.509	321.033
	37766.4	4498.6	4772.43	16333.3												1513.11			1308.57																	3675.93	7140.83		3796.89		234.349	384.048	48.1685	700.583		350.22	41.717	44.2563	151.464
	1296.4	2687.62	1838.16	6440.15												2642.49			1620.38																	7352.91	6850.29		3216.68		259.328	310.822	32.0578	430.895		12.0219	24.9232	17.0459	59.7216
	18999.5	6193.72	1671.08	34618.9												1780.14			1464.33																	24556.3	1601.87		1576.3		259.108	596.205	35.8865	733.086		176.189	57.4364	15.4965	321.033
	1996.46	1154.62	2535.34	522.809												3178.08			1363.32																	31969	2330.57		3796.89		229.716	503.708	47.9515	541.169		18.5138	10.7072	23.5111	4.84818
	29543.6	23265.2	1405.86	15583.2												3505.29			9094.19																	2425.75	2363.32		3730.33		159.741	503.708	68.5332	726.557		273.968	215.746	13.037	144.508
	1746.08	1668.18	3578.33	1239.02												12174.3			3679.7																	1992.64	20068.7		2334.35		259.108	503.708	112.822	316.833		16.1919	15.4696	33.183	11.4898
	5875.44	1800.04	3504.19	599.61												2531.87			1428.31																	1868.84	1353.15		2187.83		588.663	359.145	57.667	334.138		54.4849	16.6924	32.4955	5.56039
	918.319	913.793	4595.34	8000.07												2329.83			2155.92																	4534.97	1304.79		4238.55		239.378	494.316	52.328	453.889		8.51588	8.4739	42.6141	74.1873
	45256	8987.87	2468.9	3983.15												2526			18704.5																	8574.7	7140.83		2462.21		250.865	265.224	53.9723	672.361		419.674	83.3475	22.8949	36.937
	29566.1	1358.42	2225.93	3449.2												2329.83			1358.51																	3071.63	2197.76		3796.89		159.741	629.135	70.3454	511.45		274.176	12.5971	20.6418	31.9856
	4153.29	2687.62	3686.44	522.809												2099.33			55037.6																	2780.86	2160.01		2928.92		189.582	770.384	98.3943	281.941		38.5148	24.9232	34.1856	4.84818
	2296.17	1497.85	4045.71	5115.27												2820.42			53182.7																	3255.5	2512.02		2187.83		133.097	265.224	53.9723	836.392		21.2931	13.89	37.5172	47.4356
	2296.17	2687.62	5273.6	6440.15												3384.13			1527.08																	2272.75	2745.71		2256.28		133.097	791.436	86.8093	803.099		21.2931	24.9232	48.9038	59.7216
	18615.9	3139.35	4045.71	10499.3												2820.42																				3488.68	2346.86		3796.89		160.972	360.371	27.7422	321.007		172.631	29.1123	37.5172	97.3632
	18999.5	9921.01	4054.04	22135.1												2656.51																				1695.95	2712.69		3216.68		189.582	476.607	42.6034	405.414		176.189	92.0008	37.5945	205.266
	33102.2	971.806	3426.31	1239.02												2188.17																				4001.58	3940.83		2462.21		280.964	346.371	55.3493	328.647		306.968	9.01188	31.7733	11.4898
	1208.27	1779.5	4681.01	6512.86												1836.29																				3263.52	1117.97		2893.85		394.353	533.673	101.922	465.962		11.2047	16.5019	43.4086	60.3959
	8235.22	1276.85	4924.89	10499.3												29258.4																				3698.27	2535.85		976.22		588.663	785	167.957	675.105		76.3679	11.8406	45.6701	97.3632
	5203.66	1312.3	4054.04	34618.9												5216																				10713.4	1353.15		7791.68		133.097	494.316	58.0219	417.005		48.2552	12.1694	37.5945	321.033
	2212.27	1866.53	3426.31	669.78												46045.7																				2883.74	1353.15		1780.44		200.465	448.895	185.656	353.249		20.5151	17.3089	31.7733	6.21109
	3415.44	1563.14	820.668	615.748												1644.82																				3479.76	2790.72		2125.29		259.108	494.316	167.957	270.768		31.6725	14.4955	7.61033	5.71003
	2145.53	31898.8	2333.89	599.61												1646.59																				3796.77	5816.38		1895.58		249.327	454.707	63.5525	675.962		19.8962	295.808	21.6429	5.56039
	8235.22	1308.06	2500.81	20961.5												1885.12																				3870.69	1670.69		1787.4		200.465	414.843	54.0619	414.901		76.3679	12.1301	23.1909	194.383
	18615.9	3165.45	2468.9	522.809												1630.35																				5001.26	3780.5		8192.95		215.285	380.533	648.598	353.03		172.631	29.3542	22.8949	4.84818
	18999.5	1262.88	17823.9	22531												1788.33																				4452.16	2469.29		2496.84		192.911	617.046	64.2738	824.067		176.189	11.7111	165.287	208.938
	1949.79	1276.54	2548.44	1160.04												2858.67																				3388.79	1961.49		2468.24		189.582	400.209	68.8308	326.116		18.0811	11.8378	23.6326	10.7574
	21711.6	9400.64	3740.12	15583.2												12658.6																				8119.36	5816.38		3664.29		189.582	359.145	69.5986	316.833		201.339	87.1752	34.6834	144.508
	18615.9	30707.6	2303.74	669.78												1185.41																				4118.95	3780.5		2992.59		239.378	408.47	47.4772	347.491		172.631	284.762	21.3633	6.21109
	2920.02	30707.6	7402.74	683.706												2216.17																				2272.75	5816.38		3289.6		159.741	328.815	55.1822	1005.47		27.0784	284.762	68.6481	6.34023
	1949.79	1711.85	6746.47	615.748												2138.5																				3630.27	2790.72		7450.92		394.353	2222.44	46.0551	577.201		18.0811	15.8746	62.5623	5.71003
	22698.5	17767.6	2661.88	4264.7												2942.73																				4452.16	1393.54		11684.9		168.565	250.017	64.2738	2671.31		210.491	164.765	24.6845	39.548
	2233.31	1533.72	2456.3	9086.11												59701.5																				2070.61	7553.3		3240.6		395.096	483.317	37.8826	513.637		20.7103	14.2227	22.778	84.2585
	2339.12	1124.69	4132.33	1462.16												59701.5																				3479.76	2434.22		2188.74		459.864	804.436	63.0997	371.966		21.6915	10.4296	38.3205	13.5591
	12738	1105.6	6533.1	593.929												59701.5																				8119.36	1572.72		1904.16		543.475	484.442	76.2145	370.886		118.123	10.2526	60.5836	5.5077
	14135.3		7036.69	691.753												2280.42																				6676.16	2406.14		2006.77		295.135	484.664	53.1314	769.747		131.081		65.2535	6.41485
	2432.99		2421.41	577.602												1892.8																				7345.07	3732.03		3267.72		513.193	484.442	37.8826	326.254		22.562		22.4545	5.35629
	3154.09		6113.16	629.14												2316.9																				3837.67	1282.68		2265.61		472.589	1104.81	84.4559	339.841		29.2489		56.6893	5.83422
	3632.13		2293.83	629.14												2637.44																				2946.68	2302.22		3664.29		175.42	485.738	167.957	677.741		33.6819		21.2715	5.83422
	7025.03		2268.02	554.679												1690.44																				4236.21	2453.59		16031.3		178.469	401.128	46.0551	544.149		65.1454		21.0321	5.14372
	43838.5		2135.39	678.14																																3666.5	2407.63		16031.3		514.812	250.017	37.1803	544.149		406.528		19.8022	6.28861
	34054		2233.72	678.873																																4309.98	2542.87		1012.34		445.483	505.218	29.8989	297.029		315.794		20.714	6.29542
	22087.2		3687.15	678.14																																3110.79	1550.15		1787.4		814.627	864.592	167.957	297.029		204.822		34.1921	6.28861
	1470.36		3135.88	659.316																																3099.52	2045.04		1787.4		740.758	502.688	76.2145	509.983		13.6351		29.0801	6.11405
	1784.23		1871.25	679.744																																30606.5	2956.89		1115.05		379.942	484.442	62.009	794.494		16.5457		17.3527	6.30349
	8849.29		2462.66	593.929																																3500.52	1572.72		7791.68		162.159	772.359	75.8095	464.392		82.0624		22.8371	5.5077
	4025.89		2065.55	3519.47																																3837.67	11313.8		2006.77		186.326	479.452	648.598	256.342		37.3334		19.1545	32.6372
	5913.28		2328.4	679.744																																7268.53	2721.91		1711.13		379.942	409.677	106.142	509.983		54.8358		21.592	6.30349
	12738		2550.92	679.744																																3110.79	1572.72		4887.96		436.694	771.33	55.3493	210.984		118.123		23.6555	6.30349
	4697.44		2439.91	679.744																																1779.24	1463.62		1888.19		466.629	534.967	22.7079	2671.31		43.561		22.6261	6.30349
	2319.75		1635.5	3214.9																																3743.72	3136.06		2543.17		336.407	415.842	102.581	813.52		21.5118		15.1665	29.8128
	3896.55		5294.98	713.903																																3737.71	2956.89		2006.77		162.159	389.463	39.2291	231.617		36.134		49.1021	6.62026
	1152.28		3695.6	2303.67																																2431.94	2164.11		1518.35		336.407	653.622	79.7664	900.368		10.6855		34.2705	21.3627
	3830.72		4777.29	659.316																																4874.05	1994.79		1787.4		276.873	412.758	82.9922	769.747		35.5235		44.3014	6.11405
	2149.15		2550.92	9125.04																																3592.75	2886.01		4933.32		301.564	288.164	35.6692	586.579		19.9298		23.6555	84.6195
	2010.29		752.35	27797.2																																3530.11	2105.02		2543.17		485.402	447.528	56.4804	210.984		18.6421		6.97679	257.773
	53724.8		3009.55	456.116																																4143.32	7192.5		1518.35		263.671	486.043	90.4865	590.551		498.208		27.9086	4.22972
	2852		4874.57	2028.92																																3996.63	2011.21		1861.47		1515.15	483.941	49.4597	705.918		26.4475		45.2035	18.8149
	3830.72		1698.94	700.71																																3077.78	3065.56		16031.3		466.629	483.941	28.0569	423.272		35.5235		15.7548	6.49791
	3187.33		1496.07	10254.8																																3996.63	5688.74		6710.24		282.99	367.168	64.5933	756.172		29.5572		13.8735	95.096
	2035.8		2326.46	529.923																																2763.86	1572.72		2036.97		186.326	449.096	46.322	769.747		18.8787		21.574	4.91415
	14581.2		3094.59	535.369																																4236.21	2814.72		10621.1		1008.04	381.783	77.3328	339.841		135.216		28.6972	4.96465
	1954.01		2965.45	2826.43																																2439.19	1853.25		5210.32		466.629	394.914	39.2291	260.135		18.1202		27.4996	26.2104
	2893.83		2760.75	8614.79																																9385.94	4980.55		1787.4		305.522	402.49	69.1239	2671.31		26.8355		25.6014	79.8878
	2319.75		2160.91	2028.92																																5793.8	2428.56		6710.24		257.564	389.463	72.6353	232.1		21.5118		20.0388	18.8149
	2123.65		2293.24	6511.25																																4217.27	7192.5		2053		186.326	543.27	49.1586	851.583		19.6933		21.266	60.381
	22698.5		3002.81	545.297																																64097	2641.64		16031.3		322.178	634.245	60.1355	424.806		210.491		27.846	5.05672
	2011.3		2492.16	529.923																																3783.53	1506.69		6979.69		335.065	767.386	46.3514	268.331		18.6514		23.1106	4.91415
	3838.8		2384.78	545.297																																4489.39	2398.49		4933.32		322.178	569.015	45.6489	677.741		35.5985		22.1149	5.05672
	1829.17		3002.81	1839.67																																3939.74	2543.68		2006.77		335.065	666.485	77.3328	389.636		16.9625		27.846	17.0599
	7957.92		4817.56	700.71																																4125.14	2143.56		1787.4		276.873	596.588	56.3342	577.201		73.7964		44.6748	6.49791
	1470.36		6078.95	585.666																																4080.81	3865.61		2123.3		364.395	515.625	72.5929	577.201		13.6351		56.3721	5.43107
	10302.3		2458.13	545.297																																4123.08	23035.3		6710.24		403.445	480.359	55.6404	725.103		95.5365		22.795	5.05672
	55144.4		2643.11	2826.43																																6052.14	3131.07		1972.3		514.812	751.055	65.476	260.759		511.372		24.5104	26.2104
	60003		2893.45	6511.25																																7893.85	3549.65		2663.81		447.412	666.683	43.8695	383.154		556.428		26.8319	60.381
	12869.6		1275.44	4349.4																																3397.01	2279.46		1820.61		246.359	350.722	65.476	424.806		119.344		11.8276	40.3335
	49408.2		2760.75	4848.52																																5522.52	1910.98		5300.46		203.187	330.787	88.0986	1078.43		458.179		25.6014	44.9619
	11018		1496.07	7447.07																																2558.27	2668.36		5909.26		305.522	400.673	60.3406	291.267		102.174		13.8735	69.0591
	62424		1595.17	545.297																																1910.04	8268.29		3484.42		1493.3	552.647	46.3649	408.222		578.878		14.7925	5.05672
	62424		2893.45	2826.43																																7085.75	2090.68		5899.43		379.942	483.941	109.993	628.957		578.878		26.8319	26.2104
	12869.6		6078.95	6511.25																																11534.7	3549.65		3147.55		257.564	539.874	22.8502	633.387		119.344		56.3721	60.381
	9858.2		3002.81	700.71																																2850.49	2249.21		9642.78		229.1	541.811	99.253	1266.36		91.4183		27.846	6.49791
	9381.96		1997.98	1839.67																																4858.2	1923.67		2602.55		331.363	536.929	56.3342	323.304		87.002		18.5279	17.0599
	2359.95		1496.07	2389.78																																15370.4	2596.41		2357.24		389.824	1151.95	49.5397	752.299		21.8846		13.8735	22.1612
	23809.7		2760.75	529.923																																12100	1871.29		2731.65		581.352	382.183	72.5929	789.268		220.795		25.6014	4.91415
	2359.95		1496.07	6511.25																																3363.83	13439.7		1584.98		442.546	274.886	40.7832	1021.37		21.8846		13.8735	60.381
	2465.83		1642.62	551.644																																15370.4	3367.23		2321.3		487.305	1172.85	65.476	3495.27		22.8664		15.2326	5.11558
	8746.76		2408.53	516.25																																7085.75	2819.56		10002.5		389.352	381.783	37.5438	789.268		81.1116		22.3351	4.78736
	5509.47		2675.13	551.644																																5888.12	4309.7		6438.56		108.804	483.941	37.5438	793.849		51.0911		24.8073	5.11558
	2359.95		4775.33	545.297																																7085.75	2376.24		2058.89		138.263	513.224	60.3406	278.283		21.8846		44.2832	5.05672
	9808.76		2185.38	2562.16																																4036.02	2543.68		2309.09		367.548	459.376	69.4973	674.174		90.9598		20.2657	23.7598
	2250.86		1698.94	2467.39																																3783.53	1871.29		2415.86		509.012	621.718	56.3342	232.364		20.873		15.7548	22.8809
	17188		1639.92	6511.25																																11263.5	2186.9		2018.8		1472.82	346.105	69.1239	7129.73		159.39		15.2075	60.381
	61767.1		1623.5	669.76																																4447.45	13439.7		2629.92		483.541	482.959	65.476	596.907		572.787		15.0552	6.21091
	2615.6		51363.6	824.013																																11263.5	4009.61		1812.2		832.08	515.625	29.5641	1061.72		24.2553		476.312	7.64135
	27766		53777.7	1839.67																																4080.81	4605.49		3324.05		429.487	276.264	65.476	1266.36		257.484		498.698	17.0599
	5689.71		1818.8	529.923																																6052.14	2047.52		2972.27		348.221	382.512	39.4434	634.121		52.7626		16.8663	4.91415
	56633.3		51363.6	7923.5																																2227.39	2471.41		2583.24		993.514	483.941	83.9941	515.96		525.179		476.312	73.4772
	57881.1		2077.06	4487.17																																3783.53	3265.9		1690.26		241.882	276.264	142.459	596.907		536.75		19.2613	41.611
	3198.87		2094.14	551.644																																15370.4	2125.98		1648.06		1472.82	793.019	72.6056	384.853		29.6642		19.4196	5.11558
	3427.96		2883.06	28260.7																																2227.39	4475.61		2342.04		384.388	637.348	67.6793	679.712		31.7886		26.7356	262.071
	3348.71		27211.7	1696.08																																1878.24	2561.83		1697.96		228.713	247.489	74.6264	537.634		31.0537		252.343	15.7283
	10472.6		1880.64	1033.54																																1934.6	2655.87		1584.98		382.11	417.938	34.1175	551.185		97.1159		17.4398	9.58439
	37492.1		2381.6	19453.4																																9455.51	3367.23		6739		389.824	358.75	92.0017	539.982		347.676		22.0854	180.398
	54293.5		64908.3	597.167																																17576.7	3331.75		41332.6		302.78	1061.03	100.541	454.612		503.482		601.916	5.53772
	14555		2359.47	978.148																																2662.15	4309.7		2687.51		419.713	604.753	159.548	329.36		134.973		21.8802	9.07069
	2561.82		63125.8	28260.7																																9455.51	2177.92		2309.09		1472.82	553.589	54.3675	1106.98		23.7566		585.386	262.071
	19396.1		63125.8	938.153																																2002.31	3367.23		2037.76		382.11	502.873	96.8102	403.875		179.867		585.386	8.6998
	10472.6		14963.3	19453.4																																2888.27	2125.98		2650.17		1472.82	663.928	79.2276	490.328		97.1159		138.759	180.398
	43249		2012.62	1376.1																																2851.66	2577.34		3173.79		302.78	381.828	46.8638	194.258		401.062		18.6637	12.761
	12104.3		2556.91	19453.4																																2864.91	3865.61		2494.2		581.352	443.007	44.2128	397.527		112.247		23.7111	180.398
	3198.87		31344.3	14744.2																																2864.91	2090.68		1817.13		142.658	442.79	39.5901	454.612		29.6642		290.666	136.728
	10472.6		18023.5	28260.7																																2707.66	3053.24		2415.86		581.352	898.47	31.5581	379.925		97.1159		167.138	262.071
	4922.57		53777.7	19453.4																																2630.2	1738.59		2549.35		353.984	784.044	174.076	665.864		45.6486		498.698	180.398
	20504.4		2348.37	978.148																																1447.52	3131.07		1939.91		452.252	759.692	56.7568	669.737		190.144		21.7772	9.07069
	61767.1		2328.65	971.44																																2707.66	3320.86		1551.42		353.791	523.798	108.773	925.897		572.787		21.5943	9.00849
	61767.1		2012.62	16418.1																																1997.12	1738.59		11665.5		220.608	605.028	112.708	318.233		572.787		18.6637	152.25
	10472.6		2242.64	12922.3																																3432.32	4176.16		1826.59		384.388	523.798	69.1061	516.776		97.1159		20.7967	119.833
	5689.71		1804.22	1540.97																																4071.29	1871.29		2357.24		442.387	668.665	116.594	777.509		52.7626		16.7311	14.2899
	14555		2571.25	938.153																																1447.52	1738.59		1551.42		428.008	613.803	2125.23	365.2		134.973		23.8441	8.6998
	43249		1924.01	1540.97																																1447.52	1738.59		2891.11		1727.81	606.034	297.966	278.812		401.062		17.842	14.2899
	4142.38		1641.53	28260.7																																9911.68	3996.25		2079.09		249.453	412.894	392.743	651.218		38.4136		15.2225	262.071
	7435.89		2100.6	16418.1																																2806.03	2655.87		1975.9		671.541	657.803	138.538	357.802		68.9555		19.4796	152.25
	11711.2		1960.98	14744.2																																2662.15	3680.25		2357.24		364.885	338.341	172.054	370.033		108.602		18.1848	136.728
	5433.16		1625.09	1565.36																																3875.08	2896.53		1189.85		326.603	397.532	144.407	404.76		50.3835		15.07	14.5161
	10472.6		2080.82	848.951																																4044.05	2635.75		1090.14		394.974	488.304	2486.68	925.897		97.1159		19.2962	7.87261
	10472.6		2147.59	740.036																																4741.86	4010.5		4375.82		224.105	355.629	64.6602	299.03		97.1159		19.9153	6.8626
	10472.6		1936.55	777.405																																3933.76	2203.08		3937.3		155.619	564.988	176.25	956.834		97.1159		17.9583	7.20913
	12104.3		2193.96	763.745																																4234.35	1877.72		3158.36		157.745	338.341	853.632	367.155		112.247		20.3454	7.08246
	3188.75		1709.37	932.89																																4786.57	4815.72		7223.68		552.769	543.06	98.1483	551.185		29.5703		15.8516	8.651
	3188.75		2107.84	543.46																																4403.37	9489.01		2932.67		512.4	2438.68	3566.98	7129.73		29.5703		19.5467	5.03968
	37528.2		1653.63	805.923																																4743.27	3258.59		1470.25		721.308	318.846	280.462	536.802		348.011		15.3346	7.47359
	2888		2283.88	547.946																																1721.05	1981.89		11792		157.745	789.897	479.385	367.155		26.7814		21.1792	5.08129
	5433.16		2147.59	837.815																																3826.54	4543.02		3206.67		249.088	286.742	113.994	415.799		50.3835		19.9153	7.76934
			2283.75	828.699																																5265.49	2239.32		7223.68		170.348	606.034	226.8	323.304				21.178	7.6848
			2147.59	799.799																																4683.45	8037.83		3880.58		554.905	3133.62	204.97	382.752				19.9153	7.4168
			1926.06	894.057																																4617.38	2545.3		2284.12		512.4	818.935	301.837	415.799				17.861	8.29088
			5391.42	923.919																																4101.44	2130.31		2932.67		356.25	657.803	2777.98	384.321				49.9964	8.56781
			1888.49	819.648																																8002.42	2130.31		3396.22		671.541	2438.68	187.105	490.328				17.5126	7.60087
			1495.86	719.172																																4134.92	6149.84		3439.71		313.18	448.816	82.4953	818.897				13.8716	6.66912
			6305.07	763.745																																2204.32	2130.31		3193.37		383.02		208.206	484.359				58.469	7.08246
			2041.45	5492																																2762.02			3158.36		166.941		377.988	956.834				18.931	50.9291
			1503.06	903.57																																2293.16			6861.98		240.982		124.484	384.321				13.9384	8.3791
			1135.2	932.89																																3654.31			5225.89		313.18		226.087	281.322				10.5271	8.651
			1888.49	763.745																																2907.06			10584.3		216.893		187.105	490.058				17.5126	7.08246
			8275.19	547.946																																3471.52			7588.48		249.453		126.838	651.218				76.7386	5.08129
			1889.55	901.347																																5596.4			8627.61		903.163		288.935	607.791				17.5224	8.35849
			18164.6	1066.33																																3211.66			2851.88		216.893		287.37	403.498				168.446	9.88841
			3648.53	664.961																																5093.76			1470.25		166.352		2502.25	669.737				33.834	6.16641
			1851.07	547.946																																6675.05			4569.31		315.767		226.087	669.737				17.1656	5.08129
			1924.01	863.182																																8034.44			2416.02		158.485		301.837	420.23				17.842	8.00457
			1709.37	799.799																																3019			1406.85		164.599		90.7774	412.945				15.8516	7.4168
			4637.26	6274.67																																20816.5			1271.61		139.959		377.988	420.23				43.0028	58.1871
			3506.11	1066.33																																3531.04			49945.4		174.351		176.069	596.907				32.5133	9.88841
			1719.22	664.961																																2047.64			1271.61		313.18		1291.52	521.758				15.9429	6.16641
			2030.32	11328.6																																4741.86			4185.48		216.893		148.082	454.612				18.8278	105.053
			63378.6	9259.5																																20534.2			5426.74		299.045		204.97	384.321				587.73	85.8664
			3123.53	29230.7																																3654.31			6861.98		184.464		97.8042	490.328				28.9655	271.066
			2083.72	9753.04																																6675.05			1271.61		262.412		244.577	354.846				19.3231	90.4431
			15933.3	30249.6																																4806.46			2516.34		173.117		122.693	925.897				147.755	280.515
			2130.96	19966.2																																3826.54			2949.77		157.745		204.97	835.494				19.7611	185.154
			1629.02	978.5																																20534.2			3009.14		179.901		226.087	789.268				15.1064	9.07395
			2347.67	32994.2																																4125.58			4440.31		154.607		288.935	553.01				21.7708	305.966
			26791.3	37994.1																																3478.7			2014.6		249.122			360.47				248.445	352.332
			54215.5	9753.04																																3531.04			1886.3		313.18			420.23				502.758	90.4431
			1120.75	29230.7																																2930.92			48242.7		251.327			789.268				10.3931	271.066
			1863.45	18311.9																																			2993.61		313.18			357.802				17.2804	169.812
			3817.76	29345.3																																			2993.61		216.893			551.185				35.4033	272.129
			1809.53	29345.3																																			3010.7		296.385			1061.72				16.7804	272.129
			1667.72	5704.68																																			3107.88		315.767			327.956				15.4653	52.9014
			23998.8	19966.2																																			3350.45		414.7							222.549	185.154
			1719.22	18311.9																																			3479.52		313.18							15.9429	169.812
			2913.11	27153.5																																			3282.53		158.364							27.0142	251.803
			3817.76	29230.7																																			2111.81		313.18							35.4033	271.066
			26791.3	9088.62																																			1980.89		184.464							248.445	84.2818
			1756.15	31666																																			3118.37		408.83							16.2853	293.649
			3686.27	31666																																			1886.3		315.767							34.184	293.649
			1746.77	18311.9																																			2014.6		135.742							16.1984	169.812
			63662.4	17173.1																																			2769.28		367.188							590.363	159.252
			1779.16	30249.6																																			4029.06		184.464							16.4987	280.515
			2072.6	10620.8																																			3495.59		552.769							19.2199	98.4903
			1667.72	31666																																			3474.63		179.901							15.4653	293.649
			1763.43	19966.2																																			2658.68		315.767							16.3529	185.154
			3686.27	31666																																			4720.38		313.18							34.184	293.649
			26791.3	20763.3																																			2769.28		317.464							248.445	192.545
			4833.78	9803.45																																			2014.6		480.125							44.8252	90.9107
			2347.67	29230.7																																			4520.32		373.519							21.7708	271.066
			21978.9	17173.1																																			3479.52		272.916							203.818	159.252
			1756.15	30249.6																																			2960.78		184.288							16.2853	280.515
			5085.26	17173.1																																			15742		206.207							47.1573	159.252
			2609.2	17173.1																																			2949.77		117.376							24.196	159.252
			1779.16	4968.36																																			3495.59		483.06							16.4987	46.0733
			1756.15	741.835																																			2447.82		257.78							16.2853	6.87928
			1930.35	846.944																																			1980.89		273.559							17.9007	7.85399
			1640.07	612.696																																			2014.6		381.232							15.2089	5.68173
			5274.87	759.75																																			3803.1		185.052							48.9156	7.04541
			1930.35	680.086																																			3495.59		171.392							17.9007	6.30666
			2834.72	861.111																																			1980.89		392.563							26.2873	7.98537
			2072.6	699.124																																			3479.52		764.19							19.2199	6.48321
			4316.33	797.878																																			3479.52		185.052							40.0267	7.39899
			1702	876.816																																			3010.7		159.426							15.7832	8.131
			1524.37	680.086																																			2664.43		336.466							14.136	6.30666
			1534.38	680.715																																			3479.52		1306.68							14.2288	6.3125
			1483.14	861.111																																			2014.6		268.313							13.7537	7.98537
			3036.14	741.835																																			2409.28		125.812							28.1551	6.87928
			10754.6	1016.72																																			2014.6		143.57							99.731	9.42841
			2667.02	680.086																																			2769.28		232.279							24.7322	6.30666
			1927.4	699.124																																			3495.59		354.331							17.8734	6.48321
			2667.02	1088.75																																			1980.89		177.472							24.7322	10.0963
			1815.83	1088.75																																			2014.6		257.78							16.8388	10.0963
			1655.33	797.878																																			8039.95		226.403							15.3504	7.39899
			1974.71	876.816																																			12557.6		254.594							18.3121	8.131
			1593.68	795.938																																			1947.94		177.472							14.7787	7.38099
			1899.32	876.816																																			8626.4		164.772							17.613	8.131
			2208.96	676.783																																			2300.47		184.167							20.4844	6.27603
			1580.34	797.878																																			3852.89		648.686							14.655	7.39899
			1467.01	797.878																																			2237.75		625.231							13.6041	7.39899
			2667.02	861.111																																			2062.09		233.443							24.7322	7.98537
			2117.56	705.394																																			1841.34		181.023							19.6369	6.54135
			1499.87	797.878																																			2184.66		336.466							13.9088	7.39899
			2269.2	876.816																																			2406.68		177.472							21.0431	8.131
			2387.59	5053.14																																			2861.85		254.594							22.1409	46.8595
			1320.75	876.816																																			3496.89		234.012							12.2478	8.131
			9282.19	797.878																																			10088.8		4953.11							86.0768	7.39899
			1572.13	861.111																																			2192.68		270.497							14.5789	7.98537
			18086.9	1061.9																																			2628.31		354.331							167.726	9.84737
			1663.81	699.124																																			2653.1		64.1176							15.429	6.48321
			1263.81	48974.5																																			10359.7		111.04							11.7197	454.157
			1369.7	846.944																																			2232.63		354.331							12.7016	7.85399
			1750.24	680.086																																			3237.05		157.304							16.2306	6.30666
			1516.41	2045.89																																			2699.81		228.763							14.0622	18.9722
			1737.31	797.878																																			3122.06		222.532							16.1106	7.39899
			1287.13	400.419																																			1663.41		265.73							11.936	3.71322
			1813																																				2699.81		160.878							16.8125
			9735.53																																				30750.5		85.2819							90.2808
			1720.09																																				13876.7		243.545							15.951
			1760.69																																				6472.17		187.513							16.3275
			1520.29																																				3852.89		157.304							14.0982
			7512.99																																				3237.05		228.763							69.6705
			1534.38																																				30750.5		373.519							14.2288
			2187.12																																				6472.17		246.121							20.2819
			1674.08																																				2259.2		164.772							15.5243
			1826.69																																				6472.17		157.304							16.9395
			1569.36																																				2313.51		164.772							14.5532
			1811.95																																				30750.5		187.513							16.8028
			2363.46																																				3237.05		171.392							21.9172
			1516.41																																				5421.13		270.497							14.0622
			8045.24																																				11771		115.795							74.6062
			5453.01																																				1436.55		625.231							50.5675
			44796.4																																				1261.05		148.747							415.411
			1943.19																																				7937.73		404.152							18.0198
			4038.49																																				1460.44		115.795							37.4503
			10746.5																																				1232.08		185.787							99.6563
			15692																																				1172.07		140.819							145.517
			3539.78																																				1577.35		194.85							32.8256
			5223.98																																				1225.75		115.795							48.4437
			3115.9																																				1438.93		206.207							28.8948
			1682.94																																				1467.65		142.305							15.6065
			903.706																																				1150.21		249.518							8.38037
			2767.31																																				1247.81		153.581							25.6622
			62513.3																																				805.402		848.896							579.707
			5453.01																																				1512.51		397.075							50.5675
			62759.2																																				1235.3		494.272							581.987
			5461.06																																				1335.24		282.736							50.6422
			1370.92																																				1309.13		225.691							12.713
			7251.82																																				1378.89		176.912							67.2485
			29164.9																																				1503.4		381.394							270.456
			6077.19																																				1799.98		273.412							56.3558
			44796.4																																				1852.26		327.818							415.411
			1733.06																																				7039.46		213.205							16.0712
			65132																																				3163.94		295.259							603.991
			23032.2																																				3717.36		1264.29							213.585
			11167.4																																				3442.37		396.162							103.559
			1138.07																																				2520.65		345.477							10.5537
			65132																																				2487.76		334.238							603.991
			1927.69																																				12045.5		336.998							17.8761
			2255.14																																				2596.04		421.187							20.9127
			2939.85																																				1502.58		308.588							27.2622
			1943.19																																				2364.56		400.504							18.0198
			1827.62																																				2984.28		290.043							16.9482
			2445.48																																				2762.11		231.453							22.6778
			21566.4																																				2591.6		129.642							199.992
			7117.28																																				2020.51		3624							66.0009
			1768.81																																				2852.38		268.732							16.4027
			4503.28																																				2034.46		216.018							41.7604
			6556.83																																				3275.12		308.588							60.8037
			903.706																																				13099		317.08							8.38037
			25001.6																																				3442.37		227.432							231.848
			65297.9																																				2008.36		259.937							605.529
			1768.81																																				3410.02		400.504							16.4027
			1675.01																																				9121.6		170.946							15.5329
			2135.72																																				1842.75		336.449							19.8053
			1685.04																																				2466.45		229.797							15.6259
			4503.28																																				7243.11		307.192							41.7604
			1598.11																																				2013.91		328.55							14.8198
			21566.4																																				3442.37		328.55							199.992
			6556.83																																				2163.46		247.978							60.8037
			1927.69																																				9114.74		328.55							17.8761
			1927.69																																				2759.11		760.139							17.8761
			1745.61																																				2447.04									16.1876
			903.706																																				2759.11									8.38037
			1881.85																																				2060.41									17.451
			4503.28																																				2939.84									41.7604
			1736.01																																				12112.3									16.0986
			1881.85																																				1608.66									17.451
			826.982																																				1643.45									7.66888
			1881.85																																				3442.37									17.451
																																							2316.76
																																							1643.45
																																							3184.08
																																							3412.08
																																							2861.79
																																							1696.07
																																							2267.96
																																							3240.14
																																							1620.97
																																							2683.47
																																							9113.82
																																							3066.15
																																							2419.07
																																							3240.14
																																							3390.64
																																							2938.41
																																							2476.81
																																							2537.53
																																							1197.94
																																							2735.79
																																							5071.27
																																							2286.8
																																							4226.62
																																							2664.59
																																							2548.17
																																							5071.27
																																							2220.49
																																							3482
																																							2548.17
																																							2434.18
																																							5061.77
																																							5659.52
																																							1598.38
																																							5529
																																							4442.6
																																							7766.77
																																							2999.82
																																							3650.95
																																							3840.8
																																							2977.44
																																							3080.63
																																							3840.8
																																							3824.58
																																							3120.86
																																							3284.2
																																							2458.03
																																							4442.6
																																							4882.56
																																							2809.54
																																							3228.52
																																							3186.65
																																							4362.08
																																							3198.83
																																							3159.59
																																							5834.04
																																							3456.73
																																							2603.48
																																							1432.32
																																							1700.55
																																							2427.42
																																							3363.37
																																							17652
																																							3456.73
																																							5734.82
																																							1390.66
																																							1843.05
																																							3368.69
																																							7542.71
																																							1724.74
																																							3243.99
																																							2645.61
																																							3456.73
																																							1432.32
																																							2310.2
																																							1432.32
																																							3080.63
																																							1929.75
																																							1429.41
																																							2855.58
																																							2977.44
																																							5734.82
																																							2444.77
																																							7542.71
																																							2169.36
																																							1324.27
																																							1224.7
																																							2169.36
																																							3638.05
																																							2603.48
																																							1355.47
																																							4882.56
																																							3080.63
																																							1041.19
																																							3401.76
																																							7696.41
																																							6107.64

## Sheet: Fig1C,F, FigD-G and S4A-B
Fig 1C,F, Fig 3D-G, Fig S4A-B - Gap-FRAP data
		Full-scale Normalised data
	t [s]	Cx32														Mean	SEM	N	Cx32 + 2APB															Mean	SEM	N	Cx32 + MFQ
	0	0	0	0	0	0	0	0	0	0	0	0	0	0	0	0	0	14	0	0	0	0	0	0	0	0	0	0	0	0	0	0	0	0	0	15	0	0	0	0	0	0	0	0	0	0	0	0	0
	20.26	0.113618	0.069296	0.090482	0.174347	0.038447	0.064257	0.099578	0.056787	0.06716	0.093294	0.084552	0.035186	0.160696	0.067483	0.0867988	0.0108801	14	0.015383	0.05424	0.298435	0.02622	0.015714	0.052545	0.165099	0.003105	0.014742	0.08039	0.041534	0.03391	0.067994	0.021825	0.000681	0.0594545	0.0200994	15	0.058914	0.088995	0.078808	0.01726	0.028244	0.064965	0.2435	0.06168	0.072605	0.035037	0.028261	0.075633	0.041541
	40.52	0.162253	0.112406	0.135606	0.278684	0.062466	0.095701	0.136103	0.086318	0.102264	0.160549	0.128072	0.050489	0.271502	0.102119	0.134609	0.0181116	14	0.028165	0.061415	0.437079	0.046876	0.021651	0.07682	0.25214	0.004294	0.026751	0.145731	0.069062	0.060127	0.119754	0.031267	-0.001511	0.0919747	0.0298035	15	0.093555	0.126495	0.106733	0.025021	0.051062	0.091203	0.369535	0.087477	0.12836	0.056954	0.045775	0.114242	0.065467
	60.78	0.195326	0.142648	0.169659	0.347974	0.082434	0.119627	0.172632	0.106345	0.12515	0.219536	0.159678	0.061709	0.358005	0.130159	0.170777	0.023505	14	0.038656	0.06178	0.528194	0.058623	0.029028	0.092307	0.310276	0.005004	0.034985	0.200949	0.090668	0.082733	0.166816	0.037116	-0.009116	0.115201	0.0365334	15	0.119992	0.15402	0.133055	0.030535	0.070326	0.110179	0.442534	0.103166	0.174609	0.073907	0.060646	0.150717	0.083168
	81.04	0.224185	0.167243	0.201004	0.400496	0.100506	0.139967	0.162023	0.125894	0.142621	0.271344	0.187205	0.073361	0.42983	0.153977	0.198547	0.0279116	14	0.047949	0.072252	0.592054	0.067579	0.0334	0.101829	0.343776	0.005151	0.0448	0.247337	0.111785	0.10327	0.20871	0.041063	0.030867	0.136788	0.0404842	15	0.142469	0.174034	0.15324	0.036778	0.087406	0.125243	0.496685	0.112404	0.213236	0.088255	0.07309	0.174069	0.099558
	101.3	0.244324	0.186361	0.230762	0.437027	0.117013	0.154806	0.17211	0.145041	0.158023	0.315224	0.211604	0.083874	0.489199	0.17635	0.22298	0.0312265	14	0.055986	0.080482	0.640018	0.073282	0.037392	0.110809	0.369446	0.004893	0.05318	0.288681	0.13246	0.1234	0.249123	0.044648	0.033912	0.153181	0.0440224	15	0.16181	0.191197	0.168157	0.041095	0.103215	0.137894	0.53799	0.11898	0.246424	0.100702	0.085326	0.197756	0.114762
	121.56	0.259761	0.20235	0.255131	0.464004	0.132842	0.170965	0.146307	0.160848	0.170015	0.356013	0.233821	0.09272	0.543113	0.193955	0.24156	0.0345741	14	0.063194	0.07518	0.676065	0.08109	0.041203	0.117782	0.38908	0.005843	0.062729	0.324087	0.15184	0.140851	0.286585	0.04637	0.033895	0.166386	0.0469193	15	0.179225	0.206794	0.182965	0.046086	0.118517	0.14764	0.567608	0.123619	0.274839	0.111545	0.097147	0.224589	0.127948
	141.82	0.273109	0.215823	0.28022	0.4859	0.146638	0.18389	0.361572	0.176211	0.181862	0.393984	0.258086	0.101227	0.588797	0.210768	0.275578	0.0367609	14	0.069978	0.088189	0.708689	0.088739	0.0426	0.123768	0.402404	0.004574	0.07236	0.354494	0.171792	0.157168	0.320247	0.049122	0.035584	0.179314	0.0493251	15	0.194593	0.218212	0.201287	0.050236	0.132774	0.158559	0.592663	0.127836	0.30132	0.120143	0.107901	0.245905	0.141116
	162.08	0.287517	0.2262	0.302253	0.502173	0.161046	0.197175	0.365219	0.187659	0.191899	0.424647	0.27762	0.111644	0.630611	0.227065	0.292338	0.0385335	14	0.07726	0.091576	0.730352	0.09718	0.042732	0.12761	0.412189	0.005142	0.07945	0.382484	0.19028	0.175802	0.353595	0.0517	0.037646	0.190333	0.0512086	15	0.208967	0.233353	0.217158	0.053817	0.147588	0.166191	0.617133	0.130914	0.324726	0.128385	0.117376	0.266638	0.153394
	182.34	0.300129	0.236099	0.32318	0.515189	0.173919	0.209421	0.376505	0.199805	0.203639	0.456796	0.296819	0.11935	0.667932	0.241652	0.308603	0.0402722	14	0.085344	0.097148	0.752547	0.102842	0.043814	0.132108	0.419428	0.006019	0.086849	0.411408	0.206158	0.188272	0.383334	0.054101	0.036858	0.200415	0.0531142	15	0.221205	0.245674	0.232875	0.058068	0.161868	0.170322	0.629751	0.132452	0.344892	0.136573	0.128217	0.30047	0.16518
	202.6	0.311756	0.243728	0.342894	0.525688	0.186305	0.221217	0.387188	0.210521	0.213197	0.482319	0.316313	0.128981	0.698339	0.255258	0.323122	0.0415563	14	0.092072	0.099105	0.769115	0.108026	0.042542	0.137467	0.425516	0.004424	0.096348	0.435386	0.22238	0.202523	0.411733	0.056436	0.037941	0.209401	0.0547299	15	0.233066	0.255531	0.250971	0.061532	0.176738	0.175922	0.645451	0.133642	0.363497	0.143369	0.137782	0.319446	0.177765
	222.86	0.321499	0.250008	0.362417	0.534878	0.197722	0.232094	0.399606	0.232417	0.223389	0.507955	0.332241	0.13662	0.729128	0.267773	0.337696	0.0428214	14	0.099572	0.101911	0.781987	0.115157	0.044364	0.142238	0.429937	0.005308	0.103591	0.456509	0.236031	0.216301	0.440559	0.058222	0.036919	0.217907	0.0560765	15	0.244457	0.267162	0.266218	0.065433	0.186785	0.181057	0.661817	0.13417	0.382298	0.14997	0.147214	0.326769	0.188441
	243.12	0.332947	0.256658	0.379589	0.543081	0.209279	0.243753	0.409998	0.237561	0.2326	0.531729	0.350628	0.145221	0.756648	0.281171	0.350776	0.0440608	14	0.105507	0.107178	0.795425	0.125816	0.043914	0.145961	0.436565	0.005293	0.111887	0.477561	0.249179	0.229672	0.467027	0.062068	0.038597	0.226777	0.0574234	15	0.254841	0.274861	0.277543	0.067766	0.195389	0.187183	0.672984	0.136368	0.397928	0.156912	0.155896	0.347805	0.200434
	263.38	0.343795	0.26151	0.39641	0.548798	0.220042	0.253969	0.423537	0.255143	0.242139	0.552499	0.36858	0.154388	0.782931	0.291687	0.363959	0.0450525	14	0.112849	0.109787	0.807883	0.129918	0.040397	0.151113	0.438267	0.004948	0.11813	0.496147	0.261932	0.244401	0.491082	0.064662	0.040524	0.234136	0.0587188	15	0.263661	0.284497	0.291104	0.070827	0.202821	0.192396	0.684706	0.136105	0.41202	0.162716	0.165868	0.371468	0.212375
	283.64	0.353715	0.266004	0.414149	0.554258	0.230334	0.263893	0.534921	0.255492	0.254226	0.571386	0.384173	0.160975	0.804732	0.303296	0.382254	0.0473036	14	0.119751	0.113244	0.820388	0.134683	0.042616	0.153686	0.442019	0.005557	0.12749	0.514149	0.277717	0.253984	0.517717	0.068073	0.043021	0.242273	0.0599801	15	0.273882	0.290367	0.305244	0.073275	0.213427	0.197055	0.693092	0.137548	0.42637	0.168647	0.174158	0.387614	0.224085
	303.9	0.362723	0.270649	0.429501	0.558491	0.24168	0.27473	0.544111	0.267648	0.258068	0.591906	0.399642	0.169032	0.827522	0.311417	0.393366	0.048237	14	0.125976	0.117503	0.828917	0.143345	0.040347	0.158512	0.443085	0.005634	0.134088	0.526521	0.289021	0.267753	0.540442	0.073454	0.043165	0.249184	0.0608985	15	0.282636	0.298401	0.320059	0.075563	0.223638	0.200358	0.697983	0.137252	0.438622	0.174944	0.182295	0.402387	0.235884
	324.16	0.370425	0.274728	0.444473	0.562407	0.25251	0.286229	0.5532	0.253076	0.274361	0.609435	0.413419	0.176708	0.845608	0.32188	0.402747	0.0491089	14	0.131871	0.123879	0.837042	0.151732	0.035651	0.161276	0.443602	0.005463	0.139709	0.541128	0.30287	0.28028	0.5626	0.075921	0.041371	0.255626	0.0619884	15	0.290067	0.306541	0.332543	0.078234	0.23506	0.203349	0.701004	0.137421	0.44998	0.179801	0.190814	0.430274	0.245831
	344.42	0.379703	0.278809	0.458215	0.56677	0.262199	0.296582	0.577133	0.209431	0.28153	0.623968	0.42717	0.184008	0.864809	0.329412	0.409981	0.0510817	14	0.138153	0.12425	0.841713	0.160713	0.03785	0.165504	0.44769	0.005673	0.145955	0.550833	0.314529	0.290291	0.582965	0.077476	0.043211	0.261787	0.0627074	15	0.297946	0.315361	0.341541	0.080951	0.247214	0.206596	0.715405	0.137861	0.461695	0.184838	0.198871	0.452908	0.256091
	364.68	0.387724	0.279921	0.47092	0.569416	0.27268	0.305492	0.595709	0.381855	0.290281	0.640497	0.439795	0.191217	0.882105	0.337582	0.4318	0.0496853	14	0.142654	0.133964	0.848544	0.166516	0.042522	0.168454	0.449696	0.00487	0.15358	0.565728	0.328136	0.298415	0.607328	0.079807	0.046593	0.26912	0.0636151	15	0.304413	0.325921	0.353342	0.083327	0.258527	0.209439	0.723061	0.13799	0.469807	0.190355	0.206709	0.458583	0.266196
	384.94	0.394982	0.285203	0.485609	0.574338	0.282527	0.315362	0.599588	0.391854	0.296981	0.654689	0.451288	0.198319	0.897173	0.346397	0.441022	0.0501137	14	0.149507	0.133039	0.853456	0.171385	0.043265	0.171319	0.451364	0.005462	0.161006	0.58041	0.339384	0.308482	0.625912	0.081484	0.047815	0.274886	0.064483	15	0.311652	0.335198	0.364009	0.085383	0.307672	0.213537	0.725908	0.13762	0.479661	0.194225	0.214738	0.473213	0.274908
	405.2	0.402627	0.286812	0.497869	0.575349	0.291266	0.32305	0.622562	0.400206	0.30258	0.669818	0.463163	0.20529	0.911385	0.352836	0.450344	0.0509725	14	0.154551	0.135934	0.858205	0.17725	0.039522	0.174974	0.452042	0.005744	0.166157	0.590416	0.350871	0.318429	0.646928	0.082784	0.051307	0.280341	0.065345	15	0.320405	0.342413	0.375225	0.087414	0.284422	0.2126	0.7372	0.138537	0.488103	0.198998	0.221733	0.488399	0.284384
	425.46	0.40814	0.289187	0.510053	0.577264	0.301782	0.331118	0.641766	0.409213	0.31035	0.68194	0.474479	0.21152	0.925563	0.358178	0.459325	0.0516805	14	0.160722	0.14172	0.864336	0.184576	0.037039	0.179369	0.452851	0.00475	0.173748	0.595653	0.361966	0.328905	0.66574	0.087803	0.05353	0.286181	0.0660154	15	0.325544	0.347219	0.387657	0.089225	0.294688	0.21624	0.738848	0.139477	0.496485	0.203704	0.230464	0.499813	0.294575
	445.72	0.415044	0.290502	0.520499	0.578714	0.310014	0.33922	0.647365	0.41521	0.316543	0.693914	0.485297	0.218046	0.937102	0.364749	0.466587	0.0520602	14	0.164519	0.154548	0.871637	0.189579	0.0401	0.181635	0.457996	0.005518	0.178725	0.609154	0.372306	0.338475	0.685437	0.088594	0.053835	0.292804	0.0669677	15	0.330731	0.357548	0.401412	0.092212	0.299708	0.244591	0.743199	0.139795	0.504008	0.208212	0.238232	0.506854	0.302232
	465.98	0.420221	0.294598	0.529966	0.581366	0.317566	0.346613	0.669179	0.42031	0.325897	0.70465	0.497214	0.223668	0.947526	0.371482	0.475018	0.0526483	14	0.17019	0.162764	0.878043	0.196853	0.042555	0.184554	0.458024	0.005527	0.185959	0.618002	0.381169	0.347946	0.702345	0.090838	0.055895	0.298711	0.0676109	15	0.336291	0.364503	0.411418	0.092797	0.310814	0.25261	0.746146	0.139827	0.511799	0.2115	0.247079	0.512326	0.310039
	486.24	0.42532	0.295666	0.540444	0.580259	0.326051	0.354245	0.688669	0.427111	0.331565	0.71733	0.508392	0.228687	0.960279	0.377363	0.482956	0.0534487	14	0.175234	0.168466	0.888282	0.203797	0.042754	0.187875	0.457075	0.005679	0.191679	0.624475	0.391708	0.353951	0.719987	0.093055	0.058998	0.304201	0.0684389	15	0.341863	0.372628	0.419034	0.095437	0.320857	0.256187	0.750767	0.139645	0.517971	0.215882	0.25418	0.521669	0.317453
	506.5	0.430726	0.296255	0.549957	0.582417	0.334554	0.362608	0.702314	0.433958	0.339078	0.728725	0.518153	0.234964	0.970091	0.383682	0.490534	0.0539223	14	0.180144	0.176756	0.894997	0.210535	0.044096	0.191783	0.462953	0.004415	0.198922	0.631909	0.399715	0.361731	0.735449	0.096753	0.062571	0.310182	0.0690955	15	0.347177	0.380455	0.428759	0.097439	0.330786	0.258533	0.760859	0.140308	0.52413	0.220092	0.260471	0.531893	0.323488
	526.76	0.434612	0.298652	0.560464	0.584803	0.344169	0.369914	0.715263	0.443549	0.345447	0.738531	0.527201	0.240731	0.9809	0.388851	0.498078	0.0544052	14	0.186858	0.188873	0.903003	0.220072	0.044708	0.194649	0.461604	0.005455	0.206244	0.637188	0.409799	0.370801	0.752759	0.101478	0.063884	0.316492	0.0696906	15	0.353153	0.387633	0.436708	0.099366	0.341622	0.260407	0.761235	0.140729	0.530827	0.223346	0.269213	0.541505	0.3262
	547.02	0.439753	0.301066	0.568772	0.588544	0.350505	0.378684	0.735045	0.442957	0.351789	0.747722	0.537209	0.246008	0.989244	0.391967	0.504947	0.0550353	14	0.188387	0.197011	0.911694	0.226783	0.045841	0.197818	0.465403	0.006274	0.210045	0.644424	0.420033	0.38043	0.766273	0.102318	0.065324	0.321871	0.070483	15	0.358842	0.3944	0.446954	0.100925	0.352658	0.262715	0.769378	0.140829	0.53609	0.227267	0.276525	0.553225	0.325806
	567.28	0.444593	0.302546	0.579026	0.588448	0.357885	0.385187	0.752011	0.445752	0.358464	0.757206	0.547503	0.25322	0.997174	0.398274	0.511949	0.0555112	14	0.190527	0.195576	0.918493	0.232958	0.047123	0.200793	0.47132	0.007658	0.216438	0.651315	0.42844	0.3872	0.786613	0.104127	0.066173	0.326984	0.0714455	15	0.363926	0.403602	0.455662	0.101492	0.366776	0.264745	0.776986	0.140715	0.541618	0.230921	0.284376	0.561897	0.32031
	587.54	0.450074	0.303575	0.585047	0.593724	0.365533	0.392965	0.76618	0.454208	0.364707	0.76625	0.557028	0.256218	1.00516	0.401393	0.518719	0.0560348	14	0.196661	0.209582	0.923264	0.23768	0.043199	0.205264	0.473495	0.00818	0.222759	0.656565	0.437012	0.393893	0.803186	0.105293	0.067688	0.332248	0.0720961	15	0.369645	0.410182	0.466434	0.103628	0.380245	0.265673	0.774638	0.140989	0.545805	0.234914	0.292513	0.574014	0.35271
	607.8	0.454605	0.304693	0.594236	0.595733	0.373389	0.397659	0.779301	0.452611	0.371957	0.775458	0.565708	0.261616	1.0115	0.405367	0.524559	0.0564795	14	0.200056	0.210735	0.927236	0.246532	0.043232	0.207629	0.474941	0.009226	0.226741	0.66412	0.446406	0.398691	0.821158	0.10794	0.068875	0.336901	0.0728491	15	0.373341	0.418394	0.475834	0.105364	0.390717	0.267727	0.779338	0.140823	0.552826	0.237436	0.300326	0.582586	0.384235
	628.06	0.460408	0.306542	0.603303	0.598271	0.380936	0.406804	0.797552	0.45273	0.375618	0.783964	0.574153	0.265312	1.01972	0.409169	0.531035	0.0571541	14	0.203663	0.20285	0.929329	0.251602	0.043959	0.21141	0.477332	0.007695	0.232939	0.669144	0.451373	0.403318	0.83403	0.109505	0.06908	0.339815	0.0734453	15	0.379064	0.42459	0.486626	0.106784	0.442355	0.269423	0.788294	0.140965	0.556693	0.240365	0.307474	0.59104	0.400687
	648.32	0.464287	0.30659	0.611288	0.611443	0.385397	0.41177	0.809296	0.45629	0.38142	0.790359	0.58116	0.270817	1.02563	0.415131	0.537206	0.0575878	14	0.207498	0.205038	0.93089	0.261896	0.043522	0.214936	0.477185	0.009068	0.239885	0.673027	0.458077	0.412579	0.843503	0.112632	0.07006	0.343986	0.0737072	15	0.382654	0.432283	0.494849	0.108252	0.454292	0.269525	0.790444	0.140743	0.560595	0.243567	0.31454	0.594611	0.413158
	668.58	0.470513	0.308861	0.618948	0.61801	0.392646	0.41802	0.833511	0.4503	0.386799	0.796998	0.590873	0.274223	1.0289	0.419396	0.543428	0.0582485	14	0.20896	0.221466	0.935944	0.271614	0.041741	0.218283	0.479129	0.007663	0.24365	0.678861	0.46735	0.417498	0.857844	0.114821	0.070622	0.34903	0.0743598	15	0.386789	0.439882	0.503769	0.108879	0.456556	0.271991	0.795887	0.140651	0.564133	0.247052	0.32273	0.600866	0.417291
	688.84	0.474285	0.309478	0.625797	0.625162	0.402857	0.423928	0.843794	0.481215	0.387752	0.804157	0.596258	0.278459	1.03426	0.422474	0.550706	0.0584193	14	0.213976	0.207365	0.935836	0.279249	0.042378	0.221805	0.483569	0.008706	0.249284	0.682779	0.473758	0.423456	0.872229	0.116004	0.071001	0.352093	0.0749379	15	0.392961	0.445903	0.512606	0.110746	0.466403	0.274533	0.795328	0.140635	0.568748	0.249618	0.329329	0.610528	0.426965
	709.1	0.477912	0.311041	0.634216	0.630692	0.409484	0.428395	0.86507	0.489928	0.389939	0.810597	0.605939	0.282206	1.04029	0.425904	0.557258	0.0591482	14	0.216941	0.212815	0.93828	0.283576	0.043217	0.225001	0.481422	0.010534	0.255545	0.687293	0.480666	0.429194	0.885195	0.116324	0.071373	0.355825	0.0753865	15	0.39496	0.453189	0.521512	0.111568	0.484728	0.275312	0.79556	0.141725	0.571092	0.251952	0.337563	0.615612	0.434238
	729.36	0.480671	0.312627	0.640284	0.63411	0.413146	0.433621	0.877583	0.483858	0.395314	0.818705	0.612681	0.286586	1.04591	0.428141	0.56166	0.0596998	14	0.220285	0.209562	0.937877	0.292078	0.044153	0.228515	0.483876	0.01255	0.261324	0.689562	0.486151	0.433758	0.89082	0.115377	0.072452	0.358556	0.0755232	15	0.400023	0.462074	0.530119	0.112374	0.497693	0.275581	0.806502	0.140517	0.574127	0.255595	0.345706	0.627048	0.442279
	749.62	0.48387	0.315184	0.646339	0.639511	0.421544	0.440556	0.895787	0.476806	0.400672	0.82361	0.618701	0.289327	1.04877	0.431457	0.566581	0.0601747	14	0.223635	0.200473	0.938323	0.298183	0.044882	0.230847	0.487261	0.011567	0.265869	0.692669	0.493795	0.441769	0.905282	0.118794	0.073476	0.361788	0.0761446	15	0.403865	0.468949	0.540347	0.114188	0.504077	0.277795	0.808864	0.140951	0.57843	0.25791	0.354147	0.637806	0.448728
	769.88	0.48622	0.316791	0.652347	0.644258	0.425253	0.445897	0.917223	0.488748	0.405641	0.828482	0.624897	0.294656	1.05476	0.434429	0.572829	0.0608033	14	0.226343	0.20729	0.93803	0.309916	0.045776	0.234789	0.487125	0.011791	0.27338	0.694306	0.500736	0.446808	0.918293	0.121785	0.07336	0.365982	0.0764169	15	0.408171	0.475999	0.544888	0.117151	0.508563	0.277381	0.811431	0.140471	0.579347	0.259749	0.360079	0.641125	0.458263
	790.14	0.490892	0.31675	0.659348	0.645876	0.431148	0.451311	0.942308	0.491742	0.413013	0.835442	0.631417	0.298558	1.05807	0.438057	0.578852	0.0615426	14	0.228306	0.214325	0.940667	0.316968	0.047519	0.238257	0.493147	0.015673	0.277459	0.696131	0.504008	0.451858	0.92793	0.124378	0.073723	0.370023	0.076651	15	0.411729	0.483687	0.552631	0.118955	0.517724	0.278463	0.810272	0.140702	0.584283	0.263262	0.369741	0.643942	0.466739
	810.4	0.492172	0.319305	0.665623	0.649419	0.438809	0.454466	0.953298	0.472607	0.420353	0.839487	0.638389	0.300296	1.06299	0.439224	0.581888	0.0621021	14	0.23282	0.207589	0.940243	0.324049	0.050135	0.2402	0.492323	0.014773	0.281408	0.700479	0.51117	0.457756	0.936883	0.125243	0.075616	0.372712	0.0770066	15	0.414897	0.489235	0.559233	0.12001	0.52788	0.28104	0.819241	0.140795	0.584948	0.265915	0.377489	0.654497	0.475933
	830.66	0.494845	0.318966	0.673137	0.652365	0.444196	0.461133	0.9864	0.542452	0.424831	0.844358	0.643072	0.304192	1.06425	0.441166	0.592526	0.062636	14	0.235697	0.208312	0.942086	0.333602	0.05222	0.242462	0.49195	0.014799	0.286471	0.702236	0.515915	0.462058	0.948224	0.123939	0.076633	0.375774	0.0774183	15	0.417962	0.497569	0.567183	0.121499	0.536922	0.282323	0.815603	0.140349	0.589333	0.267821	0.384846	0.654666	0.484704
	850.92	0.499112	0.321233	0.677954	0.654693	0.448639	0.466107	1.00942	0.533502	0.428608	0.847436	0.648065	0.30711	1.06786	0.446114	0.596847	0.0633747	14	0.237517	0.216438	0.94196	0.339845	0.052883	0.245124	0.494558	0.016579	0.2921	0.70633	0.521904	0.465113	0.957269	0.127371	0.078327	0.379555	0.0775986	15	0.420912	0.50395	0.575834	0.122681	0.542283	0.2845	0.822578	0.141039	0.591461	0.269737	0.392545	0.658918	0.487725
	871.18	0.501192	0.320576	0.684505	0.657839	0.455196	0.471884	1.0202	0.525715	0.433391	0.853211	0.655872	0.310594	1.07239	0.448007	0.600755	0.0638848	14	0.240458	0.213098	0.943245	0.347292	0.056061	0.249894	0.499002	0.018422	0.296641	0.706373	0.527623	0.470686	0.967279	0.129777	0.080758	0.383107	0.0778521	15	0.424048	0.510603	0.584506	0.124563	0.554057	0.284748	0.831904	0.139662	0.593765	0.272693	0.399285	0.663945	0.494945
	891.44	0.50364	0.322617	0.690533	0.661196	0.459982	0.473137	1.03264	0.518076	0.439344	0.857349	0.659921	0.313517	1.0762	0.449882	0.604145	0.0643872	14	0.243922	0.210209	0.941647	0.354307	0.05914	0.252305	0.501348	0.01963	0.300145	0.705489	0.532562	0.478976	0.977194	0.131677	0.081357	0.385994	0.0780613	15	0.428945	0.517513	0.588935	0.125508	0.562571	0.283894	0.834348	0.140347	0.595666	0.274998	0.408513	0.670892	0.505306
	t [s]	Control							Mean	SEM	N	Control + 2APB												Mean	SEM	N	Control + MFQ													Mean	SEM	N	Control + DMSO
	0	0	0	0	0	0	0	0	0	0	7	0	0	0	0	0	0	0	0	0	0	0	0	0	0	12	0	0	0	0	0	0	0	0	0	0	0	0	0	0	0	13	0	0	0	0	0	0	0
	20.26	0.076734	0.059831	0.037577	0.048491	0.028331	0.037981	0.029968	0.045559	0.0066282	7	0.152958	0.048861	0.254071	0.20726	0.050263	0.084521	0.127831	-0.10256	0.009076	0.410062	0.002566	0.007176	0.10434	0.0396452	12	0.060033	0.048115	0.056093	0.046563	0.059612	0.028695	0.044743	0.015862	0.022935	0.01707	0.45179	0.042932	0.031861	0.0712542	0.0319907	13	0.088164	-0.010015	-0.027207	0.082571	0.013722	0.051282	0.105548
	40.52	0.107951	0.088144	0.053429	0.056333	0.042826	0.053408	0.044307	0.0637711	0.0093007	7	0.17224	0.057971	0.340689	0.27261	0.078077	0.098605	0.177317	-0.123316	0.011693	0.520735	0.019886	0.033446	0.138329	0.0499299	12	0.062268	0.064141	0.032256	0.081232	0.086699	0.043458	0.090537	0.02791	0.001472	0.026217	0.518773	0.051583	0.038537	0.0865448	0.0367426	13	0.151017	0.010528	-0.158787	0.107721	0.01801	0.058586	0.165165
	60.78	0.12633	0.101641	0.062967	0.071545	0.065343	0.065277	0.034681	0.0753977	0.0112478	7	0.167304	0.062735	0.38161	0.295483	0.091893	0.105987	0.215586	-0.178009	0.014215	0.54321	0.032904	0.107445	0.153364	0.0542418	12	0.067895	0.077523	0.026461	0.109833	0.105517	0.047925	0.124011	0.064836	-0.015846	0.034211	0.550254	0.048408	0.043819	0.0988344	0.0390491	13	0.19774	0.0542	-0.18629	0.135211	0.02451	0.057763	0.210464
	81.04	0.141971	0.119899	0.072391	0.077414	0.085849	0.080676	0.032359	0.0872227	0.013306	7	0.163922	0.070706	0.407403	0.307026	0.105862	0.104171	0.218983	-0.147131	0.015602	0.545856	0.037152	0.131217	0.163397	0.0536675	12	0.112151	0.08986	0.02807	0.127323	0.119017	0.051219	0.147596	0.068839	-0.015066	0.04013	0.552595	0.051397	0.046067	0.109169	0.0390589	13	0.226121	0.071314	-0.261075	0.155549	0.028179	0.037014	0.250451
	101.3	0.142489	0.126519	0.089128	0.091109	0.088186	0.089577	0.057811	0.0978313	0.0105797	7	0.147782	0.076706	0.426773	0.317506	0.120203	0.105025	0.209961	-0.117724	0.016795	0.555639	0.050326	0.118612	0.168967	0.0534499	12	0.125059	0.09193	0.039796	0.153376	0.132712	0.054741	0.167007	0.087703	-0.006939	0.045923	0.582382	0.054927	0.048388	0.121308	0.0408854	13	0.240265	0.098041	-0.175534	0.189115	0.032628	0.01624	0.25881
	121.56	0.168246	0.134637	0.096884	0.102221	0.093183	0.095963	0.052315	0.106207	0.0137484	7	0.146309	0.084797	0.438433	0.326253	0.126014	0.11332	0.26174	-0.090598	0.01654	0.565851	0.052221	0.088857	0.177478	0.0540623	12	0.144614	0.09837	0.025987	0.154873	0.144634	0.061285	0.188392	0.122454	0.007316	0.049292	0.600696	0.061009	0.050734	0.131512	0.0420002	13	0.246904	0.11406	-0.163282	0.195858	0.036101	0.004814	0.27377
	141.82	0.161979	0.140811	0.106081	0.112786	0.101205	0.105872	0.054659	0.111913	0.0127295	7	0.138414	0.090595	0.45337	0.331533	0.148339	0.11408	0.227738	-0.059516	0.016774	0.583247	0.083444	0.114379	0.186866	0.0532806	12	0.156671	0.097748	0.033238	0.156737	0.154564	0.066805	0.166884	0.119333	0.034864	0.054553	0.63957	0.066004	0.050897	0.138298	0.0439816	13	0.250767	0.134249	-0.148354	0.219739	0.038713	-0.007609	0.288095
	162.08	0.188769	0.153883	0.106224	0.116722	0.096163	0.115843	0.053041	0.118664	0.0162819	7	0.133871	0.098275	0.462553	0.338649	0.135691	0.111538	0.190571	-0.057882	0.01764	0.575901	0.093532	0.114996	0.184611	0.0530657	12	0.155747	0.12196	0.032831	0.162512	0.162724	0.070763	0.171818	0.080611	0.049921	0.061009	0.653454	0.076162	0.056052	0.142736	0.0446804	13	0.266955	0.146075	-0.120994	0.232945	0.041957	-0.000412	0.320683
	182.34	0.209319	0.160245	0.112017	0.125768	0.113583	0.119531	0.061087	0.128793	0.0173655	7	0.124434	0.096504	0.470558	0.343499	0.141952	0.117714	0.204064	-0.067576	0.019836	0.577778	0.111476	0.151099	0.190945	0.0533988	12	0.170082	0.132522	0.055055	0.154783	0.169344	0.076018	0.179445	0.099695	0.022499	0.064868	0.676462	0.075931	0.05589	0.148661	0.0462696	13	0.269741	0.165179	-0.089532	0.245745	0.046108	0.017543	0.35072
	202.6	0.231967	0.168809	0.120043	0.132449	0.139848	0.123291	0.079165	0.142225	0.0180533	7	0.123812	0.10026	0.480879	0.356581	0.131816	0.122175	0.22536	-0.029971	0.018618	0.590965	0.131226	0.192932	0.203721	0.0532124	12	0.170766	0.13566	0.059518	0.150429	0.176535	0.076322	0.18219	0.1317	9.3e-05	0.06941	0.69055	0.08545	0.061282	0.15307	0.0473262	13	0.272723	0.149182	-0.038343	0.264874	0.049466	0.012635	0.348471
	222.86	0.230446	0.180052	0.123621	0.132983	0.14732	0.128473	0.077457	0.145765	0.0182363	7	0.11981	0.10298	0.485011	0.346265	0.139412	0.120973	0.246687	-0.018445	0.020238	0.572176	0.159675	0.238086	0.211072	0.0515456	12	0.144315	0.15235	0.070635	0.163529	0.182909	0.081208	0.174848	0.155284	-0.001309	0.075314	0.71389	0.088351	0.060561	0.158607	0.0487183	13	0.274655	0.1663	-0.022013	0.267447	0.051579	-0.009805	0.35588
	243.12	0.244199	0.195971	0.127472	0.145953	0.158835	0.137396	0.07213	0.154565	0.0205087	7	0.111033	0.101872	0.491687	0.36269	0.144563	0.11584	0.24095	-0.010339	0.021306	0.596095	0.172943	0.235933	0.215381	0.0531704	12	0.144326	0.157222	0.089035	0.169051	0.19012	0.083433	0.171246	0.152552	-0.001801	0.081372	0.729692	0.096443	0.06379	0.163575	0.0495081	13	0.282597	0.182725	0.022632	0.281966	0.053586	-0.013246	0.344373
	263.38	0.258165	0.197002	0.135479	0.150456	0.160183	0.148611	0.08293	0.161832	0.0205542	7	0.113097	0.095481	0.497111	0.36279	0.169367	0.114617	0.242665	0.047549	0.022239	0.591832	0.176166	0.227681	0.221716	0.0512975	12	0.127394	0.157859	0.096027	0.187671	0.19657	0.087829	0.170014	0.223853	-0.004137	0.086836	0.762292	0.108508	0.064924	0.17428	0.0519331	13	0.280695	0.190815	0.044033	0.295633	0.055324	0.012263	0.358336
	283.64	0.262315	0.206677	0.140461	0.157115	0.167212	0.150865	0.085264	0.16713	0.020932	7	0.101453	0.097293	0.500572	0.366071	0.173069	0.129726	0.215021	0.015272	0.023987	0.583936	0.189346	0.262902	0.221554	0.0518652	12	0.128218	0.16865	0.097095	0.199484	0.20161	0.095449	0.166293	0.200875	-0.013963	0.090037	0.774668	0.113467	0.066973	0.176066	0.0527845	13	0.28168	0.211884	0.066633	0.307541	0.056562	0.008449	0.365027
	303.9	0.258318	0.219094	0.1457	0.158852	0.16995	0.153899	0.09588	0.17167	0.0199156	7	0.103649	0.100005	0.504396	0.374426	0.176544	0.122786	0.222338	-0.000182	0.023355	0.602955	0.203202	0.256341	0.224151	0.0535985	12	0.126154	0.166475	-0.014289	0.186222	0.207418	0.100225	0.167486	0.215171	-0.01877	0.096855	0.805952	0.124745	0.065824	0.171498	0.0567703	13	0.280515	0.218368	0.066063	0.321861	0.058215	0.005291	0.382519
	324.16	0.245462	0.231638	0.148877	0.162767	0.177976	0.154799	0.101258	0.174682	0.0188091	7	0.104741	0.100823	0.509559	0.389121	0.177959	0.128592	0.23888	0.077291	0.025028	0.599712	0.206911	0.265775	0.235366	0.0516697	12	0.108919	0.172776	-0.08884	0.17572	0.212991	0.10406	0.165595	0.268042	-0.02467	0.102044	0.850379	0.129355	0.069654	0.172771	0.0622057	13	0.295867	0.233009	0.079215	0.335486	0.059515	0.0313	0.370669
	344.42	0.25944	0.240358	0.153323	0.168578	0.181715	0.156933	0.110383	0.181533	0.019616	7	0.096438	0.099547	0.512011	0.388612	0.170777	0.125052	0.244913	0.031049	0.023917	0.597556	0.214354	0.27995	0.232015	0.0532382	12	0.099701	0.181131	-0.105668	0.176521	0.218596	0.110602	0.167826	0.261724	-0.027756	0.107202	0.840998	0.142414	0.072308	0.172738	0.0619608	13	0.290608	0.239855	0.066623	0.344354	0.061207	0.014514	0.356422
	364.68	0.264586	0.25405	0.160228	0.173187	0.19045	0.170265	0.118221	0.190141	0.0197462	7	0.098117	0.102121	0.512207	0.394302	0.184843	0.121024	0.269738	0.069867	0.02351	0.608208	0.221203	0.287502	0.241054	0.0528804	12	0.102204	0.18791	-0.111362	0.17979	0.222903	0.113405	0.160965	0.267953	-0.018053	0.111034	0.88044	0.140397	0.071343	0.17761	0.0647123	13	0.296995	0.226876	0.065443	0.352329	0.062635	0.04341	0.355646
	384.94	0.254513	0.261444	0.164009	0.176648	0.181898	0.173015	0.122162	0.190527	0.0189449	7	0.087423	0.105585	0.514699	0.399686	0.18235	0.12276	0.268405	0.08504	0.025774	0.610021	0.242153	0.287402	0.244275	0.0528746	12	0.125937	0.180763	-0.113581	0.184038	0.228593	0.117403	0.152596	0.257408	-0.015257	0.11927	0.870625	0.147893	0.071487	0.179013	0.0637363	13	0.301665	0.234449	0.065729	0.357662	0.063694	0.058338	0.358268
	405.2	0.26978	0.270226	0.171602	0.169522	0.178351	0.177111	0.122972	0.194223	0.020833	7	0.091991	0.104838	0.519433	0.407451	0.171822	0.126993	0.26925	0.098709	0.028376	0.617682	0.259082	0.306183	0.250151	0.0533337	12	0.107423	0.177987	-0.124838	0.199036	0.23442	0.122586	0.148891	0.292748	-0.004929	0.123607	0.874407	0.163223	0.07208	0.183588	0.0645417	13	0.301315	0.243599	0.085335	0.368386	0.064513	0.04168	0.354594
	425.46	0.265538	0.279978	0.178001	0.17842	0.195077	0.182224	0.136531	0.202253	0.0195024	7	0.097628	0.107567	0.521899	0.405622	0.175565	0.130324	0.284725	0.09456	0.025901	0.61698	0.272129	0.314122	0.253918	0.0533849	12	0.116623	0.178562	-0.131985	0.217656	0.239345	0.126279	0.142649	0.320784	-0.00475	0.130878	0.893034	0.172802	0.07159	0.190267	0.0663031	13	0.302447	0.245947	0.078555	0.378191	0.065055	0.017587	0.329937
	445.72	0.267807	0.291277	0.182457	0.179958	0.19066	0.179457	0.139884	0.2045	0.0204824	7	0.095661	0.104892	0.524345	0.4127	0.176036	0.131956	0.309356	0.0571	0.028389	0.616748	0.290827	0.318378	0.255532	0.0547959	12	0.117473	0.172717	-0.128925	0.218883	0.244318	0.132087	0.141368	0.329707	0.002844	0.135785	0.91671	0.186469	0.071971	0.195493	0.0677438	13	0.298613	0.261077	0.099012	0.39051	0.065526	0.045246	0.324755
	465.98	0.274653	0.304337	0.187233	0.180772	0.192273	0.188015	0.141885	0.209881	0.0217613	7	0.093446	0.107697	0.530185	0.424734	0.194278	0.130647	0.351573	0.102619	0.030415	0.62324	0.289399	0.33557	0.267817	0.0547566	12	0.122299	0.165088	-0.128936	0.22073	0.24907	0.135869	0.131828	0.331644	0.011922	0.142208	0.984424	0.202166	0.06867	0.202845	0.0723048	13	0.300511	0.260768	0.088354	0.395892	0.066012	0.051866	0.320395
	486.24	0.269809	0.304375	0.196978	0.179903	0.201357	0.203226	0.151479	0.215304	0.0200639	7	0.097897	0.116503	0.530424	0.419511	0.196212	0.133087	0.359824	0.100121	0.028052	0.637197	0.304292	0.312863	0.269665	0.0551071	12	0.122572	0.170391	-0.121494	0.223303	0.2534	0.139922	0.127687	0.345846	0.015081	0.149966	0.985075	0.21397	0.070464	0.207399	0.0721927	13	0.301994	0.276653	0.085583	0.40483	0.066573	0.029592	0.31404
	506.5	0.258548	0.31344	0.198042	0.178053	0.209739	0.202279	0.154992	0.216442	0.0201278	7	0.090338	0.112155	0.538072	0.426078	0.196487	0.135555	0.364016	0.107957	0.029416	0.629486	0.322221	0.316361	0.272345	0.0553169	12	0.102927	0.184411	-0.110973	0.222577	0.258242	0.141777	0.126823	0.346099	0.028531	0.154936	1.03473	0.220862	0.071816	0.214058	0.0752289	13	0.302602	0.266402	0.090025	0.406756	0.065917	0.031701	0.31439
	526.76	0.281127	0.318776	0.198549	0.179805	0.206371	0.211251	0.148573	0.220636	0.0223235	7	0.090757	0.11928	0.537607	0.435221	0.196268	0.137373	0.346548	0.083903	0.029847	0.628787	0.356098	0.323354	0.273754	0.0559874	12	0.089241	0.186619	-0.100968	0.217593	0.262184	0.146277	0.122739	0.359135	0.03354	0.161868	1.01083	0.228796	0.070051	0.214454	0.0735106	13	0.299998	0.261123	0.102277	0.411499	0.066218	0.041006	0.29176
	547.02	0.290214	0.33319	0.203292	0.188108	0.202824	0.206919	0.154202	0.225536	0.0237142	7	0.090693	0.121256	0.537563	0.434017	0.183767	0.126702	0.355036	0.125612	0.031141	0.635848	0.376313	0.284778	0.275227	0.0557937	12	0.089698	0.189771	-0.099094	0.212242	0.265968	0.151491	0.118728	0.41243	0.037389	0.167981	1.00499	0.245283	0.076434	0.221024	0.073701	13	0.296847	0.277631	0.103632	0.416345	0.066572	0.055843	0.287448
	567.28	0.287759	0.340148	0.213429	0.190967	0.197533	0.205758	0.158187	0.227683	0.0239186	7	0.094933	0.125032	0.538101	0.44047	0.183	0.135064	0.377128	0.119167	0.031262	0.638536	0.389156	0.290439	0.280191	0.0563263	12	0.091053	0.199491	-0.093323	0.21919	0.269954	0.15126	0.11585	0.403522	0.034348	0.175451	0.984948	0.255283	0.076227	0.221789	0.0720772	13	0.303575	0.268712	0.084339	0.421055	0.066267	0.035045	0.284994
	587.54	0.286372	0.341162	0.208853	0.1997	0.214125	0.202894	0.170339	0.231921	0.0225834	7	0.094304	0.126316	0.541815	0.457858	0.204655	0.133249	0.38867	0.128857	0.032154	0.642865	0.396028	0.257351	0.283677	0.0568797	12	0.094397	0.189849	-0.084434	0.211099	0.274038	0.153938	0.124411	0.407491	0.029928	0.178405	0.978375	0.262923	0.074296	0.22267	0.0714766	13	0.30058	0.26398	0.114536	0.422232	0.067254	0.048897	0.283013
	607.8	0.27759	0.35204	0.212128	0.205953	0.224153	0.214233	0.176833	0.237561	0.0222355	7	0.090529	0.130549	0.543441	0.45817	0.197524	0.133808	0.394329	0.134745	0.033208	0.643017	0.403985	0.191266	0.279548	0.0575811	12	0.098689	0.188366	-0.073925	0.213005	0.277576	0.156694	0.125818	0.393422	0.024576	0.186071	0.982799	0.26616	0.074896	0.224165	0.0712791	13	0.295786	0.272437	0.108166	0.426095	0.066884	0.048278	0.27677
	628.06	0.270627	0.354019	0.214712	0.212953	0.22472	0.21828	0.17892	0.239176	0.0216798	7	0.095457	0.137962	0.545507	0.463802	0.203275	0.135489	0.392086	0.133845	0.033771	0.64677	0.406963	0.193635	0.28238	0.0575946	12	0.084287	0.195656	-0.0636	0.202216	0.280042	0.163306	0.128456	0.382644	0.021305	0.190901	0.981655	0.27909	0.076591	0.224811	0.0709645	13	0.287624	0.277281	0.105703	0.425193	0.067459	0.02263	0.269216
	648.32	0.266794	0.3644	0.220874	0.220162	0.217134	0.211071	0.18076	0.240171	0.0227939	7	0.091679	0.145821	0.544394	0.460488	0.208915	0.134199	0.55172	0.122716	0.03502	0.641053	0.401568	0.169396	0.292247	0.0613248	12	0.081468	0.197672	-0.049795	0.204853	0.284359	0.164844	0.130276	0.374185	0.019278	0.198778	0.97095	0.275671	0.077335	0.225375	0.0697734	13	0.299626	0.279129	0.115759	0.434055	0.067477	0.037851	0.257957
	668.58	0.276932	0.365952	0.222422	0.227241	0.222212	0.213774	0.191894	0.245775	0.0222457	7	0.094884	0.145388	0.552859	0.464853	0.18999	0.130991	0.312548	0.128428	0.035698	0.644018	0.404463	0.181968	0.273841	0.0572202	12	0.063658	0.203866	-0.04259	0.204011	0.287778	0.171537	0.136489	0.341533	0.020894	0.204231	0.983598	0.287048	0.079931	0.226306	0.0702181	13	0.306126	0.287741	0.107077	0.44188	0.0681	0.003325	0.256096
	688.84	0.26672	0.372781	0.229795	0.235537	0.289981	0.214257	0.195451	0.257789	0.0225722	7	0.090261	0.146249	0.548738	0.473358	0.205175	0.141171	0.290471	0.144612	0.036646	0.650279	0.409346	0.210495	0.2789	0.0567213	12	0.055409	0.196017	-0.035183	0.202718	0.290154	0.175192	0.143596	0.344258	0.02147	0.21	0.980725	0.289669	0.077559	0.227045	0.0699819	13	0.295444	0.292139	0.086833	0.435903	0.067967	0.043499	0.25774
	709.1	0.260752	0.372109	0.228169	0.230541	0.30756	0.21002	0.205613	0.259252	0.022972	7	0.093069	0.148585	0.551903	0.477515	0.205582	0.148604	0.280521	0.123534	0.038441	0.652031	0.404086	0.248987	0.281071	0.0567787	12	0.072417	0.1851	-0.021226	0.211908	0.291847	0.181477	0.141396	0.342599	0.022186	0.216867	1.00686	0.296783	0.080313	0.232964	0.0711906	13	0.293269	0.270391	0.077699	0.444946	0.067891	0.031408	0.254839
	729.36	0.264867	0.381325	0.234934	0.233525	0.308242	0.206378	0.206136	0.262201	0.0239755	7	0.091511	0.145699	0.551278	0.478571	0.208346	0.139209	0.271375	0.136457	0.039276	0.656187	0.410782	0.153274	0.273497	0.0580193	12	0.077418	0.168507	-0.00584	0.22714	0.294707	0.172857	0.146657	0.374414	0.022992	0.220372	1.01993	0.303237	0.080096	0.238653	0.0721348	13	0.290175	0.279559	0.072742	0.451721	0.067946	0.022545	0.249629
	749.62	0.256869	0.391772	0.242205	0.227487	0.315957	0.206467	0.212453	0.264744	0.0252829	7	0.088147	0.149115	0.549667	0.482151	0.218232	0.145792	0.301396	0.138782	0.038055	0.651323	0.422039	0.197532	0.281853	0.0572808	12	0.099051	0.178911	-0.015376	0.225572	0.297627	0.184285	0.152993	0.415825	0.026626	0.228613	1.04419	0.297392	0.081125	0.247449	0.0739943	13	0.289524	0.285622	0.073633	0.451019	0.068188	0.014449	0.243581
	769.88	0.260842	0.393953	0.24473	0.236795	0.321839	0.209375	0.215789	0.269046	0.0251114	7	0.083823	0.154282	0.553934	0.480202	0.216096	0.146775	0.290371	0.132692	0.041246	0.66793	0.419787	0.195438	0.281881	0.058205	12	0.117509	0.179091	-0.011988	0.229191	0.301394	0.185732	0.151114	0.43731	0.031455	0.233072	1.06484	0.298366	0.082479	0.253813	0.075342	13	0.297511	0.287539	0.062359	0.45775	0.068256	0.026787	0.243184
	790.14	0.270038	0.403725	0.247016	0.237788	0.313133	0.214765	0.222845	0.272759	0.025133	7	0.083026	0.155159	0.554812	0.484692	0.219333	0.155229	0.311627	0.139469	0.041197	0.671414	0.42515	0.280454	0.293463	0.0577958	12	0.11896	0.16531	-0.020658	0.225221	0.304243	0.187864	0.155289	0.401757	0.034057	0.23743	1.0588	0.304826	0.083519	0.250509	0.074622	13	0.291369	0.294332	0.068813	0.464532	0.068108	0.021135	0.229448
	810.4	0.275628	0.405651	0.245317	0.23532	0.323022	0.219146	0.224567	0.275522	0.0255851	7	0.081323	0.148078	0.548018	0.481692	0.203126	0.147568	0.286776	0.146176	0.042412	0.680538	0.424185	0.339869	0.294147	0.0583642	12	0.14673	0.168234	-0.02032	0.223809	0.307579	0.190612	0.161761	0.397197	0.032541	0.245197	1.05941	0.294175	0.084618	0.253196	0.0742067	13	0.289395	0.293856	0.050486	0.467852	0.067993	0.044478	0.224256
	830.66	0.286581	0.413223	0.249225	0.246988	0.33572	0.214416	0.228662	0.282116	0.0266542	7	0.086432	0.154655	0.546983	0.4781	0.21406	0.138843	0.314682	0.134994	0.042851	0.678664	0.420316	0.350217	0.296733	0.0581689	12	0.150372	0.171359	-0.01568	0.222351	0.309525	0.19482	0.16096	0.392143	0.033249	0.251358	1.07307	0.293191	0.087668	0.255722	0.0748675	13	0.288629	0.29679	0.043442	0.477538	0.067721	0.005795	0.218866
	850.92	0.291056	0.422386	0.252775	0.256057	0.3453	0.21727	0.230319	0.28788	0.0275781	7	0.081142	0.158072	0.55606	0.480508	0.211044	0.154002	0.317885	0.153116	0.042729	0.686809	0.429613	0.289837	0.296735	0.0583809	12	0.171753	0.170821	-0.018679	0.230872	0.310498	0.197342	0.165477	0.398606	0.033632	0.259596	1.05223	0.297924	0.087254	0.258256	0.0733355	13	0.293736	0.292558	0.050285	0.483284	0.068272	0.040842	0.215505
	871.18	0.307303	0.433746	0.253904	0.264056	0.358208	0.216028	0.228838	0.294583	0.0295426	7	0.083559	0.1568	0.551957	0.479389	0.221631	0.15608	0.310806	0.134307	0.046187	0.686447	0.417421	0.232816	0.289783	0.0582739	12	0.16781	0.169834	-0.018897	0.218142	0.313871	0.200235	0.17105	0.359048	0.038357	0.267294	1.06295	0.30432	0.088694	0.257132	0.0736188	13	0.300481	0.271397	0.037671	0.49	0.068538	0.02163	0.207337
	891.44	0.309973	0.44187	0.261116	0.267601	0.370387	0.215089	0.229035	0.299296	0.0308549	7	0.078491	0.15505	0.556306	0.478621	0.215079	0.154452	0.306361	0.157488	0.047801	0.69356	0.424982	0.219367	0.29063	0.0587743	12	0.177789	0.170684	-0.025334	0.206985	0.316016	0.20282	0.17903	0.34013	0.044326	0.27318	1.04029	0.310758	0.08894	0.255816	0.0718572	13	0.297558	0.281026	0.029251	0.491515	0.068528	0.022623	0.205251
	t [s]	V37W																		Mean	SEM	N	V37W + 2APB																Mean	SEM	N	Cx32 + MFQ
	0	0	0	0	0	0	0	0	0	0	0	0	0	0	0	0	0	0	0	0	0	18	0	0	0	0	0	0	0	0	0	0	0	0	0	0	0	0	0	0	16	0	0	0	0	0	0	0	0
	20.26	0.087039	0.101249	0.387535	0.24442	0.034584	0.107351	0.10901	0.495607	0.044308	0.274525	0.136939	0.726325	0.030324	0.084336	0.232296	0.291392	0.381129	0.578326	0.241483	0.0477801	18	0.549609	0.160974	0.583098	0.683384	0.018077	0.013228	0.624914	0.033959	0.694945	0.619578	0.668637	0.711909	0.641292	0.151555	0.124291	0.470682	0.421883	0.069861	16	0.751595	0.013261	0.585654	0.099387	0.599737	0.195108	0.267589	0.145773
	40.52	0.131011	0.171112	0.583613	0.361003	0.054652	0.139921	0.161255	0.67781	0.079957	0.438157	0.23026	0.823007	0.045031	0.135414	0.351877	0.430497	0.560718	0.724287	0.338866	0.0587358	18	0.695756	0.192817	0.769072	0.793196	0.019716	0.014508	0.685603	0.043114	0.849455	0.71997	0.796434	0.839905	0.780638	0.177577	0.222175	0.625906	0.514115	0.0828426	16	0.821779	0.017796	0.733389	0.117769	0.766106	0.317769	0.382172	0.199005
	60.78	0.171818	0.231534	0.705538	0.438908	0.070629	0.153719	0.195564	0.777895	0.112273	0.509399	0.30741	0.872793	0.054546	0.175426	0.436877	0.525671	0.674539	0.78622	0.400042	0.0643565	18	0.773063	0.211535	0.859157	0.832602	0.011117	0.011531	0.712115	0.046766	0.910034	0.755627	0.839094	0.881409	0.838717	0.186455	0.302542	0.717924	0.555605	0.0882561	16	0.842583	0.021957	0.791195	0.125135	0.844454	0.407351	0.478878	0.247131
	81.04	0.207595	0.285316	0.787695	0.502231	0.084348	0.158939	0.221937	0.846672	0.142322	0.602791	0.369224	0.8966	0.063618	0.213652	0.497841	0.596947	0.754175	0.821827	0.447429	0.0679799	18	0.820183	0.224611	0.907029	0.86259	0.001417	0.00972	0.728446	0.047374	0.943393	0.77798	0.859813	0.897608	0.860294	0.190424	0.37288	0.782935	0.580419	0.0913175	16	0.853601	0.024864	0.823236	0.131893	0.887767	0.478736	0.546593	0.291327
	101.3	0.245163	0.331917	0.844947	0.555571	0.096874	0.163694	0.23878	0.88568	0.168428	0.711992	0.422043	0.918893	0.068045	0.246355	0.550698	0.652975	0.809487	0.836185	0.485985	0.0706287	18	0.853829	0.228199	0.936103	0.882274	-0.008042	0.00795	0.747139	0.048206	0.961767	0.79318	0.87717	0.904556	0.875532	0.191868	0.430986	0.831152	0.597617	0.0936269	16	0.863192	0.028625	0.845896	0.13758	0.924098	0.537412	0.60121	0.336686
	121.56	0.270561	0.377039	0.883525	0.611889	0.109417	0.162201	0.252216	0.914966	0.193885	0.755716	0.469862	0.934486	0.072144	0.275891	0.594166	0.694132	0.849297	0.84832	0.514984	0.0722094	18	0.880262	0.234245	0.955507	0.892173	-0.013599	0.005549	0.757178	0.047238	0.983153	0.801615	0.886232	0.911784	0.887096	0.196486	0.482912	0.867675	0.610969	0.095295	16	0.881621	0.031796	0.862474	0.137915	0.93975	0.586382	0.645681	0.380984
	141.82	0.284954	0.41441	0.909897	0.667886	0.12033	0.160434	0.264297	0.93088	0.217452	0.809662	0.510351	0.956472	0.076368	0.302029	0.628681	0.731096	0.878027	0.855963	0.539955	0.0737452	18	0.900449	0.239197	0.970823	0.907087	-0.024683	0.003935	0.77939	0.049166	0.996532	0.805464	0.894028	0.913326	0.894365	0.199215	0.528216	0.896661	0.622073	0.0968268	16	0.885733	0.034546	0.866248	0.149365	0.955425	0.625972	0.694816	0.422205
	162.08	0.296613	0.45078	0.927005	0.712557	0.13066	0.166612	0.272176	0.948921	0.238956	0.862232	0.543427	0.965031	0.079366	0.325012	0.659583	0.757373	0.900966	0.856986	0.560792	0.0747708	18	0.918088	0.242101	0.982953	0.921232	-0.039034	0.000173	0.789368	0.048283	1.01195	0.807964	0.903236	0.917897	0.899956	0.199859	0.568306	0.920239	0.630785	0.0985724	16	0.88384	0.035313	0.8766	0.149096	0.969309	0.661844	0.736866	0.460665
	182.34	0.306387	0.483793	0.935187	0.757713	0.141104	0.167997	0.280785	0.958509	0.259688	0.88936	0.574948	0.971651	0.08115	0.344819	0.686364	0.779525	0.917384	0.858061	0.577468	0.0753005	18	0.930087	0.244137	0.990987	0.949083	-0.050156	-0.00267	0.793973	0.048671	1.02733	0.81551	0.906847	0.922649	0.903904	0.196494	0.604031	0.942062	0.638933	0.100272	16	0.89155	0.037218	0.880146	0.151225	0.977403	0.69564	0.759205	0.497484
	202.6	0.31569	0.51326	0.944289	0.796779	0.150829	0.167677	0.287627	0.965537	0.278646	0.914484	0.604265	0.983734	0.081881	0.365217	0.714643	0.799499	0.931097	0.859698	0.593047	0.0760034	18	0.942196	0.246014	1.0015	0.959584	-0.067034	-0.004249	0.816368	0.049568	1.03529	0.818187	0.912135	0.923403	0.90602	0.197417	0.633573	0.957776	0.645484	0.101727	16	0.891871	0.038217	0.88742	0.152839	0.9868	0.722824	0.770948	0.533429
	222.86	0.320943	0.54286	0.950002	0.825715	0.159647	0.16952	0.293777	0.965337	0.298104	0.932929	0.627747	0.988388	0.085267	0.381684	0.738598	0.815169	0.941919	0.859747	0.605409	0.0761968	18	0.951381	0.250581	1.00703	0.97183	-0.081577	-0.008196	0.824951	0.047376	1.0456	0.817742	0.914651	0.92498	0.908477	0.19812	0.663438	0.968913	0.650331	0.103012	16	0.897787	0.041043	0.887913	0.155498	0.999439	0.746274	0.790182	0.567261
	243.12	0.335536	0.571785	0.956064	0.847428	0.169073	0.169177	0.298861	0.964076	0.316624	0.954306	0.649933	0.998234	0.085836	0.397779	0.759984	0.828545	0.951015	0.858976	0.617402	0.0764429	18	0.96298	0.250432	1.01082	0.979232	-0.101651	-0.009968	0.826691	0.047892	1.06112	0.823372	0.921598	0.92741	0.909335	0.200037	0.690783	0.981107	0.655074	0.104501	16	0.893966	0.043395	0.896544	0.158334	1.00814	0.769781	0.808033	0.596943
	263.38	0.354266	0.598132	0.960831	0.872499	0.176801	0.172712	0.306366	0.967223	0.334285	0.983596	0.672755	1.00555	0.086556	0.410866	0.780727	0.838997	0.957825	0.859642	0.629979	0.0767723	18	0.970195	0.253863	1.0168	0.98687	-0.123654	-0.011345	0.844967	0.04729	1.06706	0.822131	0.921135	0.931226	0.910432	0.200174	0.711837	0.99235	0.658834	0.105885	16	0.899226	0.04512	0.897273	0.162604	1.01472	0.790568	0.819833	0.627466
	283.64	0.372921	0.622635	0.961863	0.895971	0.185051	0.170289	0.310731	0.966125	0.350215	0.992425	0.690526	1.01567	0.087533	0.422881	0.790558	0.850137	0.963517	0.860175	0.639401	0.0768521	18	0.977016	0.255183	1.02155	0.990775	-0.148103	-0.015058	0.858753	0.046587	1.07136	0.822308	0.925651	0.930896	0.910618	0.19885	0.732033	0.996077	0.660906	0.107279	16	0.900876	0.047071	0.899288	0.165261	1.02398	0.810619	0.854026	0.65514
	303.9	0.395292	0.644278	0.961163	0.929135	0.193523	0.165098	0.314125	0.965793	0.36615	0.990875	0.711612	1.02241	0.08817	0.431852	0.809887	0.855409	0.968413	0.858631	0.648434	0.0769264	18	0.982715	0.256296	1.02579	0.995759	-0.173615	-0.018149	0.858453	0.046839	1.07958	0.819028	0.934197	0.935192	0.915969	0.198359	0.750612	1.00116	0.663011	0.108765	16	0.901648	0.049517	0.904683	0.171163	1.02679	0.828392	0.873689	0.683017
	324.16	0.43315	0.664955	0.961067	0.939746	0.200378	0.165675	0.319284	0.966487	0.380502	1.00051	0.727009	1.02361	0.090436	0.440816	0.826923	0.863688	0.973885	0.860259	0.657688	0.076635	18	0.987702	0.257592	1.02957	1.00141	-0.200668	-0.018863	0.858493	0.04647	1.08767	0.825183	0.933485	0.935431	0.917027	0.200697	0.767158	1.0052	0.664597	0.110077	16	0.902685	0.051048	0.910805	0.176088	1.03806	0.845118	0.878413	0.706852
	344.42	0.477097	0.685792	0.957805	0.969371	0.207648	0.164025	0.32151	0.966828	0.394724	1.01693	0.742284	1.02768	0.090999	0.453137	0.840201	0.869848	0.976616	0.859034	0.667863	0.0766835	18	0.992818	0.259454	1.03183	1.00562	-0.225398	-0.022878	0.865612	0.044879	1.09394	0.828462	0.936099	0.937807	0.919463	0.197939	0.78388	1.01368	0.66645	0.111626	16	0.902728	0.05186	0.910394	0.175088	1.04472	0.860734	0.879531	0.7273
	364.68	0.511475	0.70569	0.956169	0.986563	0.21557	0.161355	0.323983	0.971366	0.408314	1.0097	0.761133	1.03514	0.092751	0.465403	0.853557	0.873995	0.980107	0.858941	0.676179	0.0765122	18	0.99722	0.262806	1.03438	1.01052	-0.24824	-0.023933	0.897094	0.044413	1.10065	0.826032	0.938988	0.936889	0.921921	0.197311	0.798251	1.01852	0.669552	0.113053	16	0.909091	0.052747	0.915281	0.173605	1.04723	0.874415	0.884711	0.752195
	384.94	0.5205	0.724146	0.958558	1.00369	0.223646	0.154191	0.326473	0.974674	0.422553	1.0086	0.775348	1.0374	0.098035	0.478105	0.862975	0.879259	0.98121	0.857417	0.682599	0.076528	18	1.0007	0.26511	1.03497	1.01264	-0.274281	-0.025354	0.905897	0.043812	1.10428	0.825925	0.942805	0.939981	0.919374	0.199465	0.810728	1.02003	0.67038	0.114254	16	0.910326	0.053573	0.916633	0.179412	1.05607	0.88709	0.892573	0.770757
	405.2	0.508702	0.740277	0.960712	1.00988	0.229384	0.149214	0.329664	0.97636	0.434142	0.996674	0.789319	1.03744	0.100064	0.48887	0.871547	0.884162	0.982824	0.855505	0.685819	0.0764728	18	1.00388	0.26771	1.04034	1.01496	-0.303136	-0.026851	0.90494	0.04286	1.11277	0.828499	0.948361	0.939473	0.924278	0.196204	0.818915	1.02505	0.67114	0.115815	16	0.913946	0.05384	0.918388	0.181654	1.06028	0.899283	0.901933	0.793189
	425.46	0.498764	0.756538	0.958618	1.00891	0.235861	0.148473	0.33301	0.957068	0.446028	1.01753	0.804793	1.03866	0.100166	0.500309	0.87761	0.887348	0.985383	0.85458	0.689425	0.0764195	18	1.00782	0.26906	1.04508	1.02229	-0.326523	-0.0279	0.928927	0.041558	1.11697	0.827957	0.949374	0.942101	0.925072	0.194193	0.830706	1.03012	0.67355	0.117356	16	0.919188	0.053607	0.921675	0.180994	1.06597	0.910857	0.929653	0.813289
	445.72	0.507019	0.773338	0.954579	1.02504	0.242497	0.150085	0.334557	0.956787	0.458109	1.05615	0.819945	1.0388	0.103645	0.507456	0.887173	0.890184	0.987752	0.852251	0.696965	0.0768783	18	1.01256	0.272037	1.04582	1.02718	-0.368719	-0.028645	0.934389	0.041526	1.12324	0.827745	0.957477	0.943244	0.925044	0.196001	0.839283	1.03471	0.673931	0.11929	16	0.922067	0.054197	0.926392	0.182147	1.07009	0.921861	0.92459	0.832624
	465.98	0.523958	0.793465	0.951349	1.0312	0.248804	0.151747	0.336694	0.95607	0.471859	1.0723	0.836749	1.03888	0.105042	0.520064	0.892881	0.893613	0.99001	0.852246	0.703718	0.0768368	18	1.01368	0.272554	1.04838	1.03432	-0.395868	-0.029617	0.946995	0.041918	1.12879	0.83535	0.961411	0.941941	0.926493	0.195859	0.850753	1.03238	0.675333	0.120754	16	0.920338	0.054683	0.928679	0.183638	1.07628	0.932276	0.919001	0.849494
	486.24	0.551862	0.808843	0.945904	1.03228	0.255689	0.154407	0.33877	0.956469	0.484336	1.06598	0.851649	1.04263	0.10628	0.538594	0.900064	0.896772	0.991534	0.853332	0.709745	0.0762898	18	1.0167	0.276318	1.05099	1.03376	-0.417297	-0.031543	0.92923	0.041323	1.13182	0.832822	0.963095	0.944413	0.927346	0.195028	0.857145	1.04133	0.67453	0.121704	16	0.926028	0.054877	0.929938	0.185329	1.08135	0.94118	0.92419	0.867114
	506.5	0.584218	0.823742	0.941676	1.03335	0.261861	0.156666	0.341425	0.954151	0.496621	1.07002	0.865074	1.04404	0.110132	0.553621	0.90722	0.898836	0.993404	0.850867	0.71594	0.0758095	18	1.02032	0.277538	1.05446	1.03656	-0.433616	-0.032823	0.92314	0.038927	1.13449	0.832705	0.966079	0.944959	0.926513	0.193839	0.865363	1.04352	0.674498	0.12262	16	0.924235	0.055833	0.929583	0.193651	1.09069	0.948967	0.927856	0.882773
	526.76	0.607877	0.83698	0.940987	1.04864	0.26937	0.160012	0.345327	0.960899	0.506952	1.09241	0.876658	1.04458	0.11082	0.565214	0.911147	0.901596	0.99389	0.851793	0.723619	0.07603	18	1.02092	0.279737	1.05746	1.04164	-0.45198	-0.034534	0.921979	0.037753	1.1393	0.829399	0.974545	0.942726	0.929177	0.19319	0.869115	1.04468	0.674694	0.123644	16	0.929237	0.056253	0.93121	0.184843	1.09085	0.956091	0.942278	0.897017
	547.02	0.624372	0.850625	0.943712	1.06553	0.276845	0.165432	0.346608	0.961084	0.519696	1.07954	0.885485	1.05216	0.114324	0.574788	0.912089	0.90212	0.996117	0.849245	0.728876	0.0757047	18	1.02481	0.280755	1.06044	1.04687	-0.461134	-0.035242	0.920485	0.038353	1.1413	0.835753	0.98057	0.945073	0.931599	0.192924	0.877415	1.05001	0.676874	0.124413	16	0.924571	0.056922	0.938178	0.181738	1.09779	0.963104	0.95118	0.910166
	567.28	0.633993	0.862433	0.94094	1.06012	0.284235	0.170211	0.348608	0.9599	0.532785	1.08012	0.900988	1.04959	0.117689	0.587274	0.911927	0.906517	0.998232	0.845689	0.732847	0.0751514	18	1.02621	0.283089	1.06217	1.04396	-0.480363	-0.036742	0.920354	0.037612	1.14735	0.835857	0.982914	0.947355	0.932613	0.189954	0.88238	1.0521	0.676676	0.125427	16	0.940797	0.058563	0.939119	0.187125	1.10143	0.968977	0.954321	0.928213
	587.54	0.647435	0.876865	0.940122	1.06832	0.291937	0.175443	0.34969	0.962696	0.544515	1.09435	0.915312	1.04753	0.12414	0.597173	0.914046	0.907293	0.998024	0.843491	0.738799	0.0749917	18	1.02658	0.285563	1.06368	1.04537	-0.488418	-0.037726	0.923278	0.035165	1.14906	0.833793	0.98506	0.946076	0.93264	0.190545	0.888422	1.05192	0.676938	0.125901	16	0.935751	0.059321	0.943717	0.183574	1.10705	0.975503	0.938166	0.941916
	607.8	0.658587	0.887477	0.93437	1.06111	0.299499	0.116946	0.350943	0.963041	0.554732	1.08695	0.923784	1.05096	0.124065	0.602788	0.915475	0.910079	1.00109	0.844923	0.738157	0.0761583	18	1.02832	0.286595	1.06653	1.04873	-0.500422	-0.040524	0.937774	0.035038	1.14898	0.837626	0.984277	0.947186	0.932436	0.189824	0.891874	1.05765	0.678243	0.126765	16	0.93028	0.059736	0.946837	0.184586	1.11276	0.978181	0.941429	0.9532
	628.06	0.66913	0.896379	0.933922	1.07221	0.304548	0.203335	0.35238	0.964315	0.566757	1.0855	0.936622	1.04499	0.128939	0.613802	0.91651	0.911431	1.00186	0.843346	0.746999	0.0737631	18	1.02914	0.290907	1.06744	1.04865	-0.50692	-0.040097	0.924301	0.033401	1.15811	0.838361	0.989903	0.94755	0.940068	0.189799	0.895355	1.05824	0.679013	0.127198	16	0.931836	0.059603	0.945822	0.184138	1.11175	0.982463	0.946714	0.964519
	648.32	0.680997	0.903469	0.936163	1.06926	0.312254	0.26956	0.354066	0.961806	0.577843	1.07452	0.949225	1.0402	0.131104	0.623095	0.91808	0.911662	1.0023	0.840636	0.753125	0.0716985	18	1.0326	0.293625	1.0695	1.05027	-0.514089	-0.04316	0.950405	0.032902	1.15878	0.842488	0.99342	0.952059	0.941901	0.188919	0.900291	1.06096	0.68193	0.128035	16	0.935023	0.058314	0.947295	0.18054	1.11403	0.986871	0.961069	0.979323
	668.58	0.686725	0.910785	0.930933	1.07552	0.318178	0.270453	0.355317	0.960056	0.587391	1.06845	0.960298	1.03668	0.135682	0.633715	0.921249	0.910552	1.00204	0.839323	0.755741	0.0713106	18	1.03311	0.293357	1.07157	1.05493	-0.518862	-0.042419	0.943655	0.032446	1.16038	0.847029	0.994809	0.950682	0.938756	0.189023	0.903337	1.06144	0.682078	0.128297	16	0.924855	0.059138	0.94944	0.184159	1.11587	0.988768	0.948559	0.987659
	688.84	0.690678	0.922701	0.922473	1.09014	0.326885	0.271336	0.358788	0.957427	0.599291	1.10295	0.971747	1.03641	0.138338	0.64027	0.921815	0.913992	1.00251	0.838285	0.761447	0.0717038	18	1.03524	0.294708	1.07217	1.05556	-0.525265	-0.042645	0.936964	0.031773	1.16484	0.844133	0.994721	0.949634	0.939734	0.186255	0.907797	1.06383	0.681841	0.128692	16	0.927504	0.059219	0.949922	0.186896	1.12052	0.991801	0.93994	0.998415
	709.1	0.694123	0.933093	0.91731	1.07659	0.333501	0.277298	0.359353	0.957357	0.610751	1.09397	0.988979	1.03841	0.138509	0.652485	0.922778	0.914521	1.00295	0.83603	0.763778	0.0711744	18	1.03581	0.297458	1.07462	1.05441	-0.524853	-0.044904	0.938037	0.030615	1.16325	0.843911	0.995459	0.949545	0.938285	0.187418	0.908997	1.06447	0.682032	0.128718	16	0.93701	0.059586	0.950911	0.183108	1.12329	0.991852	0.938939	1.00735
	729.36	0.681017	0.943384	0.907598	1.07706	0.341877	0.281578	0.360478	0.955519	0.620614	1.09867	1.00243	1.0377	0.140341	0.658651	0.925018	0.916562	1.00309	0.831797	0.765744	0.0710197	18	1.03925	0.297149	1.07597	1.05925	-0.534373	-0.04505	0.955919	0.029203	1.16597	0.844165	0.99847	0.953055	0.941412	0.184849	0.913855	1.06424	0.683959	0.129599	16	0.937544	0.060014	0.956011	0.187467	1.12666	0.993986	0.93553	1.01775
	749.62	0.664973	0.952549	0.894435	1.08207	0.346688	0.293197	0.362354	0.954189	0.632578	1.10534	1.01721	1.0318	0.147182	0.666855	0.929556	0.919426	1.0031	0.83001	0.768529	0.0706893	18	1.03841	0.303119	1.07781	1.05827	-0.53453	-0.047203	0.955039	0.028517	1.17072	0.842881	1.00247	0.955638	0.943027	0.184307	0.915364	1.07088	0.685295	0.129836	16	0.932058	0.060239	0.95587	0.191478	1.13415	0.996861	0.958409	1.026
	769.88	0.65009	0.957912	0.885907	1.06825	0.354198	0.299292	0.36435	0.950691	0.642849	1.09628	1.03023	1.02416	0.15137	0.673658	0.92673	0.919288	1.00218	0.829455	0.768161	0.0698948	18	1.04128	0.305027	1.08054	1.06226	-0.532377	-0.044125	0.949561	0.027806	1.14473	0.845866	1.00465	0.953196	0.942735	0.183506	0.917522	1.07007	0.684515	0.129377	16	0.938255	0.061093	0.956881	0.191077	1.13863	0.996726	0.95207	1.03233
	790.14	0.643408	0.966084	0.877028	1.07187	0.359647	0.30337	0.365483	0.946011	0.655671	1.09322	1.04289	1.0241	0.149953	0.679506	0.927961	0.918445	1.00252	0.82861	0.769765	0.0698156	18	1.04207	0.304748	1.08197	1.06335	-0.535035	-0.046321	0.955608	0.027179	1.12952	0.848215	1.00661	0.953032	0.944593	0.182518	0.91965	1.07485	0.684535	0.129559	16	0.941766	0.062332	0.962004	0.189363	1.14303	0.999382	0.966546	1.04367
	810.4	0.647411	0.974396	0.868666	1.06208	0.367139	0.309139	0.368632	0.941828	0.666674	1.10131	1.05483	1.02016	0.15658	0.68976	0.927756	0.922406	1.00357	0.827057	0.772744	0.0693063	18	1.04275	0.310555	1.08286	1.0666	-0.538605	-0.046125	0.962878	0.026367	1.11359	0.850451	1.00545	0.956249	0.947454	0.182524	0.921565	1.07996	0.685283	0.129671	16	0.941027	0.06329	0.961673	0.185192	1.15085	1.00014	0.95659	1.04933
	830.66	0.665482	0.985488	0.869286	1.04685	0.374424	0.309831	0.370425	0.941745	0.675959	1.12621	1.06642	1.01819	0.160176	0.699167	0.924733	0.923189	1.00248	0.828377	0.777135	0.0692466	18	1.04471	0.309383	1.08415	1.06571	-0.546544	-0.046233	0.967101	0.026356	1.10182	0.848743	1.00676	0.955657	0.949088	0.179587	0.922961	1.08279	0.684502	0.130015	16	0.941811	0.064594	0.96322	0.18646	1.15582	1.0005	0.958062	1.05208
	850.92	0.567904	0.992469	0.865437	1.04766	0.382797	0.31355	0.370691	0.933215	0.689271	1.13438	1.07656	1.01691	0.159508	0.706087	0.926207	0.922779	1.00336	0.828431	0.77429	0.0699486	18	1.04685	0.313635	1.08395	1.06571	-0.544145	-0.047577	0.962828	0.026192	1.09484	0.851314	1.00479	0.953042	0.946971	0.180859	0.92393	1.08348	0.684167	0.129744	16	0.939205	0.065613	0.963836	0.191579	1.15572	0.999939	0.956781	1.06224
	871.18	0.573868	0.996213	0.862561	1.03979	0.389835	0.313882	0.374201	0.931361	0.699158	1.11402	1.08701	1.01571	0.16602	0.714281	0.929438	0.92394	1.00385	0.826288	0.775635	0.0691875	18	1.04909	0.316878	1.08838	1.06794	-0.551998	-0.048849	0.97826	0.023762	1.08457	0.855153	1.00593	0.958262	0.950323	0.18138	0.9267	1.08777	0.685847	0.130389	16	0.941014	0.063828	0.963665	0.195296	1.16007	1.00076	0.960511	1.06811
	891.44	0.559828	1.00259	0.860369	1.02932	0.398215	0.319746	0.37453	0.930847	0.709218	1.11634	1.09782	1.01521	0.167566	0.722758	0.931799	0.927176	1.00453	0.819371	0.777069	0.0690915	18	1.04982	0.315821	1.09105	1.06676	-0.548004	-0.04977	0.985546	0.024377	1.07924	0.85442	1.00987	0.957563	0.950965	0.181478	0.92722	1.09084	0.686701	0.13036	16	0.93927	0.064572	0.964923	0.193948	1.16669	1.00239	0.961073	1.07348
	t [s]	V37I																					Mean	SEM	N	V37I + 2APB																				Mean	SEM	N	V37I + MFQ
	0	0	0	0	0	0	0	0	0	0	0	0	0	0	0	0	0	0	0	0	0	0	0	0	21	0	0	0	0	0	0	0	0	0	0	0	0	0	0	0	0	0	0	0	0	0	0	20	0
	20.26	0.766172	0.062204	0.126329	0.08118	0.700872	0.083828	0.604894	0.37088	0.046616	0.626456	0.709235	0.618022	0.627599	0.748974	0.027838	0.663451	0.699102	0.664701	0.036358	0.73301	0.66797	0.460271	0.0646796	21	0.075008	0.461207	0.04567	0.053013	0.011667	0.085535	0.274966	0.100981	0.057237	0.036606	0.063921	0.019876	0.054469	0.063843	0.046964	0.010848	0.104154	0.07562	0.055525	0.045885	0.0871497	0.0232156	20	0.627086
	40.52	0.817263	0.081207	0.163343	0.110675	0.826535	0.098157	0.762491	0.456703	0.058957	0.744271	0.788266	0.742785	0.801242	0.885882	0.035202	0.712098	0.863095	0.776095	0.05215	0.816662	0.754057	0.54034	0.0742586	21	0.126599	0.627077	0.059875	0.068739	0.014141	0.1189	0.37472	0.155963	0.090364	0.050011	0.093346	0.025975	0.074746	0.104491	0.070795	0.01605	0.145711	0.095574	0.077029	0.059302	0.12247	0.0315522	20	0.746022
	60.78	0.843538	0.095363	0.175376	0.13028	0.867103	0.109955	0.828533	0.497428	0.064226	0.802984	0.809218	0.790938	0.872066	0.938619	0.040494	0.739283	0.930325	0.817849	0.064321	0.865881	0.793056	0.575087	0.0780296	21	0.166221	0.733917	0.065741	0.07341	0.015256	0.137964	0.425097	0.188184	0.115808	0.061239	0.111206	0.028755	0.085097	0.135067	0.088185	0.019874	0.183895	0.109938	0.092961	0.069386	0.14536	0.0367116	20	0.786995
	81.04	0.859645	0.104405	0.201454	0.14586	0.891919	0.10919	0.861143	0.528652	0.067262	0.856921	0.821267	0.815091	0.913112	0.96688	0.044268	0.754069	0.964784	0.838817	0.07338	0.882178	0.803594	0.595423	0.0798187	21	0.198602	0.808913	0.069573	0.077001	0.015739	0.148157	0.453074	0.214904	0.136392	0.071643	0.12485	0.03176	0.093861	0.158425	0.102133	0.021501	0.209805	0.126381	0.104089	0.078921	0.162286	0.0401858	20	0.807559
	101.3	0.86458	0.11466	0.215335	0.15365	0.902771	0.111324	0.879822	0.557175	0.071272	0.892621	0.832016	0.83254	0.936075	0.986195	0.048823	0.76627	0.987224	0.853344	0.082208	0.896977	0.813714	0.609457	0.0808321	21	0.225772	0.86982	0.073787	0.081532	0.017438	0.155254	0.464656	0.234599	0.153566	0.068861	0.135864	0.033868	0.10185	0.178346	0.112507	0.024094	0.225545	0.141417	0.114551	0.086088	0.174971	0.0428418	20	0.816521
	121.56	0.880102	0.121544	0.224216	0.158878	0.915538	0.109659	0.88707	0.586688	0.074825	0.918357	0.830278	0.843235	0.954095	0.997093	0.051621	0.775425	1.00439	0.860334	0.091171	0.919541	0.820428	0.620214	0.0816789	21	0.249188	0.925532	0.076876	0.083927	0.017363	0.163883	0.474379	0.251982	0.167015	0.078377	0.145802	0.035161	0.108687	0.193715	0.120213	0.027138	0.24024	0.152775	0.117728	0.094712	0.186235	0.045266	20	0.826758
	141.82	0.882366	0.128901	0.229492	0.159697	0.923129	0.103342	0.892618	0.609255	0.077469	0.933875	0.823285	0.853785	0.967361	1.0095	0.052357	0.785363	1.02006	0.863292	0.099369	0.93256	0.829908	0.627475	0.0823652	21	0.269454	0.966135	0.080221	0.089665	0.016799	0.170262	0.476611	0.265045	0.179603	0.087786	0.156673	0.036658	0.114733	0.207409	0.126897	0.028038	0.257905	0.164459	0.123474	0.101395	0.195961	0.0469371	20	0.830295
	162.08	0.894589	0.136307	0.224297	0.162199	0.92977	0.107238	0.893286	0.626956	0.082083	0.989314	0.827215	0.861698	0.982172	1.01915	0.052697	0.795731	1.03292	0.868184	0.107761	0.94218	0.836913	0.636794	0.0833647	21	0.287075	1.00734	0.081459	0.094853	0.01631	0.17513	0.475223	0.274368	0.189461	0.100848	0.166631	0.037893	0.120763	0.218468	0.133202	0.027273	0.27348	0.173571	0.120863	0.109264	0.204174	0.0486292	20	0.831854
	182.34	0.896943	0.144635	0.22426	0.163952	0.94326	0.10633	0.890661	0.650955	0.084444	1.00074	0.83499	0.867185	0.993046	1.02563	0.056847	0.807941	1.0422	0.875363	0.115032	0.945781	0.844471	0.643555	0.0837857	21	0.302957	1.04164	0.083028	0.098101	0.01523	0.181889	0.471056	0.289376	0.198802	0.112788	0.174363	0.038802	0.124766	0.228766	0.13882	0.028426	0.289993	0.173227	0.12848	0.114755	0.211763	0.0500341	20	0.840951
	202.6	0.894327	0.153576	0.227108	0.165137	0.947326	0.098469	0.894413	0.664984	0.087621	1.0212	0.832166	0.87627	1.00124	1.03256	0.056845	0.811586	1.0483	0.879297	0.122395	0.958682	0.851447	0.648807	0.0842918	21	0.316062	1.07358	0.085912	0.099413	0.014641	0.185752	0.466419	0.300571	0.207234	0.122427	0.183488	0.040308	0.127637	0.23684	0.14272	0.031001	0.294626	0.178935	0.136369	0.122717	0.218332	0.0512571	20	0.837375
	222.86	0.893961	0.157902	0.230435	0.168804	0.954524	0.096734	0.893383	0.685227	0.088607	1.02878	0.828586	0.884197	1.00627	1.03865	0.057819	0.818437	1.05872	0.879743	0.128718	0.964238	0.853403	0.653197	0.08455	21	0.328643	1.09703	0.087951	0.101782	0.013692	0.18724	0.459516	0.310797	0.213732	0.122314	0.191511	0.04097	0.131914	0.24502	0.146138	0.030498	0.301836	0.189884	0.139243	0.129912	0.223481	0.0522101	20	0.844364
	243.12	0.89699	0.163828	0.228698	0.170225	0.961652	0.09621	0.890228	0.697876	0.091253	1.03277	0.841525	0.887919	1.01365	1.04046	0.059321	0.832082	1.06379	0.885427	0.134577	0.974975	0.854862	0.658015	0.084883	21	0.341023	1.12849	0.089636	0.104912	0.011644	0.191969	0.455166	0.322657	0.220026	0.134428	0.198011	0.042332	0.135315	0.251898	0.149919	0.029438	0.308986	0.19437	0.146162	0.136889	0.229663	0.0535116	20	0.841022
	263.38	0.900392	0.170289	0.224439	0.172106	0.966951	0.095556	0.892123	0.714301	0.093489	1.04378	0.831508	0.892003	1.01889	1.04297	0.060938	0.840611	1.06748	0.886948	0.14086	0.991318	0.861761	0.66232	0.0852287	21	0.350145	1.15545	0.091276	0.108862	0.011619	0.194358	0.446616	0.338365	0.225324	0.147891	0.206764	0.04392	0.140539	0.258541	0.153447	0.031088	0.315662	0.202372	0.149005	0.14448	0.235786	0.0545294	20	0.845475
	283.64	0.899535	0.177434	0.229839	0.170076	0.974768	0.093532	0.886657	0.729094	0.096086	1.04897	0.830354	0.896106	1.02237	1.0463	0.061665	0.849083	1.07177	0.890622	0.147141	0.988809	0.862627	0.665373	0.0852742	21	0.360699	1.17851	0.093346	0.1101	0.010427	0.195467	0.439203	0.340071	0.230859	0.165557	0.213773	0.044371	0.14429	0.264049	0.155771	0.030291	0.325438	0.212695	0.146642	0.147933	0.240475	0.0554588	20	0.846503
	303.9	0.895407	0.180727	0.226598	0.166933	0.980086	0.088223	0.883738	0.743722	0.097946	1.05131	0.82537	0.898514	1.02389	1.05431	0.061426	0.855441	1.08048	0.8923	0.154085	0.998973	0.865592	0.667861	0.0856733	21	0.369092	1.20138	0.094406	0.109533	0.009706	0.200838	0.435845	0.347568	0.235326	0.177474	0.222375	0.045302	0.148956	0.269244	0.159103	0.031313	0.329389	0.212209	0.152822	0.155146	0.245351	0.0563821	20	0.846486
	324.16	0.892721	0.187962	0.217596	0.165575	0.983833	0.089508	0.883142	0.759909	0.099519	1.06109	0.820823	0.90567	1.02556	1.05764	0.0636	0.864852	1.08195	0.890616	0.156035	1.0107	0.866009	0.670681	0.0859974	21	0.377386	1.22031	0.095424	0.112374	0.008523	0.201371	0.429578	0.349015	0.239299	0.190117	0.233095	0.045827	0.153507	0.273334	0.16105	0.032569	0.332776	0.216637	0.158261	0.159051	0.249475	0.0570931	20	0.84959
	344.42	0.888498	0.192172	0.198978	0.167272	0.988935	0.091075	0.879109	0.780177	0.100412	1.0699	0.825617	0.908524	1.03168	1.05505	0.063916	0.870739	1.08824	0.892941	0.164468	1.02086	0.869498	0.673717	0.0864425	21	0.38552	1.24081	0.097261	0.114471	0.008006	0.20352	0.422492	0.351813	0.243883	0.202525	0.239035	0.045844	0.156898	0.277881	0.163597	0.031445	0.337153	0.225393	0.158909	0.164933	0.25357	0.0579214	20	0.84959
	364.68	0.887538	0.199811	0.212877	0.168078	0.99312	0.086122	0.877479	0.804222	0.103631	1.06944	0.822528	0.912354	1.03924	1.0601	0.066018	0.878355	1.08908	0.898938	0.168278	1.01426	0.869259	0.677177	0.0863495	21	0.391903	1.26281	0.099017	0.114358	0.006813	0.204677	0.417518	0.35708	0.247263	0.209687	0.24679	0.048139	0.157864	0.284708	0.16658	0.031615	0.336006	0.23008	0.158291	0.170873	0.257104	0.0588494	20	0.848628
	384.94	0.887852	0.200018	0.212875	0.170275	0.99518	0.083086	0.876273	0.828243	0.106483	1.08037	0.8321	0.914062	1.04517	1.06017	0.066725	0.885525	1.09055	0.894693	0.17267	1.03614	0.869126	0.681313	0.0868182	21	0.397029	1.2788	0.099951	0.116026	0.006762	0.203885	0.410855	0.361291	0.250302	0.222845	0.251445	0.048718	0.159451	0.288989	0.169645	0.036305	0.341449	0.234604	0.16721	0.174193	0.260988	0.0594257	20	0.851867
	405.2	0.879471	0.205858	0.213885	0.171513	1.00109	0.078522	0.873952	0.839445	0.107081	1.08773	0.818825	0.918434	1.04829	1.06183	0.068031	0.889564	1.09689	0.899441	0.179325	1.05135	0.873172	0.683986	0.0871002	21	0.401912	1.2963	0.101766	0.117952	0.006207	0.20893	0.404003	0.369705	0.253561	0.227951	0.263612	0.048698	0.164658	0.291566	0.173064	0.030298	0.344763	0.241101	0.171982	0.181467	0.264975	0.0601789	20	0.84588
	425.46	0.875395	0.214139	0.208965	0.173659	1.00302	0.073161	0.869438	0.857998	0.110229	1.09873	0.822065	0.92321	1.0538	1.05759	0.068626	0.895837	1.09757	0.905582	0.184768	1.05701	0.874819	0.686934	0.0873579	21	0.405566	1.30445	0.103458	0.117928	0.005865	0.209006	0.398965	0.367347	0.256865	0.24335	0.271855	0.050651	0.165877	0.295845	0.174771	0.03636	0.347963	0.244805	0.176229	0.185974	0.268157	0.0603846	20	0.847025
	445.72	0.877026	0.217476	0.212619	0.175784	1.0074	0.07941	0.866595	0.863183	0.11148	1.09917	0.827115	0.926044	1.05371	1.06094	0.069342	0.903902	1.0992	0.903346	0.188058	1.07537	0.878357	0.690263	0.0874463	21	0.410213	1.32016	0.103981	0.118543	0.00554	0.208264	0.392501	0.370433	0.259614	0.257137	0.280215	0.051434	0.167804	0.297139	0.176961	0.042382	0.352014	0.248338	0.18087	0.190898	0.271722	0.0609782	20	0.844315
	465.98	0.87676	0.2201	0.194934	0.177888	1.01057	0.081859	0.865283	0.881055	0.113795	1.10305	0.826407	0.928574	1.05519	1.06015	0.070547	0.911558	1.09827	0.907969	0.192406	1.06855	0.881446	0.691732	0.0876394	21	0.415824	1.33601	0.104656	0.120302	0.00447	0.20414	0.383777	0.376409	0.26327	0.267535	0.288767	0.051482	0.173434	0.299316	0.1793	0.04262	0.357684	0.252815	0.178784	0.195326	0.274796	0.0616908	20	0.847122
	486.24	0.875098	0.228952	0.193007	0.17953	1.01202	0.083348	0.862086	0.897721	0.116613	1.10419	0.813519	0.929427	1.06091	1.06613	0.071419	0.916781	1.09923	0.905395	0.196255	1.08203	0.880515	0.694008	0.0877253	21	0.419424	1.34727	0.105685	0.121113	0.002826	0.202926	0.380257	0.370548	0.265615	0.273716	0.294399	0.054203	0.174397	0.299779	0.182225	0.043107	0.362401	0.255406	0.177558	0.201507	0.276718	0.0621468	20	0.852222
	506.5	0.871559	0.229637	0.199346	0.181643	1.01328	0.078428	0.860384	0.912609	0.118798	1.10016	0.806587	0.93459	1.05789	1.06821	0.072098	0.919484	1.10046	0.904294	0.202427	1.09737	0.883391	0.69584	0.0877864	21	0.424013	1.35842	0.106572	0.122586	0.002456	0.206253	0.373114	0.36942	0.267913	0.286062	0.304614	0.055275	0.175645	0.301911	0.184887	0.046541	0.369775	0.259338	0.177534	0.206487	0.279941	0.0625831	20	0.851186
	526.76	0.865492	0.235489	0.199936	0.183991	1.01558	0.078212	0.858387	0.923833	0.117745	1.0982	0.806456	0.935928	1.05849	1.06911	0.072937	0.926326	1.10042	0.906006	0.206707	1.09071	0.883223	0.696818	0.0876517	21	0.426488	1.37085	0.106795	0.119819	0.001574	0.206248	0.363322	0.36918	0.269743	0.29782	0.314323	0.056804	0.178028	0.305099	0.187063	0.047609	0.366979	0.264247	0.176077	0.210927	0.28195	0.0631063	20	0.848285
	547.02	0.86416	0.242284	0.204032	0.185394	1.01848	0.074234	0.856047	0.936077	0.117845	1.10635	0.79848	0.938588	1.06101	1.07264	0.073832	0.928756	1.09685	0.910808	0.209103	1.10188	0.885833	0.699175	0.0878789	21	0.427713	1.38092	0.108451	0.12359	0.000795	0.206731	0.357715	0.370126	0.271962	0.307045	0.323808	0.057674	0.180726	0.305516	0.18923	0.043919	0.366786	0.26601	0.177458	0.215113	0.284064	0.0635356	20	0.843569
	567.28	0.87202	0.245184	0.202339	0.187307	1.01807	0.074148	0.853737	0.9516	0.120841	1.1062	0.807262	0.93977	1.06178	1.07734	0.073897	0.931403	1.10077	0.914611	0.214375	1.12068	0.889826	0.703008	0.0882413	21	0.433166	1.38587	0.109117	0.12594	0.002348	0.211688	0.356264	0.380565	0.275678	0.314643	0.333044	0.058346	0.181898	0.307772	0.191653	0.043159	0.370292	0.270865	0.177155	0.218284	0.287387	0.0637844	20	0.845974
	587.54	0.865733	0.251128	0.183574	0.190455	1.01839	0.075908	0.854132	0.962747	0.121003	1.10688	0.789832	0.943263	1.06268	1.08511	0.07485	0.93127	1.10201	0.913824	0.217868	1.12074	0.88843	0.702849	0.0884155	21	0.434025	1.39295	0.110022	0.126515	0.001988	0.212856	0.352205	0.383314	0.277986	0.328694	0.341754	0.059777	0.183968	0.308737	0.194351	0.044581	0.371771	0.274197	0.177565	0.22399	0.290062	0.0640736	20	0.841213
	607.8	0.868535	0.257334	0.193813	0.192935	1.01611	0.070261	0.853093	0.973967	0.125103	1.10284	0.797852	0.945318	1.0644	1.08527	0.075483	0.939141	1.10016	0.920141	0.22259	1.14327	0.891993	0.706648	0.0885411	21	0.438043	1.40055	0.110411	0.125593	0.001376	0.21776	0.347667	0.37895	0.279276	0.336535	0.351363	0.060613	0.188222	0.309769	0.195873	0.0441	0.37462	0.275837	0.180377	0.226804	0.292187	0.0644061	20	0.838064
	628.06	0.86514	0.26251	0.192616	0.196504	1.01699	0.074823	0.8507	0.984824	0.125533	1.11033	0.794519	0.948883	1.06538	1.09041	0.076067	0.942377	1.10104	0.918938	0.22632	1.14905	0.891902	0.708803	0.0886135	21	0.440637	1.41456	0.111721	0.126678	0.001426	0.219924	0.344699	0.373471	0.281474	0.351296	0.365705	0.061288	0.188978	0.312546	0.198399	0.045776	0.375966	0.278037	0.179917	0.231359	0.295193	0.0650323	20	0.842636
	648.32	0.860426	0.267818	0.185052	0.198005	1.02364	0.07559	0.84994	1.0031	0.127447	1.10719	0.793537	0.947719	1.06376	1.09696	0.077561	0.948312	1.10145	0.920254	0.229055	1.14527	0.894739	0.710325	0.0887319	21	0.442391	1.41939	0.111192	0.128857	0.000851	0.222135	0.340107	0.367368	0.283819	0.362228	0.374951	0.05878	0.188981	0.312479	0.199911	0.045368	0.377212	0.280316	0.183979	0.235739	0.296803	0.0652719	20	0.836772
	668.58	0.86175	0.2718	0.180622	0.201136	1.01939	0.079232	0.849804	1.00466	0.131058	1.11575	0.79568	0.949854	1.0642	1.09744	0.080919	0.95283	1.09787	0.924938	0.233022	1.15574	0.89462	0.712491	0.0887201	21	0.445598	1.42625	0.111746	0.131248	0.001342	0.222234	0.33381	0.366189	0.285217	0.373287	0.383014	0.060035	0.188894	0.312561	0.20144	0.046329	0.37721	0.282655	0.185661	0.242528	0.298862	0.0655657	20	0.849082
	688.84	0.858654	0.279515	0.173837	0.203149	1.02456	0.082096	0.848117	1.01195	0.130509	1.11326	0.800244	0.951441	1.07107	1.10152	0.079233	0.96243	1.09589	0.927302	0.235431	1.16077	0.894055	0.714525	0.0889534	21	0.447849	1.43988	0.112561	0.135029	0.001434	0.219638	0.334363	0.364846	0.28759	0.38548	0.387251	0.060136	0.191041	0.313232	0.204044	0.047878	0.375261	0.28506	0.185833	0.244006	0.30112	0.066173	20	0.840317
	709.1	0.855691	0.28439	0.128828	0.205401	1.02093	0.076266	0.845234	1.02609	0.13319	1.11407	0.796336	0.951572	1.06928	1.10588	0.081838	0.970573	1.09478	0.921536	0.239842	1.16926	0.894951	0.713616	0.089709	21	0.448929	1.44281	0.11337	0.135949	-4.1e-05	0.222668	0.331344	0.360522	0.289487	0.393817	0.398653	0.060537	0.190546	0.312283	0.205922	0.0519	0.378733	0.284758	0.188893	0.249141	0.303011	0.0662986	20	0.840908
	729.36	0.853017	0.289248	0.181459	0.209145	1.02257	0.074175	0.845893	1.0474	0.134793	1.11357	0.790742	0.953419	1.07513	1.11521	0.082371	0.976887	1.09708	0.92501	0.244717	1.16639	0.894311	0.718692	0.089141	21	0.451425	1.44367	0.114568	0.137669	-0.001606	0.223261	0.326732	0.358795	0.290124	0.400493	0.408997	0.061574	0.189888	0.314048	0.20714	0.058459	0.378176	0.287946	0.18997	0.253144	0.304724	0.0663126	20	0.83948
	749.62	0.853237	0.295621	0.167152	0.212447	1.02238	0.076103	0.845226	1.04543	0.13639	1.11922	0.783518	0.956737	1.07542	1.11827	0.086594	0.985392	1.09485	0.927259	0.248276	1.16534	0.897755	0.719649	0.0891932	21	0.451845	1.4464	0.115336	0.140022	-0.001294	0.224035	0.326732	0.354304	0.293138	0.411189	0.422084	0.061404	0.191998	0.314413	0.209489	0.06404	0.381633	0.290994	0.187263	0.257604	0.307132	0.06644	20	0.833158
	769.88	0.851456	0.301248	0.150276	0.215752	1.02292	0.074488	0.846172	1.05413	0.137109	1.12176	0.777583	0.958591	1.07685	1.12334	0.088014	0.988469	1.09409	0.93023	0.251307	1.17579	0.899408	0.720904	0.0896307	21	0.455864	1.45366	0.115973	0.138648	-0.000336	0.220629	0.320091	0.352689	0.295656	0.418939	0.435704	0.062623	0.192539	0.315224	0.211393	0.064752	0.387695	0.293004	0.18917	0.262257	0.309309	0.0668548	20	0.840488
	790.14	0.850397	0.304728	0.146147	0.220167	1.02404	0.071549	0.846499	1.06406	0.140934	1.12092	0.772497	0.959764	1.07371	1.12853	0.089478	0.993081	1.09678	0.924005	0.255405	1.18539	0.90254	0.72241	0.0897822	21	0.456026	1.46151	0.11686	0.139572	-0.002199	0.21962	0.314944	0.342912	0.295461	0.426921	0.438954	0.061986	0.193757	0.31635	0.213076	0.065518	0.387853	0.294668	0.184388	0.267527	0.309785	0.0672586	20	0.839927
	810.4	0.846707	0.307926	0.132428	0.220562	1.0264	0.076967	0.848433	1.07169	0.141739	1.12266	0.778051	0.96109	1.07787	1.1291	0.093504	0.992665	1.09264	0.919359	0.258755	1.18817	0.904358	0.723385	0.0898765	21	0.457539	1.46388	0.117064	0.143435	-0.001913	0.221846	0.318544	0.337331	0.297127	0.439999	0.448348	0.064437	0.194549	0.316368	0.214604	0.060191	0.38885	0.29559	0.186286	0.269375	0.311672	0.0674488	20	0.834301
	830.66	0.839875	0.312966	0.112373	0.226366	1.03295	0.075612	0.849238	1.08793	0.144344	1.11959	0.765063	0.964062	1.07164	1.13432	0.098197	1.00495	1.09316	0.920697	0.262554	1.18982	0.906844	0.724407	0.0902113	21	0.456693	1.46779	0.117659	0.145021	-0.001426	0.22641	0.313407	0.342504	0.299082	0.463621	0.466938	0.064483	0.193719	0.317513	0.215833	0.055423	0.38942	0.297495	0.187762	0.273528	0.314644	0.0678513	20	0.832615
	850.92	0.839517	0.317574	0.138187	0.228189	1.0321	0.073529	0.84476	1.09315	0.146814	1.12296	0.777193	0.96383	1.07475	1.13902	0.098754	1.00246	1.09543	0.922172	0.266185	1.1928	0.907066	0.72745	0.0898768	21	0.460238	1.46811	0.118311	0.147003	-0.00056	0.228314	0.313358	0.345141	0.301485	0.483976	0.472064	0.064825	0.194947	0.317894	0.217706	0.052746	0.393845	0.300716	0.189796	0.279439	0.317468	0.0680087	20	0.834393
	871.18	0.845808	0.322551	0.11103	0.231789	1.03391	0.074095	0.845617	1.09875	0.146204	1.11844	0.777207	0.967778	1.07509	1.14066	0.101102	1.00507	1.09457	0.922895	0.269479	1.19412	0.91184	0.728	0.0902727	21	0.460873	1.47319	0.117314	0.154166	-0.00035	0.233208	0.309951	0.341615	0.302978	0.500023	0.484096	0.06571	0.195666	0.319454	0.218752	0.05422	0.396087	0.302107	0.188629	0.283001	0.320035	0.0683332	20	0.832121
	891.44	0.83425	0.326909	0.098546	0.234281	1.03663	0.071283	0.847003	1.1057	0.14714	1.11243	0.761112	0.966082	1.06967	1.14977	0.107067	1.00801	1.0937	0.927881	0.27141	1.20202	0.911858	0.72775	0.0904709	21	0.464431	1.47152	0.118228	0.166584	0.000407	0.237506	0.307577	0.335309	0.303829	0.515328	0.49026	0.065608	0.19451	0.320663	0.219962	0.054906	0.396885	0.303598	0.191091	0.283941	0.322107	0.0682988	20	0.83151
[truncated: 49 more columns]

## Sheet: Fig1D and S6A
Fig 1D and S6 - Raw data of tryptophan quenching experiments with MFQ
	Cx32 + MFQ tryptophan spectra																																															cMFQ [µM|	intensity at 340 nm - Cx32 [a.u]
	Wavelength [nm]	0 μM			0.0615 μM			0.123 μM			0.245 μM			0.366 μM			0.670 μM			1.274 μM			1.879 μM			3.081 μM			5.482 μM			11.489 μM			17.477 μM			29.401 μM			47.153 μM			96.72 µM
	300	431.837	458.693	511.698	415.018	419.324	504.55	405.486	396.461	529.001	391.841	397.926	501.44	393.818	382.666	450.13	392.333	382.754	460.114	396.469	375.708	457.977	386.511	398.192	437.843	378.908	381.467	678.36	382.023	353.047	458.11	369.541	371.223	449.153	387.96	363.64	399.685	310.73	354.698	416.48	295.496	278.256	306.45	173.476	245.84	175.815		0	796.293
	301.07	330.277	344.927	370.997	306.012	317.483	356.015	301.519	306.824	354.692	295.379	301.09	352.96	291.741	291.905	321.243	290.874	293.964	327.885	291.9	288.524	322.714	287.788	297.117	315.17	280.297	285.241	348.887	280.045	271.035	322.205	263.543	270.332	307.49	262.742	261.97	284.643	209	237.488	357.144	181.767	189.421	206.707	112.763	157.344	113.424		0.0615	750.794
	302	279.979	293.406	296.197	261.539	272.953	286.175	258.616	266.102	277.21	254.256	259.588	282.232	252.225	253.106	266.782	245.725	246.909	267.042	246.925	252.339	258.781	243.844	250.621	255.491	235.793	243.598	261.454	236.668	232.547	258.553	215.315	223.906	241.116	200.554	212.4	219.184	154.334	179.935	302.068	125.023	138.259	146.951	76.3342	95.8693	69.6292		0.123	742.179
	303.07	285.508	293.659	286.353	261.802	273.044	276.595	260.431	265.541	260.499	258.079	259.646	266.957	251.201	257.365	259.333	239.756	248.965	256.406	247.646	250.664	250.663	246.169	248.37	249.362	234.599	243.703	245.213	229.435	231.997	242.589	205.208	217.715	223.03	184.464	202.771	203.614	136.948	161.392	200.043	104.786	123.397	123.873	59.7842	66.4667	48.3768		0.245	730.188
	304	305.067	317.489	303.763	281.16	289.809	291.663	278.342	281.426	274.152	274.63	278.802	281.843	268.313	274.053	274.861	257.699	263.22	269.883	262.462	267.406	263.18	258.839	263.495	264.766	251.436	257.79	256.899	245.898	249.79	254.44	215.204	228.624	233.688	195.383	214.241	214.104	140.541	170.781	176.102	104.665	128.847	126.91	58.3319	62.7651	44.7473		0.366	708.426
	305.07	334.008	348.548	333.674	313.717	324.139	320.723	305.302	310.279	298.682	301.064	307.19	308.188	295.254	302.049	304.052	279.982	292.439	297.362	286.038	292.999	290.188	284.203	289.895	288.786	274.549	284.708	280.755	269.282	274.146	274.241	237.801	253.305	256.122	213.461	236.788	231.718	154.012	185.161	181.927	114.662	141.07	136.272	62.0582	68.4429	47.3677		0.67	697.347
	306	359.016	373.856	358.693	332.502	350.359	343.305	328.608	335.118	321.999	326.559	331.197	330.935	313.702	330.406	324.81	306.705	317.735	321.714	308.819	316.039	311.57	309.226	316.298	312.723	299.51	309.983	305.87	291.029	298.821	294.575	252.716	274.325	275.75	230.676	253.507	252.676	167.718	200.241	194.216	121.963	152.094	146.705	68.4473	72.1337	51.0749		1.274	705.847
	307.07	397.855	415.032	397.195	367.544	385.546	379.259	363.67	372.434	355.865	359.202	366.504	364.938	348.487	360.226	356.662	335.622	348.318	353.946	343.204	347.189	344.625	335.521	348.559	340.888	323.729	343.664	337.859	317.414	327.175	319.312	283.641	304.279	304.176	251.71	280.047	277.613	183.185	220.435	212.001	134.462	167.195	164.378	74.4461	79.3904	57.1525		1.879	694.721
	308	426.034	449.595	431.916	401.827	413.493	414.12	394.488	402.898	387.342	387.77	395.883	397.272	377.993	387.918	387.499	363.087	372.947	384.578	370.478	378.175	373.136	364.269	376.573	369.543	355.839	368.321	364.425	339.733	351.969	344.581	304.626	325.118	328.721	272.675	304.935	302.99	198.151	239.264	230.167	145.785	181.659	178.36	82.7416	87.7722	63.0949		3.081	688.246
	309.07	458.065	483.659	463.843	429.119	445.931	443.775	421.014	432.39	414.385	415.901	428.214	425.433	404.53	419.553	416.404	390.572	408.436	411.572	399.601	408.682	404.423	393.115	405.146	398.503	383.298	395.726	393.228	365.032	382.633	368.361	327.606	346.9	353.417	294.189	324.803	326.119	215.578	257.506	246.637	158.811	195.329	192.519	89.3728	93.2019	67.717		5.482	671.602
	310	487.042	518.484	493.114	457.409	472.861	472.488	446.398	458.693	439.586	443.363	450.738	451.289	423.658	440.86	440.556	414.527	433.593	438.078	420.46	431.12	427.734	417.308	429.818	422.629	408.141	423.373	412.987	388.913	406.79	389.658	347.539	371.24	376.468	311.765	344.348	343.898	226.6	273.157	263.514	166.907	209.448	204.318	95.0515	101.568	73.1002		11.489	598.179
	310.93	506.456	535.394	518.873	475.781	498.58	499.703	472.964	484.597	462.327	473.11	475.596	474.57	451.361	473.467	469.475	444.029	454.173	465.007	446.974	455.349	449.495	439.519	454.137	446.669	431.871	446.303	441.881	413.085	429.277	415.87	365.601	395.27	398.264	329.089	362.937	365.086	242.224	290.256	282.5	178.617	221.455	215	101.426	105.932	76.6071		17.477	545.192
	312.03	542.174	580.102	558.526	518.381	538.382	535.726	504.03	523.948	496.22	503.431	511.403	513.554	494.329	509.476	506.169	474.29	493.832	501.882	482.939	493.509	481.809	470.996	489.368	481.977	462.069	476.399	473.151	444.922	460.186	446.342	393.301	422.239	425.965	355.449	391.903	391.162	260.815	312.986	303.1	194.219	239.309	233.647	108.221	115.63	82.9569		29.401	413.601
	312.96	583.045	608.899	596.956	545.344	572.663	568.632	542.071	552.019	529.223	533.878	544.166	545.824	520.563	541.479	538.093	502.677	521.061	535.007	510.881	524.969	513.679	503.526	521.233	515.817	491.229	508.877	502.688	472.5	491.593	474.569	418.487	447.305	458.174	377.216	418.181	413.919	279.637	333.87	321.232	206.316	255.162	249.165	114.216	124.501	89.9072		47.153	313.554
	314.06	616.683	652.833	634.231	581.657	606.394	610.769	576.383	596.237	558.993	566.054	574.056	576.117	555.32	569.761	568.217	527.28	556.346	564.392	541.357	556.228	545.782	537.12	550.962	542.753	519.596	539.168	535.525	506.236	522.372	507.238	443.483	476.349	481.321	396.243	443.201	441.262	296.371	352.466	342.469	219.094	270.825	265.017	123.974	131.705	94.8923		96.72	197.528
	315	651.408	687.355	662.043	609.136	637.143	635.735	593.958	624.81	585.211	591.968	600.419	600.063	581.638	599.804	594.789	554.404	581.881	586.187	567.407	581.141	568.695	561.192	577.515	562.345	541.69	569.077	562.425	529.194	544.564	531.786	467.221	499.157	502.794	414.081	464.359	462.948	309.993	373.742	361.413	229.984	281.037	276.808	128.524	138.371	98.7763
	315.93	683.941	719.148	686.621	640.124	664.011	662.607	624.344	644.654	614.431	621.147	623.665	627.789	607.23	626.741	622.961	580.722	604.749	613.572	590.434	606.263	595.669	587.662	601.109	592.857	569.554	593.114	582.293	551.452	570.105	551.248	487.34	522.67	531.374	436.571	488.335	487.233	322.016	390.661	379.689	237.727	295.458	291.868	133.772	144.246	104.807		Trp quenching, normalized
	317.03	720.742	746.75	728.437	669.446	701.642	693.287	658.243	675.622	647.849	652.476	663.165	659.871	635.829	659.185	653.406	606.523	634.022	644.919	622.794	643.507	627.936	615.575	631.65	617.872	598.834	621.031	617.893	582.294	601.567	578.884	510.713	549.185	560.198	456.877	514.925	512.931	337.01	410.977	397.345	250.522	312.353	304.776	141.403	153.024	111.266		cMFQ [µM|	Cx32
	317.96	742.979	769.892	752.84	692.671	720.703	723.138	683.082	707.953	670.386	676.396	691.829	686.134	651.029	687.23	674.603	630.517	664.18	670.406	647.756	665.311	652.241	640.567	661.819	645.554	623.176	649.493	643.546	597.568	634.8	609.357	528.121	575.265	583.234	477.297	541.31	536.445	351.332	428.893	420.343	261.96	329.177	321.599	149.718	161.015	115.483		0	0
	319.06	773.793	794.047	780.454	712.169	757.411	742.532	701.479	727.004	696.221	706.371	711.714	714.636	682.125	714.841	703.055	661.178	684.544	692.672	672.75	693.813	672.94	659.051	686.825	668.65	643.433	682.533	664.612	628.308	654.784	637.633	556.2	602.531	612.179	500.137	558.395	556.649	367.972	445.181	441.55	273.915	341.744	335.269	157.552	172.319	124.048		0.0615	5.7139
	320	798.921	810.767	801.034	734.385	765.594	762.93	725.306	746.929	713.493	725.241	730.375	727.47	700.674	736.488	720.65	676.553	710.677	711.765	688.578	713.747	685.964	678.349	710.019	688.932	665.457	699.448	681.618	644.611	674.413	654.976	567.866	615.608	627.133	512.77	576.351	575.055	379.893	460.237	452.079	282.926	355.412	349.86	164.472	179.222	130.283		0.123	6.79579
	321.07	813.688	832.464	818.174	754.35	784.292	782.071	752.875	769.986	731.068	738.429	753.66	750.963	727.125	752.311	736.005	691.567	732.956	725.371	708.295	736.377	700.843	695.29	729.079	701.988	682.388	715.685	701.106	658.92	690.856	671.139	583.048	639.266	648.283	528.752	594.797	588.268	393.074	476.275	468.161	292.218	368.623	364.134	168.859	188.188	138.09		0.245	8.30164
	322	826.711	849.568	832.519	761.778	807.767	798.944	757.676	784.831	744.635	755.513	760.296	764.223	739.649	768.584	751.558	706.61	749.567	743.044	719.632	751.903	720.58	714.618	743.516	713.6	696.935	737.482	722.569	677.173	705.698	685.867	601.148	651.842	658.745	538.287	605.659	607.509	404.927	492.345	483.179	300.95	379.035	375.079	178.209	195.788	143.957		0.366	11.0345
	323.07	842.216	864.151	853.953	781.134	814.61	816.329	773.984	797.9	764.347	767.731	777.962	772.932	759.672	787.661	770.115	722.93	760.796	757.903	732.528	774.987	733.92	722.505	761.14	725.391	704.314	748.95	728.238	689.508	724.571	705.181	611.31	667.77	677.301	550.464	620.958	615.018	409.345	503.286	498.078	307.639	389.299	385.679	182.588	203.348	149.992		0.67	12.4258
	324	854.202	870.657	860.217	798.714	816.712	827.643	781.052	809.968	771.421	773.997	791.563	785.384	765.165	799.704	770.934	730.934	773.43	765.3	742.645	787.494	741.453	736.421	774.002	740.142	713.355	761.917	740.96	704.103	734.097	710.328	617.408	676.74	687.21	558.29	635.924	627.233	417.597	510.764	504.456	312.434	398.616	394.465	189.807	207.48	155.507		1.274	11.3585
	325.07	864.842	888.866	865.101	801.166	837.554	839.622	793.339	820.189	779.129	791.89	801.461	791.356	775.084	809.898	786.636	733.547	778.962	781.08	748.084	789.297	755.071	745.557	778.542	747.685	720.922	773.432	751.89	706.376	744.531	726.641	624.538	687.028	699.609	569.421	643.426	631.592	426.707	513.217	516.347	319.773	407.895	398.408	191.735	214.539	158.888		1.879	12.7556
	326	867.493	897.811	874.032	811.111	844.368	841.496	800.059	827.125	780.912	790.078	810.017	807.626	785.46	813.931	795.84	748.375	785.004	783.833	760.299	796.157	760.475	746.913	787.111	749.601	722.384	772.232	759.588	711.557	750.948	734.688	635.423	690.125	702.865	577.803	647.557	645.398	431.996	525.078	517.665	326.599	413.955	401.625	196.308	219.171	162.454		3.081	13.5688
	327.07	879.855	908.671	876.219	817.624	846.742	848.722	809.228	832.772	791.899	797.349	812.84	805.544	788.593	819.601	797.813	749.935	790.773	787.706	763.836	800.064	764.819	760.326	800.476	757.355	730.671	783.298	767.541	715.606	754.783	733.326	634.053	701.179	705.445	579.764	657.419	651.61	434.56	527.34	526.07	329.007	417.942	407.131	198.848	221.83	164.256		5.482	15.659
	328	885.223	916.161	873.867	825.923	855.588	847.282	805.25	832.803	796.006	800.255	809.629	805.642	780.985	829.445	804.317	753.452	799.11	789.862	774.006	804.235	769.408	763.334	798.896	761.243	737.964	786.539	772.859	723.969	759.931	739.839	642.636	707.913	712.81	577.257	658.839	645.389	436.811	530.986	529.863	332.586	419.296	408.531	201.653	222.867	166.56		11.489	24.8796
	329.07	885.096	918.421	868.834	813.825	851.469	851.379	816.508	847.004	798.779	800.528	828.897	812.631	778.795	823.422	802.919	753.828	801.96	796.94	773.674	815.336	775.081	760.636	806.122	764.7	743.372	797.147	772.859	725.508	766.212	741.379	640.489	711.962	717.954	581.918	659.449	649.889	441.313	538.188	532.52	334.534	426.917	412.405	201.502	227.029	167.31		17.477	31.5338
	330	882.845	913.348	875.926	818.489	857.543	854.325	818.786	840.138	798.684	802.677	824.344	814.137	775.968	825.631	812.106	753.536	807.034	799.555	773.774	809.821	776.419	767.404	805.111	772.959	741.93	801.023	769.547	725.073	765.344	742.745	643.827	711.812	716.262	582.71	664.278	652.794	443.426	536.605	527.987	333.441	424.247	413.283	205.777	226.942	170.352		29.401	48.0593
	331.07	878.971	914.074	881.253	817.248	852.689	845.288	818.341	841.026	801.218	799.467	825.299	812.132	777.463	824.082	802.168	751.942	803.406	791.83	770.219	813.104	772.092	764.488	810.046	763.395	748.724	796.52	776.963	719.884	763.45	744.107	645.341	714.932	717.218	585.156	662.529	647.022	444.225	537.201	531.472	335.534	426.064	415.272	206.028	227.54	169.485		47.153	60.6233
	332	874.643	919.633	882.835	819.05	851.962	842.565	815.956	841.11	795.266	805.786	818.885	805.362	775.776	822.123	800.67	752.7	804.353	793.2	775.944	807.135	770.549	763.738	801.525	764.555	739.998	796.889	782.349	726.898	766.08	741.76	642.799	712.201	716.638	589.336	663.781	649.836	443.989	537.797	535.277	337.763	428.95	412.998	206.35	229.043	171.044		96.72	75.1941
	333.07	864.336	905.108	878.946	820.135	843.022	849.279	810.103	829.543	792.031	795.797	813.214	812.097	775.522	826.828	794.207	756.245	799.033	790.852	768.592	807.919	763.79	757.162	801.831	761.613	737.275	792.817	776.845	724.037	759.204	741.806	642.919	706.552	718.178	579.321	656.771	648.347	441.792	537.61	534.208	332.421	428.98	418.96	205.026	228.248	172.51
	334	858.076	902.544	881.152	808.189	843.397	840.399	805.193	825.647	788.157	794.786	808.007	800.514	761.088	818.047	789.046	748.724	796.107	780.038	767.068	807.64	764.726	749.69	795.136	755.961	732.186	793.254	771.686	720.842	755.036	740.647	641.78	703.834	712.565	574.174	659.027	643.974	443.151	538.894	533.675	331.308	425.748	415.075	203.948	231.468	174.91
	335.07	849.688	890.615	869.572	797.371	834.871	829.742	793.289	814.076	781.592	788.734	804.609	796.919	757.632	803.354	782.648	745.838	792.167	779.104	754.358	804.512	760.584	748.861	795.295	748.389	729.146	782.978	770.792	712.51	756.346	728.031	632.677	703.897	702.196	571.195	652.016	641.51	435.845	533.897	527.589	328.218	428.011	416.206	202.664	231.491	175.96
	336	835.933	887.58	852.62	795.22	825.901	821.077	785.835	814.953	766.223	776.417	802.757	783.323	750.523	798.764	774.355	732.859	791.343	768.292	751.676	798.585	749.344	740.173	781.541	745.463	721.171	777.182	760.784	708.981	751.251	727.369	625.878	702.517	695.787	564.32	655.493	643.367	432.708	533.74	529.586	329.3	422.911	414.32	203.355	230.01	174.666
	337.07	843.304	872.935	842.539	776.678	816.175	805.743	783.389	795.007	757.563	768.348	794.922	775.569	740.12	787.044	763.163	729.028	779.171	762.561	742.355	796.39	740.548	730.335	774.229	729.656	718.467	772.968	752.578	701.759	745.709	718.154	625.489	693.812	689.33	561.926	644.29	637.394	428.762	526.402	521.704	323.386	425.866	411.456	200.888	229.028	175.073
	338	818.144	864.283	831.512	780.185	805.604	800.674	762.388	794.079	744.539	757.796	782.58	762.645	727.567	785.841	760.438	713.811	774.074	752.911	727.708	782.166	726.066	718.914	774.528	723.688	710.799	763.69	744.417	695.125	740.105	706.775	618.214	689.483	684.836	556.906	641.685	626.173	421.926	527.09	517.118	319.653	421.427	403.405	202.154	231.51	172.254
	339.07	803.251	850.964	822.248	758.006	795.133	784.009	747.452	780.066	735.663	747.924	771.539	749.156	717.236	772.974	747.947	705.219	764.934	744.463	715.303	771.11	723.93	712.66	763.456	714.729	697.569	755.262	734.192	680.37	720.229	697.616	609.547	676.76	677.148	552.366	628.641	622.34	415.97	516.669	512.146	318.101	417.537	403.303	196.564	228.509	171.63
	340	796.293	831.992	807.297	750.794	782.216	777.026	742.179	768.785	720.93	730.188	753.019	741.788	708.426	761.555	733.171	697.347	751.023	729.302	705.847	758.702	710.241	694.721	749.84	699.713	688.246	744.467	723.049	671.602	712.374	687.092	598.179	666.065	665.347	545.192	617.557	612.08	413.601	511.535	509.554	313.554	410.545	397.902	197.528	226.486	170.282
	341.07	775.736	827.924	786.21	731.084	763.567	755.135	727.455	756.321	707.788	715.662	739.961	728.861	704.415	749.238	714.962	688.264	733.796	715.973	692.575	754.436	694.433	690.6	741.68	689.023	679.462	732.329	713.007	662.81	703.321	677.327	588.752	653.074	656.134	534.618	609.38	597.944	407.837	502.721	497.042	308.623	404.577	393.518	193.428	222.75	167.607
	342	759.076	813.595	784.704	731.451	756.225	746.194	719.012	743.067	700.272	704.511	734.543	714.684	694.583	735.834	709.029	675.447	722.506	703.543	679.32	736.738	684.178	680.413	729.829	684.554	662.794	721.403	702.68	655.334	693.365	669.244	581.743	645.374	653.56	524.706	601.465	595.335	398.095	501.686	491.934	303.072	397.148	386.498	190.108	220.443	167.01
	343.07	746.195	794.892	762.731	712.029	738.718	729.696	701.765	729.509	686.185	693.111	718.615	703.04	678.574	719.371	697.742	657.329	712.846	694.195	670.702	721.459	670.261	667.681	710.423	666.036	652.249	703.722	690.138	645.602	680.408	654.784	574.436	633.899	640.067	515.872	586.544	582.746	393.578	488.939	482.876	303.822	393.675	380.18	186.37	214.508	162.807
	344	739.572	771.383	752.595	697.711	729.066	723.077	689.034	715.704	670.788	678.139	700.457	688.458	663.911	709.797	679.293	646.051	694.322	684.226	657.103	709.56	654.18	658.577	703.942	656.174	644.158	690.808	672.361	631.18	670.181	641.568	561.595	624.418	621.532	505.812	583.457	575.026	388.4	481.391	481.027	294.25	384.613	373.072	181.914	213.208	161.297
	345.07	725.671	750.685	740.818	683.494	713.92	698.102	673.508	701.704	659.359	666.293	687.336	680.014	654.242	692.554	666.856	630.143	681.643	665.999	647.539	694.02	643.464	642.39	686.359	639.93	631.085	672.37	659.68	618.941	650.739	632.693	550.366	608.784	610.345	497.797	566.327	562.915	378.663	467.199	464.989	289.889	373.683	365.448	180.157	206.618	157.376
	346	709.891	744.399	723.34	673.402	699.685	686.236	660.726	696.051	647.449	654.534	674.722	660.451	640.558	682.122	659.139	623.712	671.215	650.796	632.192	680.768	633.422	634.715	675.162	627.005	619.42	668.186	648.971	607.567	643.632	621.716	538.509	601.422	598.063	487.655	562.375	554.864	374.178	464.85	466.302	286.778	374.567	360.661	177.22	207.424	155.421
	347.07	694.689	730.425	716.122	651.286	683.377	673.51	647.208	671.65	636.022	637.665	666.621	652.833	623.283	669.472	641.588	607.941	656.149	637.653	619.404	668.675	621.526	620.413	667.151	617.655	607.001	653.208	636.44	595.462	631.246	611.575	530.7	583.796	592.073	476.93	549.857	540.85	366.41	450.047	452.176	277.512	367.325	354.711	173.507	204.722	153.891
	348	681.916	715.282	694.118	642.995	676.016	664.193	635.286	660.186	619.819	628.671	653.254	630.847	611.349	655.292	631.531	600.413	649.466	629.898	606.253	655.925	609.369	603.244	650.557	602.761	600.259	642.653	628.975	589.877	622.668	600.558	520.81	576.088	587.286	470.229	541.017	534.4	363.19	444.083	445.153	275.182	361.922	350.775	170.396	202.743	150.876
	349.07	664.263	694.888	681.488	633.778	659.586	647.925	624.539	644.717	609.139	612.276	638.128	621.918	599.674	642.728	616.859	579.334	632.844	610.364	599.363	643.737	595.104	592.283	643.756	590.864	581.935	631.192	610.507	573.701	608.424	593.625	510.991	566.348	564.572	463.523	531.201	519.584	352.626	437.13	433.622	270.625	354.519	340.399	169.275	199.162	150.269
	350	648.876	679.844	665.023	614.73	646.916	633.58	604.873	627.387	595.714	603.167	622.785	609.161	587.105	631.241	605.214	568.273	628.309	596.871	584.63	631.836	582.244	577.886	625.664	576.547	570.772	620.064	600.522	564.072	597.001	576.287	502.128	554.077	556.621	455.589	520.823	509.561	348.466	425.841	423.141	265.365	349.344	336.032	166.931	194.326	147.707
	351.07	632.583	663.561	654.447	597.313	625.15	617.507	596.134	619.757	586.521	585.785	610.527	592.362	574.844	612.701	595.622	553.688	605.75	580.451	570.428	617.512	566.066	562.361	615.106	565.046	556.134	608.099	585.093	551.336	583.381	559.312	488.486	546.596	545.61	441.893	508.76	503.689	337.97	421.067	419.323	258.336	345.205	328.907	159.85	189.525	143.545
	352	620.454	654.855	637.476	585.404	609.58	608.016	581.627	610.54	566.786	577.367	599.579	583.74	562.803	602.167	576.156	542.746	597.401	567.864	552.08	600.933	554.718	553.669	604.144	553.613	543.667	593.753	573.589	542.949	575.218	551.276	476.09	536.114	538.005	433.037	498.648	490.997	333.547	413.748	412.288	255.165	339.094	325.072	158.733	191.292	141.805
	353.07	602.83	637.104	622.139	574.283	592.934	591.553	566.833	589.345	552.372	559.086	580.558	574.501	546.49	586.449	563.111	533.89	583.617	555.218	541.871	587.335	542.213	542.88	586.633	539.034	534.374	578.473	561.705	523.822	560.751	536	472.459	524.099	526.082	425.949	488.496	482.901	325.485	400.205	404.617	250.227	329.565	317.03	156.835	184.118	141.435
	354	595.233	615.379	607.977	559.115	579.139	578.631	556.353	573.648	543.782	546.631	566.428	560.677	536.767	569.871	552.628	520.096	569.929	544.033	533.312	577.127	531.851	529.004	576.827	527.067	523.552	562.177	543.902	516.563	547.274	525.101	460.297	507.543	516.395	415.229	479.742	473.49	316.55	394.009	395.353	244.488	325.525	313.267	153.42	179.924	139.408
	355.07	570.44	603.556	589.082	545.448	563.834	562.842	536.344	559.006	527.042	535.803	553.513	544.284	517.692	559.794	536.54	503.444	557.071	525.275	512.56	564.982	513.261	508.792	561.832	512.117	508.46	555.392	529.872	497.857	535.436	511.456	443.146	499.431	505.261	400.812	465.325	461.473	311.824	386.418	384.736	240.345	317.691	305.498	150.407	179.995	134.942
	356	555.788	588.988	579.289	526.281	551.228	538.579	520.198	544.528	510.589	510.745	540.166	526.497	505.66	548.247	520.448	486.796	542.787	510.802	502.133	547.478	498.89	500.551	546.875	497.008	497.65	538.797	519.159	485.915	521.94	502.468	434.756	485.585	489.215	390.279	452.117	451.302	302.527	380.589	372.813	232.153	309.44	299.26	147.788	176.105	133.154
	357.07	536.3	571.777	552.455	509.964	534.249	523.961	510.286	527.289	495.495	498.475	525.05	507.034	490.229	528.678	501.368	474.707	527.408	492.809	483.077	530.426	480.241	484.186	531.84	484.797	479.874	522.199	503.124	471.244	508.179	481.742	417.626	467.958	471.312	379.886	440.516	434.259	296.383	368.356	361.939	227.698	301.098	288.727	142.503	171.654	127.578
	358	529.669	553.681	541.469	498.489	521.86	511.122	494.467	516.789	484.683	492.117	514.552	498.465	489.791	518.248	493.445	463.958	513.121	484.427	474.756	524.615	470.707	473.682	518.05	470.645	467.268	512.167	493.593	461.712	492.192	474.995	414.302	463.37	466.045	371.078	430.435	429.256	288.124	360.258	356.997	222.508	298.075	284.133	142.562	170.434	127.363
	359.07	514.452	538.727	528.503	483.489	502.317	498.75	480.545	498.349	471.814	475.756	495.906	483.898	474.402	502.158	479.676	445.277	493.932	472.278	463.146	501.878	458.34	457.111	500.867	454.476	454.745	498.911	478.668	446.312	483.906	464.804	399.527	445.349	452.156	362.432	418.942	419.64	281.042	347.508	346.415	217.975	289.28	277.064	136.284	163.474	124.475
	360	497.885	519.331	513.548	469.825	489.592	481.068	459.578	483.512	456.703	450.054	480.516	472.201	458.334	487.327	461.807	433.408	480.562	455.43	445.24	490.245	444.416	440.532	487.878	447.636	438.251	483.856	469.421	431.547	465.856	447.281	386.475	430.398	436.699	346.228	407.443	404.554	269.643	335.977	335.405	208.314	276.505	271.245	132.524	157.172	122.071
	361.07	478.534	502.633	490.75	456.163	467.572	464.891	447.305	467.712	440.725	441.273	460.398	449.445	440.315	464.783	443.461	418.789	464.78	438.276	425.787	471.149	426.446	424.615	470.769	428.702	429.901	463.948	443.049	416.863	447.642	430.923	372.624	418.787	420.31	335.54	392.483	389.697	264.487	327.35	326.607	203.701	270.034	258.722	128.328	153.029	115.557
	362	468.426	480.646	474.416	434.346	455.327	449.884	430.348	448.99	425.531	427.538	450.076	435.738	429.641	452.173	434.002	403.935	452.472	423.713	417.95	460.833	411.028	412.261	457.68	412.103	411.431	450.419	431.356	400.216	435.508	419.3	357.945	408.512	407.859	324.844	379.141	378.389	254.762	317.205	313.857	197.12	263.154	253.135	124.362	150.963	114.54
	363.07	450.265	469.534	461.107	425.295	436.681	436.387	414.904	437.524	413.428	411.775	436.969	421.841	415.874	436.675	421.483	390.123	436.013	410.749	400.545	440.839	399.33	398.712	443.55	404.315	397.969	435.188	418.789	390.647	419.222	405.254	350.764	390.502	397.42	316.554	366.468	362.429	247.26	304.398	302.786	191.747	254.839	242.443	120.147	143.69	110.2
	364	437.268	452.684	446.79	411.9	426.622	424.393	405.946	421.281	398.111	400.082	420.511	413.748	404.019	428.447	405.277	386.071	422.664	399.818	388.39	430.175	390.75	381.033	427.13	391.017	387.384	422.894	402.947	380.255	409.92	395.775	338.326	382.173	384.647	305.114	356.454	355.926	242.54	300.121	297.749	187.39	246.035	239.156	118.349	140.203	108.37
	365.07	421.578	436.14	428.719	393.636	411.499	405.156	389.548	403.721	382.547	386.247	402.507	391.459	385.95	408.115	392.181	364.409	407.748	381.295	373.084	412.969	371.557	369.327	411.336	375.88	374.579	405.254	390.447	365.754	391.633	377.774	324.112	364.307	370.36	292.422	344.791	341.696	228.549	285.818	282.939	177.362	237.848	228.497	113.196	134.875	103.204
	366	400.991	420.372	414.534	381.584	394.562	393.91	376.106	391.107	367.609	368.684	390.411	379.511	370.583	396.276	376.222	351.425	394.955	368.926	357.766	396.809	358.273	357.037	397.001	362.793	358.009	390.297	377.838	348.332	375.329	361.719	315.345	355.019	357.311	282.41	334.927	330.017	223.01	277.637	274.407	172.125	230.388	220.823	108.028	132.929	99.1731
	367.07	385.045	398.312	397.046	363.226	380.337	377.708	358.299	375.35	354.872	360.047	373.521	363.412	359.086	376.41	360.254	336.948	378.354	352.796	344.593	383.643	344.682	347.021	378.477	345.264	345.518	375.016	362.087	337.105	361.094	351.325	299.456	338.525	343.895	271.601	317.626	318.6	214.491	262.638	261.3	166.724	219.453	210.799	103.974	126.057	95.9601
	368	374.235	389.737	383.22	352.421	362.285	365.917	357.777	362.737	343.584	349.144	365.966	350.153	348.634	368.239	349.371	333.463	367.182	345.046	337.345	371.526	331.824	333.524	368.148	336.062	333.289	367.221	353.266	329.454	350.732	340.294	294.604	326.915	337.068	262.345	309.75	310.324	208.818	257.238	256.604	162.643	216.048	206.858	103.056	122.515	94.92
	369.07	360.525	375.664	366.494	341.102	348.763	351.99	338.154	346.601	329.442	335.573	348.796	338.515	333.442	352.149	334.462	320.331	354.238	330.773	323.375	358.262	322.763	323.066	354.762	321.959	323.529	352.186	337.586	314.208	335.814	327.194	279.578	318.401	320.434	252.058	299.26	296.865	201.513	250.037	246.963	155.448	209.254	199.816	98.7938	120.43	91.4822
	370	347.897	362.568	356.925	325.897	336.311	337.366	328.43	338.704	318.108	322.945	336.923	324.975	319.105	336.823	320.986	306.777	339.068	318.476	309.01	346.26	312.424	309.998	343.898	312.041	307.811	340.5	322.883	303.695	323.493	314.712	271.115	304.806	307.335	243.985	286.467	283.074	193.448	239.004	239.461	150.788	202.959	191.962	94.6155	117.838	87.437
	371.06	331.588	346.994	339.411	310.798	322.719	321.387	310.639	316.871	300.988	305.385	320.451	310.408	306.626	328.6	305.161	293.263	324.754	302.487	296.552	330.474	294.15	291.926	325.027	298.248	295.061	324.825	311.198	288.71	312.996	302.671	258.982	295.909	295.465	232.434	277.696	271.053	184.115	232.393	228.768	144.284	195.753	183.227	90.1857	113.343	83.9843
	371.96	320.382	330.084	328.711	296.243	309.853	308.679	295.774	302.905	292.734	294.929	306.929	300.027	292.645	312.536	294.709	280.966	313.745	291.768	284.255	318.875	283.044	284.629	314.429	286.805	285.145	310.552	297.443	278.733	297.196	292.335	249.541	278.366	286.812	225.286	265.082	264.044	177.623	221.746	218.792	137.834	184.858	178.294	86.5682	106.846	81.9117
	373.03	304.924	318.04	315.156	287.485	296.717	295.6	284.991	292.209	275.265	280.197	293.854	286.571	281.527	295.184	283.83	267.803	299.863	274.992	272.615	301.89	273.148	270.897	298.54	273.345	273.709	295.432	286.799	268.858	285.303	280.014	241.98	269.591	274.242	214.668	254.181	251.319	169.817	209.772	210.254	132.906	178.274	170.143	84.1467	102.832	77.7956
	373.93	292.825	305.459	300.762	275.397	287.634	283.932	275.182	285.166	266.177	273.732	285.187	274.025	271.024	288.512	273.818	257.446	287.151	270.325	265.597	291.265	261.329	261.584	291.376	264.019	264.261	285.053	278.677	258.231	276.292	272.621	231.854	260.004	262.828	207.123	245.159	242.942	167.043	205.407	203.354	129.82	173.203	167.607	82.8909	99.5381	75.8706
	375	281.052	290.302	287.25	262.412	272.935	271.761	263.568	271.559	252.257	258.77	271.339	263.213	259.448	274.133	261.965	246.341	275.526	256.162	252.11	277.512	249.5	250.72	276.957	253.452	251.908	273.632	266.375	246.558	262.77	259.092	220.378	247.435	254.204	198.069	236.191	231.87	158.382	197.435	195.862	122.973	165.382	158.672	78.7146	96.1975	72.5505
	376.06	266.796	278.571	274.271	251.723	257.001	257.302	252.837	257.246	241.676	247.669	260.395	249.784	244.9	259.508	248.696	233.77	264.347	246.853	239.675	266.739	239.288	237.341	263.093	238.446	239.499	263.069	251.516	235.854	254.535	243.501	210.942	237.868	239.529	189.884	225.891	221.114	150.75	188.987	186.589	117.912	157.994	150.902	75.7818	93.3504	70.9091
	376.96	254.453	267.019	259.491	238.563	246.203	247.405	239.04	244.89	233.312	234.233	247.221	239.653	235.29	250.451	234.396	226.258	251.604	232.662	228.434	254.825	229.866	226.762	254.637	227.248	228.595	251.756	240.651	223.825	243.41	235.639	203.794	229.184	232.215	181.027	215.072	211.618	144.655	180.641	177.97	113.386	152.755	144.539	71.551	87.4102	66.4158
	378.03	243.41	254.581	249.046	226.265	236.571	235.368	227.708	235.596	219.812	222.626	232.098	229.81	223.521	237.412	223.768	216.685	235.482	223.881	219.02	241.611	218.084	216.813	241.699	217.549	219.141	237.264	228.827	214.974	228.891	225.578	193.075	219.433	217.755	174.046	205.325	200.049	138.866	171.967	169.373	109.052	145.668	137.924	68.1437	84.6112	64.615
	378.93	229.735	244.087	237.361	218.705	227.912	226.253	217.631	227.332	212.317	217.073	227.403	219.236	217.517	230.24	215.73	205.742	230.399	214.762	207.984	236.166	209.571	210.137	233.887	210.436	211.472	230.084	222.696	206.677	221.447	217.474	185.079	211.55	213.065	165.906	200.17	193.073	133.063	168.789	163.54	103.763	139.256	132.232	66.9999	83.5097	61.818
	380	220.027	231.896	227.63	209.325	216.089	219.66	209.038	214.467	203.492	205.279	214.062	209.79	206.441	219.082	205.489	197.596	219.603	204.965	198.914	222.772	199.244	199.774	221.403	200.148	201.913	218.973	213.16	196.757	209.587	205.945	178.694	199.629	202.506	158.912	190.08	184.164	127.074	160.587	154.969	99.9198	134.2	127.487	63.2137	77.903	59.9879
	381.07	207.315	219.928	215.282	199.34	205.768	203.911	198.056	204.722	193.661	196.265	203.536	198.217	194.497	208.105	195.382	186.935	208.588	195.029	189.875	210.818	190.019	190.716	209.57	191.623	189.395	210.5	203.322	185.251	199.79	195.126	168.188	192.918	192.016	151.414	179.936	175.063	121.545	152.394	147.047	94.5727	128.904	119.593	59.8105	75.4114	56.2553
	382	199.367	211.387	203.277	188.125	200.294	197.405	188.394	198.175	183.138	186.896	195.867	189.069	183.742	200.786	187.307	177.803	202.39	185.906	179.848	203.407	180.573	180.665	202.995	182.523	178.758	201.792	190.67	178.247	193.49	187.37	160.915	183.277	182.771	144.351	174.359	168.516	116.66	146.502	141.806	90.4976	124.494	113.764	57.3004	73.3018	54.0016
	383.07	190.238	200.348	195.634	180.151	188.437	186.635	179.36	184.538	176.716	177.933	185.949	180.871	177.557	189.718	178.896	170.598	190.103	174.471	173.757	192.755	171.788	171.871	190.803	171.179	171.168	189.609	184.583	170.351	183.809	181.155	152.674	174.166	176.38	137.517	163.275	159.827	109.719	137.294	134.699	86.5406	118.129	110.445	55.2631	68.7113	52.4503
	384	182.853	191.799	188.722	174.728	183.222	178.754	173.421	179.858	168.088	171.603	178.308	173.33	171.238	181.468	169.995	165.027	183.101	169.84	164.143	188.057	164.867	166.836	185.851	166.108	165.894	182.187	174.097	162.882	175.89	173.145	148.894	166.917	169.088	133.314	157.619	153.766	105.982	132.14	130.019	83.9254	113.844	105.962	54.3002	66.3339	49.9555
	385.07	172.964	181.102	177.808	166.408	172.109	172.587	162.071	170.185	160.537	162.701	170.005	166.178	158.29	173.935	163.208	153.701	173.826	162.594	154.559	176.789	158.637	157.902	177.216	158.439	156.103	175.179	168.622	154.776	167.336	163.367	140.257	158.365	162.194	125.061	152.372	147.031	100.535	126.726	123.74	79.7248	107.12	100.119	51.5122	64.3585	48.0963
	386	166.859	174.31	170.056	159.559	166.917	163.922	159.105	165.939	154.448	156.365	162.4	157.599	155.914	167.325	155.471	149.441	165.327	154.997	152.211	171.817	151.889	151.71	170.304	151.604	152.459	166.007	162.005	149.45	162.225	157.289	135.039	151.747	153.289	120.311	144.543	141.156	97.5786	121.307	118.473	78.142	103.868	96.4759	49.5445	62.0845	46.5895
	387.07	157.934	167.492	163.506	150.818	157.594	155.178	148.061	155.647	145.499	148.306	154.464	151.163	147.522	158.214	147.846	141.684	157.751	149.029	144.17	161.01	146.332	143.986	161.116	144.369	143.969	159.166	152.469	142.387	152.987	149.397	129.425	144.528	145.976	116.491	137.618	133.535	93.3834	116.617	114.03	73.2047	99.568	91.2943	46.9615	58.4329	44.861
	388	151.394	157.961	156.016	143.708	149.536	149.928	142.553	147.744	138.464	141.031	147.805	145.42	140.698	150.583	140.926	136.476	149.816	141.124	135.938	150.992	137.62	138.97	152.576	137.696	137.753	150.624	145.694	136.979	145.881	141.873	122.586	136.935	140.115	110.086	132.274	127.429	90.2689	110.687	107.659	70.0274	93.2671	87.2826	45.1643	56.3431	41.5606
	389.07	144.847	151.57	148.921	138.335	141.561	141.794	134.213	143.531	131.688	133.581	141.02	137.613	135.221	143.997	135.451	127.971	145.274	135.266	130.838	146.784	132.446	132.179	147.87	132.4	129.821	143.926	140.618	129.714	139.066	135.403	115.855	133.405	134.215	105.143	125.772	121.488	84.0734	106.377	102.35	67.469	89.8521	83.0708	42.0445	54.6962	40.336
	390	138.782	145.771	141.987	132.137	137.317	136.434	130.38	135.197	126.496	130.593	134.885	132.862	128.991	139.558	128.605	122.87	138.286	128.504	124.128	138.766	126.11	125.096	139.901	125.52	124.639	137.557	133.205	124.137	134.278	131.232	112.394	126.226	128.096	100.342	120.758	116.752	82.6703	102.82	97.8307	65.2053	86.9006	80.2182	41.1063	51.9218	39.6259
	391.07	131.557	137.143	135.704	125.003	129.867	128.877	123.673	129.939	121.024	122.285	128.739	124.919	123.179	132.164	121.661	119.393	133.211	122.463	119.246	131.949	119.363	118.79	132.147	116.97	119.403	130.342	126.999	118.241	126.088	123.896	106.238	121.727	121.762	95.7343	113.817	110.666	77.718	97.0019	92.5171	61.6064	83.0288	76.4425	39.1875	49.9234	36.6327
	392	125.613	131.838	130.672	121.661	124.402	123.851	116.683	123.877	115.189	119.102	122.751	119.907	116.582	124.938	118.489	113.352	126.626	117.038	115.126	127.921	113.023	115.013	128.13	114.06	114.905	125.929	121.525	114.587	121.946	118.518	102.211	116.714	115.701	93.4015	110.362	106.471	75.363	93.4107	89.1031	59.7797	81.0341	73.9112	39.0468	47.4868	35.5842
	393.07	119.372	125.012	122.835	113.359	118.174	118.12	111.531	119.234	109.704	112.353	116.926	115.256	110.447	120.167	112.451	108.15	120.836	112.165	108.453	122.225	109.705	109.003	121.377	109.113	109.102	119.478	116.51	106.8	116.194	113.623	98.5944	111.638	110.459	87.8635	105.803	101.396	72.0198	88.7183	85.6352	57.0278	76.2064	71.4338	36.8698	45.3125	34.9386
	394	115.463	119.837	118.991	107.139	113.766	113.904	107.105	113.542	105.826	108.231	113.493	108.923	105.795	115.934	107.25	102.951	116.285	107.752	104.306	118.272	105.392	104.357	117.759	104.456	103.563	115.386	111.92	102.991	112.551	108.073	93.6446	107.064	106.281	84.4795	100.994	97.9579	68.9397	85.8304	82.1038	54.1396	73.3255	67.4626	35.9891	44.8056	33.6712
	395.07	108.326	111.336	111.045	103.427	105.845	106.824	101.492	105.928	99.2896	102.365	105.181	103.893	99.8428	107.808	102.963	96.7066	108.419	103.056	98.4918	109.298	100.08	98.1861	110.505	97.2648	98.3652	106.981	105.848	96.6308	104.519	102.151	88.8467	99.673	99.4398	80.843	94.0757	91.9247	65.0705	79.8037	77.4769	52.2429	69.3035	63.6741	32.8222	40.8714	30.7578
[truncated: 105 more rows]
[truncated: 4 more columns]

## Sheet: Fig1G and S6B
Fig 1G and S6B - Raw data of tryptophan quenching experiments with 2APB

		Cx32 + 2APB tryptophan spectra
[truncated: 102 more rows]
[truncated: 6 more columns]

## Sheet: Fig4B
Fig 4B - HOLE analysis
[truncated: 202 more rows]

## Sheet: Fig5D 
Fig 5D - gapFRAP assays for Cx43 and G38W mutant
[truncated: 46 more rows]
[truncated: 11 more columns]

## Sheet: FigS1
Fig S1 - Immunocytochemistry and western blot data
[truncated: 398 more rows]

[truncated: 2 more sheets: FigS5, FigS16]
